# Supplementary material for: Complex temporal dynamics of phage-bacteria populations in an animal-associated marine system
Source: Nat Commun. 2026 Apr 4;17:4870. doi: 10.1038/s41467-026-71398-9 (PMC13230959; doi:10.1038/s41467-026-71398-9)
Supplement: Supplementary file 3 — Supplementary Data 1-18 [file 41467_2026_71398_MOESM3_ESM.xlsx]

## Sheet: Supplementary Data 1 
	GENOME				HOST STRAIN				SAMPLING			MORPHOLOGY	VIRIDIC
Roscoff culture collection (RCC)	Phage name	Filename	Bioproject	Accession	Host strain	Host Accession	Clade from Piel et al., 2022	Clade from the present study	Fraction	Location	Date	Morphotype (predicted from Piel et al.)	Grouping in (Piel et al., 2022)	Genus cluster (LG)	Species cluster (LS)	Genome size (bp)	CDS count	tRNA count	tmRNA count	Pseudogenes
9043	D105	Vibrio_phage_D105	PRJEB81326	GCA_964284315	40_O_234	GCA_017918245	1	1	Seawater and oysters mix	Brest	2021-07-28	nd	nd	5	107	31648	47	0	0	0
9061	D125	Vibrio_phage_D125	PRJEB81326	GCA_964288615	40_O_234	GCA_017918245	1	1	Seawater and oysters mix	Brest	2021-08-18	nd	nd	5	107	31725	46	0	0	0
9075	D140	Vibrio_phage_D140	PRJEB81326	GCA_964288135	40_O_234	GCA_017918245	1	1	Seawater and oysters mix	Brest	2021-08-30	nd	nd	5	107	31725	46	0	0	0
9078	D143	Vibrio_phage_D143	PRJEB81326	GCA_964286925	40_O_234	GCA_017918245	1	1	Seawater and oysters mix	Brest	2021-09-01	nd	nd	5	107	31725	46	0	0	0
9251	D169	Vibrio_phage_D169	PRJEB81326	GCA_964284035	42_O_251	GCA_017917275	1	1	Seawater and oysters mix	Brest	2021-08-11	nd	nd	5	107	31725	46	0	0	0
9252	D170	Vibrio_phage_D170	PRJEB81326	GCA_964284015	42_O_251	GCA_017917275	1	1	Seawater and oysters mix	Brest	2021-08-13	nd	nd	5	107	31725	46	0	0	0
9254	D172	Vibrio_phage_D172	PRJEB81326	GCA_964281655	42_O_251	GCA_017917275	1	1	Seawater and oysters mix	Brest	2021-08-18	nd	nd	5	107	31725	46	0	0	0
9260	D178	Vibrio_phage_D178	PRJEB81326	GCA_964282755	42_O_251	GCA_017917275	1	1	Seawater and oysters mix	Brest	2021-08-30	nd	nd	5	107	31725	46	0	0	0
9546	D268	Vibrio_phage_D268	PRJEB81326	GCA_964281755	46_O_324	GCA_017917055	1	1	Seawater and oysters mix	Brest	2021-07-26	nd	nd	5	107	31725	46	0	0	0
9547	D272	Vibrio_phage_D272	PRJEB81326	GCA_964279865	46_O_324	GCA_017917055	1	1	Seawater and oysters mix	Brest	2021-08-09	nd	nd	5	107	31725	46	0	0	0
9457	D276	Vibrio_phage_D276	PRJEB81326	GCA_964279935	46_O_324	GCA_017917055	1	1	Seawater and oysters mix	Brest	2021-08-18	nd	nd	5	107	31725	46	0	0	0
9548	D278	Vibrio_phage_D278	PRJEB81326	GCA_964288305	46_O_324	GCA_017917055	1	1	Seawater and oysters mix	Brest	2021-08-20	nd	nd	5	107	31725	46	0	0	0
9460	D280	Vibrio_phage_D280	PRJEB81326	GCA_964288325	46_O_324	GCA_017917055	1	1	Seawater and oysters mix	Brest	2021-08-30	nd	nd	5	107	31725	46	0	0	0
9477	D297	Vibrio_phage_D297	PRJEB81326	GCA_964281495	46_O_330	GCA_017918175	1	1	Seawater and oysters mix	Brest	2021-07-28	nd	nd	5	107	31725	46	0	0	0
9485	D307	Vibrio_phage_D307	PRJEB81326	GCA_964281445	46_O_330	GCA_017918175	1	1	Seawater and oysters mix	Brest	2021-08-09	nd	nd	5	107	31725	46	0	0	0
9487	D309	Vibrio_phage_D309	PRJEB81326	GCA_964279705	46_O_330	GCA_017918175	1	1	Seawater and oysters mix	Brest	2021-08-11	nd	nd	5	107	31725	46	0	0	0
9495	D317	Vibrio_phage_D317	PRJEB81326	GCA_964279635	46_O_330	GCA_017918175	1	1	Seawater and oysters mix	Brest	2021-08-20	nd	nd	5	107	31725	46	0	0	0
9803	D446	Vibrio_phage_D446	PRJEB81326	GCA_964280375	7F1_18	GCA_017916825	1	1	Seawater and oysters mix	Brest	2021-07-26	nd	nd	5	107	31725	46	0	0	0
9804	D447	Vibrio_phage_D447	PRJEB81326	GCA_964286995	7F1_18	GCA_017916825	1	1	Seawater and oysters mix	Brest	2021-07-28	nd	nd	5	107	31725	46	0	0	0
9805	D448	Vibrio_phage_D448	PRJEB81326	GCA_964280365	7F1_18	GCA_017916825	1	1	Seawater and oysters mix	Brest	2021-07-30	nd	nd	5	107	31725	46	0	0	0
9807	D450	Vibrio_phage_D450	PRJEB81326	GCA_964280335	7F1_18	GCA_017916825	1	1	Seawater and oysters mix	Brest	2021-08-06	nd	nd	5	107	31725	46	0	0	0
9808	D451	Vibrio_phage_D451	PRJEB81326	GCA_964288395	7F1_18	GCA_017916825	1	1	Seawater and oysters mix	Brest	2021-08-09	nd	nd	5	107	31725	46	0	0	0
9809	D452	Vibrio_phage_D452	PRJEB81326	GCA_964280315	7F1_18	GCA_017916825	1	1	Seawater and oysters mix	Brest	2021-08-11	nd	nd	5	107	31725	46	0	0	0
9810	D453	Vibrio_phage_D453	PRJEB81326	GCA_964278375	7F1_18	GCA_017916825	1	1	Seawater and oysters mix	Brest	2021-08-13	nd	nd	5	107	31725	46	0	0	0
9812	D455	Vibrio_phage_D455	PRJEB81326	GCA_964280325	7F1_18	GCA_017916825	1	1	Seawater and oysters mix	Brest	2021-08-18	nd	nd	5	107	31725	46	0	0	0
9813	D456_g2	Vibrio_phage_D456_g2	PRJEB81326	GCA_964280285	7F1_18	GCA_017916825	1	1	Seawater and oysters mix	Brest	2021-08-23	nd	nd	5	107	31725	46	0	0	0
9818	D461	Vibrio_phage_D461	PRJEB81326	GCA_964280535	7F1_18	GCA_017916825	1	1	Seawater and oysters mix	Brest	2021-09-03	nd	nd	5	107	31725	46	0	0	0
9820	D463	Vibrio_phage_D463	PRJEB81326	GCA_964285605	7F1_18	GCA_017916825	1	1	Seawater and oysters mix	Brest	2021-09-10	nd	nd	5	107	31725	46	0	0	0
9074	D139_g1	Vibrio_phage_D139_g1	PRJEB81326	GCA_964286835	40_O_234	GCA_017918245	1	1	Seawater and oysters mix	Brest	2021-08-30	nd	nd	5	107	31726	45	0	0	0
9002	D63	Vibrio_phage_D63	PRJEB81326	GCA_964283345	38_P_218	GCA_017917315	1	1	Seawater and oysters mix	Brest	2021-08-16	nd	nd	70	115	45886	57	0	0	0
9468	D287	Vibrio_phage_D287	PRJEB81326	GCA_964279815	46_O_330	GCA_017918175	1	1	Seawater and oysters mix	Brest	2021-06-28	nd	nd	70	115	45976	57	0	0	0
9247	D164	Vibrio_phage_D164	PRJEB81326	GCA_964284045	42_O_251	GCA_017917275	1	1	Seawater and oysters mix	Brest	2021-07-28	nd	nd	70	110	45986	61	0	0	0
9454	D273	Vibrio_phage_D273	PRJEB81326	GCA_964279885	46_O_324	GCA_017917055	1	1	Seawater and oysters mix	Brest	2021-08-11	Podovirus	P1_11	24	34	49854	87	0	0	0
9458	D277_g1	Vibrio_phage_D277_g1	PRJEB81326	GCA_964281715	46_O_324	GCA_017917055	1	1	Seawater and oysters mix	Brest	2021-08-20	Podovirus	P1_11	24	34	49854	87	0	0	0
9459	D279	Vibrio_phage_D279	PRJEB81326	GCA_964279855	46_O_324	GCA_017917055	1	1	Seawater and oysters mix	Brest	2021-08-30	Podovirus	P1_11	24	34	49854	87	0	0	0
9298	D217	Vibrio_phage_D217	PRJEB81326	GCA_964286345	45_O_294	GCA_017917135	1	1	Seawater and oysters mix	Brest	2021-07-26	Podovirus	P1_11	24	34	52186	94	0	0	0
9084	D150	Vibrio_phage_D150	PRJEB81326	GCA_964285595	40_O_234	GCA_017918245	1	1	Seawater and oysters mix	Brest	2021-09-06	Podovirus	P1_11	24	29	52228	94	0	0	0
9255	D173	Vibrio_phage_D173	PRJEB81326	GCA_964281645	42_O_251	GCA_017917275	1	1	Seawater and oysters mix	Brest	2021-08-20	Podovirus	P1_11	24	29	52228	93	0	0	0
9272	D190	Vibrio_phage_D190	PRJEB81326	GCA_964283985	42_O_252	GCA_017917235	1	1	Seawater and oysters mix	Brest	2021-07-26	Podovirus	P1_11	24	29	52228	93	0	0	0
9275	D193	Vibrio_phage_D193	PRJEB81326	GCA_964283725	42_O_252	GCA_017917235	1	1	Seawater and oysters mix	Brest	2021-08-04	Podovirus	P1_11	24	29	52228	93	0	0	0
9276	D194	Vibrio_phage_D194	PRJEB81326	GCA_964287635	42_O_252	GCA_017917235	1	1	Seawater and oysters mix	Brest	2021-08-06	Podovirus	P1_11	24	29	52228	93	0	0	0
9277	D195	Vibrio_phage_D195	PRJEB81326	GCA_964283705	42_O_252	GCA_017917235	1	1	Seawater and oysters mix	Brest	2021-08-09	Podovirus	P1_11	24	29	52228	93	0	0	0
9280	D198	Vibrio_phage_D198	PRJEB81326	GCA_964283715	42_O_252	GCA_017917235	1	1	Seawater and oysters mix	Brest	2021-08-16	Podovirus	P1_11	24	29	52228	93	0	0	0
9281	D199	Vibrio_phage_D199	PRJEB81326	GCA_964287515	42_O_252	GCA_017917235	1	1	Seawater and oysters mix	Brest	2021-08-20	Podovirus	P1_11	24	29	52228	93	0	0	0
8997	D59	Vibrio_phage_D59	PRJEB81326	GCA_964279025	38_P_218	GCA_017917315	1	1	Seawater and oysters mix	Brest	2021-08-02	Podovirus	P1_11	24	29	52228	93	0	0	0
9004	D65	Vibrio_phage_D65	PRJEB81326	GCA_964279035	38_P_218	GCA_017917315	1	1	Seawater and oysters mix	Brest	2021-08-30	Podovirus	P1_11	24	29	52228	94	0	0	0
9007	D68	Vibrio_phage_D68	PRJEB81326	GCA_964283315	38_P_218	GCA_017917315	1	1	Seawater and oysters mix	Brest	2021-09-06	Podovirus	P1_11	24	29	52228	93	0	0	0
9455	D274	Vibrio_phage_D274	PRJEB81326	GCA_964281705	46_O_324	GCA_017917055	1	1	Seawater and oysters mix	Brest	2021-08-13	Podovirus	P1_11	24	114	53936	78	0	0	0
9032	D96a	Vibrio_phage_D96a	PRJEB81326	GCA_964282635	40_O_234	GCA_017918245	1	1	Seawater and oysters mix	Brest	2021-07-19	Podovirus	P1_15	31	39	59316	83	0	0	0
9018	D80	Vibrio_phage_D80	PRJEB81326	GCA_964283845	38_P_219	GCA_004342765	1	1	Seawater and oysters mix	Brest	2021-07-23	Podovirus	P1_15	31	39	60120	83	0	0	0
9038	D100	Vibrio_phage_D100	PRJEB81326	GCA_964284355	40_O_234	GCA_017918245	1	1	Seawater and oysters mix	Brest	2021-07-23	Podovirus	P1_15	31	39	60486	83	0	0	0
9072	D137	Vibrio_phage_D137	PRJEB81326	GCA_964288115	40_O_234	GCA_017918245	1	1	Seawater and oysters mix	Brest	2021-08-27	Podovirus	P1_15	31	39	60486	83	0	0	0
9091	D157	Vibrio_phage_D157	PRJEB81326	GCA_964282905	40_O_234	GCA_017918245	1	1	Seawater and oysters mix	Brest	2021-09-15	Podovirus	P1_15	31	39	60486	83	0	0	0
9242	D159	Vibrio_phage_D159	PRJEB81326	GCA_964283745	42_O_251	GCA_017917275	1	1	Seawater and oysters mix	Brest	2021-07-19	Podovirus	P1_15	31	39	60486	83	0	0	0
9244	D161	Vibrio_phage_D161	PRJEB81326	GCA_964283755	42_O_251	GCA_017917275	1	1	Seawater and oysters mix	Brest	2021-07-21	Podovirus	P1_15	31	39	60486	83	0	0	0
9248	D165	Vibrio_phage_D165	PRJEB81326	GCA_964285305	42_O_251	GCA_017917275	1	1	Seawater and oysters mix	Brest	2021-07-30	Podovirus	P1_15	31	39	60486	83	0	0	0
9249	D166	Vibrio_phage_D166	PRJEB81326	GCA_964284025	42_O_251	GCA_017917275	1	1	Seawater and oysters mix	Brest	2021-08-02	Podovirus	P1_15	31	39	60486	83	0	0	0
9250	D167	Vibrio_phage_D167	PRJEB81326	GCA_964286545	42_O_251	GCA_017917275	1	1	Seawater and oysters mix	Brest	2021-08-04	Podovirus	P1_15	31	39	60486	83	0	0	0
9261	D179	Vibrio_phage_D179	PRJEB81326	GCA_964281615	42_O_251	GCA_017917275	1	1	Seawater and oysters mix	Brest	2021-09-01	Podovirus	P1_15	31	39	60486	83	0	0	0
9262	D180	Vibrio_phage_D180	PRJEB81326	GCA_964282735	42_O_251	GCA_017917275	1	1	Seawater and oysters mix	Brest	2021-09-06	Podovirus	P1_15	31	39	60486	83	0	0	0
9264	D182	Vibrio_phage_D182	PRJEB81326	GCA_964281605	42_O_251	GCA_017917275	1	1	Seawater and oysters mix	Brest	2021-09-10	Podovirus	P1_15	31	39	60486	83	0	0	0
9267	D185	Vibrio_phage_D185	PRJEB81326	GCA_964286885	42_O_252	GCA_017917235	1	1	Seawater and oysters mix	Brest	2021-07-16	Podovirus	P1_15	31	39	60486	83	0	0	0
9269	D187	Vibrio_phage_D187	PRJEB81326	GCA_964286895	42_O_252	GCA_017917235	1	1	Seawater and oysters mix	Brest	2021-07-19	Podovirus	P1_15	31	39	60486	83	0	0	0
9270	D188	Vibrio_phage_D188	PRJEB81326	GCA_964284005	42_O_252	GCA_017917235	1	1	Seawater and oysters mix	Brest	2021-07-21	Podovirus	P1_15	31	39	60486	83	0	0	0
9271	D189	Vibrio_phage_D189	PRJEB81326	GCA_964283765	42_O_252	GCA_017917235	1	1	Seawater and oysters mix	Brest	2021-07-23	Podovirus	P1_15	31	39	60486	83	0	0	0
9273	D191	Vibrio_phage_D191	PRJEB81326	GCA_964283775	42_O_252	GCA_017917235	1	1	Seawater and oysters mix	Brest	2021-07-28	Podovirus	P1_15	31	39	60486	83	0	0	0
9284	D202	Vibrio_phage_D202	PRJEB81326	GCA_964283685	42_O_252	GCA_017917235	1	1	Seawater and oysters mix	Brest	2021-08-30	Podovirus	P1_15	31	39	60486	83	0	0	0
9285	D203	Vibrio_phage_D203	PRJEB81326	GCA_964287555	42_O_252	GCA_017917235	1	1	Seawater and oysters mix	Brest	2021-09-01	Podovirus	P1_15	31	39	60486	84	0	0	0
9287	D205	Vibrio_phage_D205	PRJEB81326	GCA_964287575	42_O_252	GCA_017917235	1	1	Seawater and oysters mix	Brest	2021-09-06	Podovirus	P1_15	31	39	60486	83	0	0	0
9292	D211	Vibrio_phage_D211	PRJEB81326	GCA_964286385	45_O_294	GCA_017917135	1	1	Seawater and oysters mix	Brest	2021-07-21	Podovirus	P1_15	31	39	60486	83	0	0	0
9549	D288	Vibrio_phage_D288	PRJEB81326	GCA_964279795	46_O_330	GCA_017918175	1	1	Seawater and oysters mix	Brest	2021-07-16	Podovirus	P1_15	31	39	60486	83	0	0	0
9469	D289	Vibrio_phage_D289	PRJEB81326	GCA_964281545	46_O_330	GCA_017918175	1	1	Seawater and oysters mix	Brest	2021-07-19	Podovirus	P1_15	31	39	60486	83	0	0	0
9475	D295	Vibrio_phage_D295	PRJEB81326	GCA_964281505	46_O_330	GCA_017918175	1	1	Seawater and oysters mix	Brest	2021-07-26	Podovirus	P1_15	31	39	60486	83	0	0	0
9483	D305	Vibrio_phage_D305	PRJEB81326	GCA_964281455	46_O_330	GCA_017918175	1	1	Seawater and oysters mix	Brest	2021-08-06	Podovirus	P1_15	31	39	60486	83	0	0	0
9501	D323	Vibrio_phage_D323	PRJEB81326	GCA_964286615	46_O_330	GCA_017918175	1	1	Seawater and oysters mix	Brest	2021-08-27	Podovirus	P1_15	31	39	60486	83	0	0	0
9557	D331	Vibrio_phage_D331	PRJEB81326	GCA_964282565	46_O_330	GCA_017918175	1	1	Seawater and oysters mix	Brest	2021-09-06	Podovirus	P1_15	31	39	60486	83	0	0	0
9562	D336	Vibrio_phage_D336	PRJEB81326	GCA_964282535	46_O_330	GCA_017918175	1	1	Seawater and oysters mix	Brest	2021-09-13	Podovirus	P1_15	31	39	60486	83	0	0	0
Montreal collection only (1112)	D338	Vibrio_phage_D338	PRJEB81326	GCA_964281285	46_O_330	GCA_017918175	1	1	Seawater and oysters mix	Brest	2021-09-15	Podovirus	P1_15	31	39	60486	83	0	0	0
9564	D339	Vibrio_phage_D339	PRJEB81326	GCA_964281275	46_P_336	GCA_017917115	1	1	Seawater and oysters mix	Brest	2021-07-21	Podovirus	P1_15	31	39	60486	83	0	0	0
9757	D396	Vibrio_phage_D396	PRJEB81326	GCA_964282245	7D8_10	GCA_017916815	1	1	Seawater and oysters mix	Brest	2021-07-21	Podovirus	P1_15	31	39	60486	83	0	0	0
9816	D459	Vibrio_phage_D459	PRJEB81326	GCA_964280555	7F1_18	GCA_017916825	1	1	Seawater and oysters mix	Brest	2021-08-30	Podovirus	P1_15	31	39	60486	83	0	0	0
9817	D460	Vibrio_phage_D460	PRJEB81326	GCA_964280545	7F1_18	GCA_017916825	1	1	Seawater and oysters mix	Brest	2021-09-01	Podovirus	P1_15	31	39	60486	83	0	0	0
8991	D53	Vibrio_phage_D53	PRJEB81326	GCA_964278855	38_P_218	GCA_017917315	1	1	Seawater and oysters mix	Brest	2021-07-16	Podovirus	P1_15	31	39	60486	83	0	0	0
8992	D54_g1	Vibrio_phage_D54_g1	PRJEB81326	GCA_964283405	38_P_218	GCA_017917315	1	1	Seawater and oysters mix	Brest	2021-07-19	Podovirus	P1_15	31	39	60486	83	0	0	0
8993	D55	Vibrio_phage_D55	PRJEB81326	GCA_964283395	38_P_218	GCA_017917315	1	1	Seawater and oysters mix	Brest	2021-07-21	Podovirus	P1_15	31	39	60486	83	0	0	0
8994	D56	Vibrio_phage_D56	PRJEB81326	GCA_964278645	38_P_218	GCA_017917315	1	1	Seawater and oysters mix	Brest	2021-07-23	Podovirus	P1_15	31	39	60486	83	0	0	0
8998	D60	Vibrio_phage_D60	PRJEB81326	GCA_964278305	38_P_218	GCA_017917315	1	1	Seawater and oysters mix	Brest	2021-08-09	Podovirus	P1_15	31	39	60486	83	0	0	0
8999	D61a	Vibrio_phage_D61a	PRJEB81326	GCA_964283355	38_P_218	GCA_017917315	1	1	Seawater and oysters mix	Brest	2021-08-11	Podovirus	P1_15	31	39	60486	83	0	0	0
9000	D61b	Vibrio_phage_D61b	PRJEB81326	GCA_964283365	38_P_218	GCA_017917315	1	1	Seawater and oysters mix	Brest	2021-08-11	Podovirus	P1_15	31	39	60486	83	0	0	0
9005	D66	Vibrio_phage_D66	PRJEB81326	GCA_964283325	38_P_218	GCA_017917315	1	1	Seawater and oysters mix	Brest	2021-09-01	Podovirus	P1_15	31	39	60486	83	0	0	0
9009	D70	Vibrio_phage_D70	PRJEB81326	GCA_964279605	38_P_218	GCA_017917315	1	1	Seawater and oysters mix	Brest	2021-09-10	Podovirus	P1_15	31	39	60486	83	0	0	0
9014	D76	Vibrio_phage_D76	PRJEB81326	GCA_964288145	38_P_219	GCA_004342765	1	1	Seawater and oysters mix	Brest	2021-07-19	Podovirus	P1_15	31	39	60486	83	0	0	0
9017	D79	Vibrio_phage_D79	PRJEB81326	GCA_964278475	38_P_219	GCA_004342765	1	1	Seawater and oysters mix	Brest	2021-07-21	Podovirus	P1_15	31	39	60486	83	0	0	0
9024	D87	Vibrio_phage_D87	PRJEB81326	GCA_964280725	38_P_219	GCA_004342765	1	1	Seawater and oysters mix	Brest	2021-08-27	Podovirus	P1_15	31	39	60486	83	0	0	0
9028	D92	Vibrio_phage_D92	PRJEB81326	GCA_964282685	38_P_219	GCA_004342765	1	1	Seawater and oysters mix	Brest	2021-09-10	Podovirus	P1_15	31	39	60486	83	0	0	0
9030	D94	Vibrio_phage_D94	PRJEB81326	GCA_964282645	38_P_219	GCA_004342765	1	1	Seawater and oysters mix	Brest	2021-09-15	Podovirus	P1_15	31	39	60486	83	0	0	0
9033	D96b	Vibrio_phage_D96b	PRJEB81326	GCA_964282625	40_O_234	GCA_017918245	1	1	Seawater and oysters mix	Brest	2021-07-19	Podovirus	P1_15	31	39	60486	83	0	0	0
9034	D96c	Vibrio_phage_D96c	PRJEB81326	GCA_964286505	40_O_234	GCA_017918245	1	1	Seawater and oysters mix	Brest	2021-07-19	Podovirus	P1_15	31	39	60486	83	0	0	0
9037	D99	Vibrio_phage_D99	PRJEB81326	GCA_964286495	40_O_234	GCA_017918245	1	1	Seawater and oysters mix	Brest	2021-07-21	Podovirus	P1_15	31	39	60486	83	0	0	0
9057	D121	Vibrio_phage_D121	PRJEB81326	GCA_964280185	40_O_234	GCA_017918245	1	1	Seawater and oysters mix	Brest	2021-08-13	Podovirus	P1_15	31	39	60756	82	0	0	0
9088	D154	Vibrio_phage_D154	PRJEB81326	GCA_964286955	40_O_234	GCA_017918245	1	1	Seawater and oysters mix	Brest	2021-09-10	Podovirus	P1_15	31	39	60756	83	0	0	0
9241	D158	Vibrio_phage_D158	PRJEB81326	GCA_964285325	42_O_251	GCA_017917275	1	1	Seawater and oysters mix	Brest	2021-07-16	Podovirus	P1_15	31	39	60756	82	0	0	0
9243	D160	Vibrio_phage_D160	PRJEB81326	GCA_964283735	42_O_251	GCA_017917275	1	1	Seawater and oysters mix	Brest	2021-07-19	Podovirus	P1_15	31	39	60756	82	0	0	0
9245	D162	Vibrio_phage_D162	PRJEB81326	GCA_964285315	42_O_251	GCA_017917275	1	1	Seawater and oysters mix	Brest	2021-07-23	Podovirus	P1_15	31	39	60756	82	0	0	0
9256	D174	Vibrio_phage_D174	PRJEB81326	GCA_964282785	42_O_251	GCA_017917275	1	1	Seawater and oysters mix	Brest	2021-08-25	Podovirus	P1_15	31	39	60756	82	0	0	0
9257	D175	Vibrio_phage_D175	PRJEB81326	GCA_964281635	42_O_251	GCA_017917275	1	1	Seawater and oysters mix	Brest	2021-08-27	Podovirus	P1_15	31	39	60756	82	0	0	0
9259	D177	Vibrio_phage_D177	PRJEB81326	GCA_964281625	42_O_251	GCA_017917275	1	1	Seawater and oysters mix	Brest	2021-08-30	Podovirus	P1_15	31	39	60756	82	0	0	0
9268	D186	Vibrio_phage_D186	PRJEB81326	GCA_964282695	42_O_252	GCA_017917235	1	1	Seawater and oysters mix	Brest	2021-07-19	Podovirus	P1_15	31	39	60756	82	0	0	0
9274	D192	Vibrio_phage_D192	PRJEB81326	GCA_964287615	42_O_252	GCA_017917235	1	1	Seawater and oysters mix	Brest	2021-07-30	Podovirus	P1_15	31	39	60756	82	0	0	0
9279	D197	Vibrio_phage_D197	PRJEB81326	GCA_964287525	42_O_252	GCA_017917235	1	1	Seawater and oysters mix	Brest	2021-08-13	Podovirus	P1_15	31	39	60756	82	0	0	0
9282	D200	Vibrio_phage_D200	PRJEB81326	GCA_964283675	42_O_252	GCA_017917235	1	1	Seawater and oysters mix	Brest	2021-08-25	Podovirus	P1_15	31	39	60756	82	0	0	0
9286	D204	Vibrio_phage_D204	PRJEB81326	GCA_964283165	42_O_252	GCA_017917235	1	1	Seawater and oysters mix	Brest	2021-09-03	Podovirus	P1_15	31	39	60756	82	0	0	0
9288	D206	Vibrio_phage_D206	PRJEB81326	GCA_964287565	42_O_252	GCA_017917235	1	1	Seawater and oysters mix	Brest	2021-09-08	Podovirus	P1_15	31	39	60756	82	0	0	0
9289	D207	Vibrio_phage_D207	PRJEB81326	GCA_964286405	42_O_252	GCA_017917235	1	1	Seawater and oysters mix	Brest	2021-09-10	Podovirus	P1_15	31	39	60756	82	0	0	0
9290	D208	Vibrio_phage_D208	PRJEB81326	GCA_964287585	42_O_252	GCA_017917235	1	1	Seawater and oysters mix	Brest	2021-09-13	Podovirus	P1_15	31	39	60756	82	0	0	0
9291	D209	Vibrio_phage_D209	PRJEB81326	GCA_964286375	42_O_252	GCA_017917235	1	1	Seawater and oysters mix	Brest	2021-09-15	Podovirus	P1_15	31	39	60756	82	0	0	0
9470	D290	Vibrio_phage_D290	PRJEB81326	GCA_964281535	46_O_330	GCA_017918175	1	1	Seawater and oysters mix	Brest	2021-07-19	Podovirus	P1_15	31	39	60756	82	0	0	0
9550	D299	Vibrio_phage_D299	PRJEB81326	GCA_964279725	46_O_330	GCA_017918175	1	1	Seawater and oysters mix	Brest	2021-07-30	Podovirus	P1_15	31	39	60756	82	0	0	0
9552	D326	Vibrio_phage_D326	PRJEB81326	GCA_964281325	46_O_330	GCA_017918175	1	1	Seawater and oysters mix	Brest	2021-08-30	Podovirus	P1_15	31	39	60756	82	0	0	0
9554	D328	Vibrio_phage_D328	PRJEB81326	GCA_964281335	46_O_330	GCA_017918175	1	1	Seawater and oysters mix	Brest	2021-09-01	Podovirus	P1_15	31	39	60756	82	0	0	0
9001	D62	Vibrio_phage_D62	PRJEB81326	GCA_964279015	38_P_218	GCA_017917315	1	1	Seawater and oysters mix	Brest	2021-08-13	Podovirus	P1_15	31	39	60756	82	0	0	0
9006	D67	Vibrio_phage_D67	PRJEB81326	GCA_964278265	38_P_218	GCA_017917315	1	1	Seawater and oysters mix	Brest	2021-09-03	Podovirus	P1_15	31	39	60756	82	0	0	0
9012	D73	Vibrio_phage_D73	PRJEB81326	GCA_964288175	38_P_219	GCA_004342765	1	1	Seawater and oysters mix	Brest	2021-06-28	Podovirus	P1_15	31	39	60756	82	0	0	0
9013	D75	Vibrio_phage_D75	PRJEB81326	GCA_964279575	38_P_219	GCA_004342765	1	1	Seawater and oysters mix	Brest	2021-07-16	Podovirus	P1_15	31	39	60756	82	0	0	0
9015	D77	Vibrio_phage_D77	PRJEB81326	GCA_964279585	38_P_219	GCA_004342765	1	1	Seawater and oysters mix	Brest	2021-07-19	Podovirus	P1_15	31	39	60756	82	0	0	0
9016	D78	Vibrio_phage_D78	PRJEB81326	GCA_964288155	38_P_219	GCA_004342765	1	1	Seawater and oysters mix	Brest	2021-07-21	Podovirus	P1_15	31	39	60756	82	0	0	0
9021	D83	Vibrio_phage_D83	PRJEB81326	GCA_964283835	38_P_219	GCA_004342765	1	1	Seawater and oysters mix	Brest	2021-07-30	Podovirus	P1_15	31	39	60756	83	0	0	0
9022	D84	Vibrio_phage_D84	PRJEB81326	GCA_964280695	38_P_219	GCA_004342765	1	1	Seawater and oysters mix	Brest	2021-08-11	Podovirus	P1_15	31	39	60756	82	0	0	0
9023	D85	Vibrio_phage_D85	PRJEB81326	GCA_964282665	38_P_219	GCA_004342765	1	1	Seawater and oysters mix	Brest	2021-08-16	Podovirus	P1_15	31	39	60756	82	0	0	0
9025	D88	Vibrio_phage_D88	PRJEB81326	GCA_964282675	38_P_219	GCA_004342765	1	1	Seawater and oysters mix	Brest	2021-08-27	Podovirus	P1_15	31	39	60756	82	0	0	0
9027	D90	Vibrio_phage_D90	PRJEB81326	GCA_964286525	38_P_219	GCA_004342765	1	1	Seawater and oysters mix	Brest	2021-09-01	Podovirus	P1_15	31	39	60756	82	0	0	0
9031	D95	Vibrio_phage_D95	PRJEB81326	GCA_964286515	40_O_234	GCA_017918245	1	1	Seawater and oysters mix	Brest	2021-07-16	Podovirus	P1_15	31	39	60756	82	0	0	0
9071	D136	Vibrio_phage_D136	PRJEB81326	GCA_964288095	40_O_234	GCA_017918245	1	1	Seawater and oysters mix	Brest	2021-08-27	Podovirus	P1_15	31	39	60757	82	0	0	0
9258	D176	Vibrio_phage_D176	PRJEB81326	GCA_964282775	42_O_251	GCA_017917275	1	1	Seawater and oysters mix	Brest	2021-08-27	Podovirus	P1_15	31	39	60757	82	0	0	0
9283	D201	Vibrio_phage_D201	PRJEB81326	GCA_964287545	42_O_252	GCA_017917235	1	1	Seawater and oysters mix	Brest	2021-08-27	Podovirus	P1_15	31	39	60757	82	0	0	0
9561	D335	Vibrio_phage_D335	PRJEB81326	GCA_964281295	46_O_330	GCA_017918175	1	1	Seawater and oysters mix	Brest	2021-09-10	Podovirus	P1_15	31	39	60757	82	0	0	0
9815	D458	Vibrio_phage_D458	PRJEB81326	GCA_964280275	7F1_18	GCA_017916825	1	1	Seawater and oysters mix	Brest	2021-08-27	Podovirus	P1_15	31	39	60757	82	0	0	0
9003	D64	Vibrio_phage_D64	PRJEB81326	GCA_964283335	38_P_218	GCA_017917315	1	1	Seawater and oysters mix	Brest	2021-08-27	Podovirus	P1_15	31	39	60757	82	0	0	0
9011	D72	Vibrio_phage_D72	PRJEB81326	GCA_964279595	38_P_218	GCA_017917315	1	1	Seawater and oysters mix	Brest	2021-09-15	Podovirus	P1_15	31	39	60757	82	0	0	0
9026	D89	Vibrio_phage_D89	PRJEB81326	GCA_964280705	38_P_219	GCA_004342765	1	1	Seawater and oysters mix	Brest	2021-08-30	Podovirus	P1_15	31	39	60757	82	0	0	0
9089	D155	Vibrio_phage_D155	PRJEB81326	GCA_964285345	40_O_234	GCA_017918245	1	1	Seawater and oysters mix	Brest	2021-09-13	Podovirus	P1_15	31	39	61484	84	0	0	0
9265	D183	Vibrio_phage_D183	PRJEB81326	GCA_964282715	42_O_251	GCA_017917275	1	1	Seawater and oysters mix	Brest	2021-09-13	Podovirus	P1_15	31	39	61484	84	0	0	0
9266	D184	Vibrio_phage_D184	PRJEB81326	GCA_964281595	42_O_251	GCA_017917275	1	1	Seawater and oysters mix	Brest	2021-09-15	Podovirus	P1_15	31	39	61484	84	0	0	0
9253	D171	Vibrio_phage_D171	PRJEB81326	GCA_964282795	42_O_251	GCA_017917275	1	1	Seawater and oysters mix	Brest	2021-08-16	Podovirus	P1_15	31	111	62426	86	0	0	0
9063	D128	Vibrio_phage_D128	PRJEB81326	GCA_964288575	40_O_234	GCA_017918245	1	1	Seawater and oysters mix	Brest	2021-08-20	nd	nd	68	108	72254	107	0	0	0
9450	D267	Vibrio_phage_D267	PRJEB81326	GCA_964279915	46_O_324	GCA_017917055	1	1	Seawater and oysters mix	Brest	2021-07-26	nd	nd	68	108	72254	107	0	0	0
9452	D270	Vibrio_phage_D270	PRJEB81326	GCA_964279925	46_O_324	GCA_017917055	1	1	Seawater and oysters mix	Brest	2021-07-30	nd	nd	68	108	72254	107	0	0	0
9463	D283a	Vibrio_phage_D283a	PRJEB81326	GCA_964281575	46_O_324	GCA_017917055	1	1	Seawater and oysters mix	Brest	2021-09-06	nd	nd	68	108	72254	107	0	0	0
9464	D283b	Vibrio_phage_D283b	PRJEB81326	GCA_964279835	46_O_324	GCA_017917055	1	1	Seawater and oysters mix	Brest	2021-09-06	nd	nd	68	108	72254	107	0	0	0
9466	D285	Vibrio_phage_D285	PRJEB81326	GCA_964279825	46_O_324	GCA_017917055	1	1	Seawater and oysters mix	Brest	2021-09-10	nd	nd	68	108	72254	107	0	0	0
9802	D445	Vibrio_phage_D445	PRJEB81326	GCA_964286975	7F1_18	GCA_017916825	1	1	Seawater and oysters mix	Brest	2021-07-23	nd	nd	68	108	72254	108	0	0	0
9811	D454	Vibrio_phage_D454	PRJEB81326	GCA_964278135	7F1_18	GCA_017916825	1	1	Seawater and oysters mix	Brest	2021-08-18	nd	nd	68	108	72254	107	0	0	0
9813	D456_g1	Vibrio_phage_D456_g1	PRJEB81326	GCA_964278205	7F1_18	GCA_017916825	1	1	Seawater and oysters mix	Brest	2021-08-23	nd	nd	68	108	72254	107	0	0	0
9814	D457	Vibrio_phage_D457	PRJEB81326	GCA_964280575	7F1_18	GCA_017916825	1	1	Seawater and oysters mix	Brest	2021-08-25	nd	nd	68	108	72254	105	0	0	0
9448	D265	Vibrio_phage_D265	PRJEB81326	GCA_964279955	46_O_324	GCA_017917055	1	1	Seawater and oysters mix	Brest	2021-07-21	nd	nd	68	108	72255	108	0	0	0
9449	D266	Vibrio_phage_D266	PRJEB81326	GCA_964281745	46_O_324	GCA_017917055	1	1	Seawater and oysters mix	Brest	2021-07-23	nd	nd	68	108	72255	108	0	0	0
9451	D269	Vibrio_phage_D269	PRJEB81326	GCA_964279905	46_O_324	GCA_017917055	1	1	Seawater and oysters mix	Brest	2021-07-28	nd	nd	68	108	72255	108	0	0	0
9456	D275	Vibrio_phage_D275	PRJEB81326	GCA_964279895	46_O_324	GCA_017917055	1	1	Seawater and oysters mix	Brest	2021-08-16	nd	nd	68	108	72255	108	0	0	0
9465	D284	Vibrio_phage_D284	PRJEB81326	GCA_964281555	46_O_324	GCA_017917055	1	1	Seawater and oysters mix	Brest	2021-09-08	nd	nd	68	108	72255	108	0	0	0
9467	D286	Vibrio_phage_D286	PRJEB81326	GCA_964281565	46_O_324	GCA_017917055	1	1	Seawater and oysters mix	Brest	2021-09-15	nd	nd	68	108	72255	108	0	0	0
9471	D291	Vibrio_phage_D291	PRJEB81326	GCA_964279775	46_O_330	GCA_017918175	1	1	Seawater and oysters mix	Brest	2021-07-21	nd	nd	68	108	72255	108	0	0	0
9472	D292	Vibrio_phage_D292	PRJEB81326	GCA_964281525	46_O_330	GCA_017918175	1	1	Seawater and oysters mix	Brest	2021-07-23	nd	nd	68	108	72255	108	0	0	0
9801	D444	Vibrio_phage_D444	PRJEB81326	GCA_964286965	7F1_18	GCA_017916825	1	1	Seawater and oysters mix	Brest	2021-07-21	nd	nd	68	108	72255	108	0	0	0
9819	D462	Vibrio_phage_D462	PRJEB81326	GCA_964285625	7F1_18	GCA_017916825	1	1	Seawater and oysters mix	Brest	2021-09-08	nd	nd	68	108	72255	107	0	0	0
9035	D98a	Vibrio_phage_D98a	PRJEB81326	GCA_964282615	40_O_234	GCA_017918245	1	1	Seawater and oysters mix	Brest	2021-07-21	nd	nd	68	108	72255	108	0	0	0
9036	D98b	Vibrio_phage_D98b	PRJEB81326	GCA_964285875	40_O_234	GCA_017918245	1	1	Seawater and oysters mix	Brest	2021-07-21	nd	nd	68	108	72255	108	0	0	0
9461	D281	Vibrio_phage_D281	PRJEB81326	GCA_964279845	46_O_324	GCA_017917055	1	1	Seawater and oysters mix	Brest	2021-09-01	nd	nd	68	108	72257	108	0	0	0
9462	D282	Vibrio_phage_D282	PRJEB81326	GCA_964281585	46_O_324	GCA_017917055	1	1	Seawater and oysters mix	Brest	2021-09-03	nd	nd	68	108	72257	108	0	0	0
9479	D301	Vibrio_phage_D301	PRJEB81326	GCA_964279745	46_O_330	GCA_017918175	1	1	Seawater and oysters mix	Brest	2021-08-02	nd	nd	68	108	72257	107	0	0	0
9806	D449	Vibrio_phage_D449	PRJEB81326	GCA_964280345	7F1_18	GCA_017916825	1	1	Seawater and oysters mix	Brest	2021-08-02	nd	nd	68	108	72257	107	0	0	0
9453	D271	Vibrio_phage_D271	PRJEB81326	GCA_964281725	46_O_324	GCA_017917055	1	1	Seawater and oysters mix	Brest	2021-08-02	nd	nd	68	108	72258	108	0	0	0
9010	D71	Vibrio_phage_D71	PRJEB81326	GCA_964288165	38_P_218	GCA_017917315	1	1	Seawater and oysters mix	Brest	2021-09-13	nd	nd	72	118	79442	135	0	0	0
9029	D93	Vibrio_phage_D93	PRJEB81326	GCA_964286575	38_P_219	GCA_004342765	1	1	Seawater and oysters mix	Brest	2021-09-10	nd	nd	72	118	79442	135	0	0	0
9019	D81	Vibrio_phage_D81	PRJEB81326	GCA_964280735	38_P_219	GCA_004342765	1	1	Seawater and oysters mix	Brest	2021-07-26	nd	nd	72	118	79475	135	0	0	0
9020	D82	Vibrio_phage_D82	PRJEB81326	GCA_964283855	38_P_219	GCA_004342765	1	1	Seawater and oysters mix	Brest	2021-07-28	nd	nd	72	118	79475	135	0	0	0
9609	D386	Vibrio_phage_D386	PRJEB81326	GCA_964281025	46_P_336	GCA_017917115	1	1	Seawater and oysters mix	Brest	2021-09-06	Siphovirus	P1_12	26	32	112306	215	16	0	4
9320	D239	Vibrio_phage_D239	PRJEB81326	GCA_964281955	45_O_294	GCA_017917135	1	1	Seawater and oysters mix	Brest	2021-08-18	Siphovirus	P1_12	26	112	113072	218	15	0	3
8995	D57_g1	Vibrio_phage_D57_g1	PRJEB81326	GCA_964283385	38_P_218	GCA_017917315	1	1	Seawater and oysters mix	Brest	2021-07-28	Siphovirus	P1_11	24	29	113975	93	0	0	0
9313	D232	Vibrio_phage_D232	PRJEB81326	GCA_964288535	45_O_294	GCA_017917135	1	1	Seawater and oysters mix	Brest	2021-08-11	Siphovirus	P1_12	26	32	113997	222	16	0	4
9486	D308	Vibrio_phage_D308	PRJEB81326	GCA_964281435	46_O_330	GCA_017918175	1	1	Seawater and oysters mix	Brest	2021-08-11	Siphovirus	P1_12	26	32	113998	222	16	0	4
9060	D124	Vibrio_phage_D124	PRJEB81326	GCA_964278495	40_O_234	GCA_017918245	1	1	Seawater and oysters mix	Brest	2021-08-18	Siphovirus	P1_12	26	32	114001	222	16	0	4
8958	D17	Vibrio_phage_D17	PRJEB81326	GCA_964282745	31_O_70	GCA_017917715	1	1	Seawater and oysters mix	Brest	2021-08-11	Siphovirus	P1_12	26	32	114001	222	16	0	4
9436	D252	Vibrio_phage_D252	PRJEB81326	GCA_964280005	45_O_294	GCA_017917135	1	1	Seawater and oysters mix	Brest	2021-08-30	Siphovirus	P1_12	26	32	114001	222	16	0	4
9558	D332	Vibrio_phage_D332	PRJEB81326	GCA_964282555	46_O_330	GCA_017918175	1	1	Seawater and oysters mix	Brest	2021-09-08	Siphovirus	P1_12	26	32	114001	222	16	0	4
9773	D414	Vibrio_phage_D414	PRJEB81326	GCA_964283585	7D8_10	GCA_017916815	1	1	Seawater and oysters mix	Brest	2021-08-13	Siphovirus	P1_12	26	32	114001	222	16	0	4
9774	D415	Vibrio_phage_D415	PRJEB81326	GCA_964280905	7D8_10	GCA_017916815	1	1	Seawater and oysters mix	Brest	2021-08-13	Siphovirus	P1_12	26	32	114001	222	16	0	4
9073	D138	Vibrio_phage_D138	PRJEB81326	GCA_964286845	40_O_234	GCA_017918245	1	1	Seawater and oysters mix	Brest	2021-08-30	Siphovirus	P1_12	26	32	114002	222	16	0	4
8954	D13	Vibrio_phage_D13	PRJEB81326	GCA_964286825	31_O_70	GCA_017917715	1	1	Seawater and oysters mix	Brest	2021-08-04	Siphovirus	P1_12	26	32	114005	221	16	0	4
9083	D149	Vibrio_phage_D149	PRJEB81326	GCA_964286755	40_O_234	GCA_017918245	1	1	Seawater and oysters mix	Brest	2021-09-06	Siphovirus	P1_12	26	32	114005	221	16	0	4
8966	D25	Vibrio_phage_D25	PRJEB81326	GCA_964281795	31_O_70	GCA_017917715	1	1	Seawater and oysters mix	Brest	2021-08-20	Siphovirus	P1_12	26	32	114006	222	16	0	4
9478	D300	Vibrio_phage_D300	PRJEB81326	GCA_964281475	46_O_330	GCA_017918175	1	1	Seawater and oysters mix	Brest	2021-08-02	Siphovirus	P1_12	26	32	114006	222	16	0	4
9559	D333	Vibrio_phage_D333	PRJEB81326	GCA_964281305	46_O_330	GCA_017918175	1	1	Seawater and oysters mix	Brest	2021-09-08	Siphovirus	P1_12	26	32	114006	222	16	0	4
8977	D36	Vibrio_phage_D36	PRJEB81326	GCA_964282405	31_O_70	GCA_017917715	1	1	Seawater and oysters mix	Brest	2021-08-30	Siphovirus	P1_12	26	32	114006	222	16	0	4
9070	D135	Vibrio_phage_D135	PRJEB81326	GCA_964288105	40_O_234	GCA_017918245	1	1	Seawater and oysters mix	Brest	2021-08-27	Siphovirus	P1_12	26	32	114007	222	16	0	4
9441	D258	Vibrio_phage_D258	PRJEB81326	GCA_964281905	45_O_294	GCA_017917135	1	1	Seawater and oysters mix	Brest	2021-09-06	Siphovirus	P1_12	26	32	114007	222	16	0	4
9772	D411	Vibrio_phage_D411	PRJEB81326	GCA_964280915	7D8_10	GCA_017916815	1	1	Seawater and oysters mix	Brest	2021-08-11	Siphovirus	P1_12	26	32	114007	222	16	0	4
9551	D325	Vibrio_phage_D325	PRJEB81326	GCA_964286625	46_O_330	GCA_017918175	1	1	Seawater and oysters mix	Brest	2021-08-30	Siphovirus	P1_12	26	32	114008	222	16	0	4
9613	D391	Vibrio_phage_D391	PRJEB81326	GCA_964281005	46_P_336	GCA_017917115	1	1	Seawater and oysters mix	Brest	2021-09-10	Siphovirus	P1_12	26	32	114013	224	16	0	4
9567	D342	Vibrio_phage_D342	PRJEB81326	GCA_964281265	46_P_336	GCA_017917115	1	1	Seawater and oysters mix	Brest	2021-07-26	Siphovirus	P1_12	26	32	114017	222	16	0	4
9068	D133	Vibrio_phage_D133	PRJEB81326	GCA_964288065	40_O_234	GCA_017918245	1	1	Seawater and oysters mix	Brest	2021-08-25	Siphovirus	P1_12	26	32	114021	221	16	0	4
9314	D233	Vibrio_phage_D233	PRJEB81326	GCA_964287735	45_O_294	GCA_017917135	1	1	Seawater and oysters mix	Brest	2021-08-13	Siphovirus	P1_12	26	32	114021	220	16	0	4
9779	D420	Vibrio_phage_D420	PRJEB81326	GCA_964280875	7D8_10	GCA_017916815	1	1	Seawater and oysters mix	Brest	2021-08-20	Siphovirus	P1_12	26	32	114021	220	16	0	4
9585	D360	Vibrio_phage_D360	PRJEB81326	GCA_964288375	46_P_336	GCA_017917115	1	1	Seawater and oysters mix	Brest	2021-08-13	Siphovirus	P1_12	26	32	114022	220	16	0	4
9085	D151	Vibrio_phage_D151	PRJEB81326	GCA_964286945	40_O_234	GCA_017918245	1	1	Seawater and oysters mix	Brest	2021-09-08	Siphovirus	P1_12	26	32	114023	222	16	0	4
8962	D21	Vibrio_phage_D21	PRJEB81326	GCA_964286325	31_O_70	GCA_017917715	1	1	Seawater and oysters mix	Brest	2021-08-13	Siphovirus	P1_12	26	32	114023	221	16	0	4
9598	D375	Vibrio_phage_D375	PRJEB81326	GCA_964281095	46_P_336	GCA_017917115	1	1	Seawater and oysters mix	Brest	2021-08-27	Siphovirus	P1_12	26	32	114023	222	16	0	5
9791	D432	Vibrio_phage_D432	PRJEB81326	GCA_964280815	7D8_10	GCA_017916815	1	1	Seawater and oysters mix	Brest	2021-09-03	Siphovirus	P1_12	26	32	114023	222	16	0	4
9062	D126	Vibrio_phage_D126	PRJEB81326	GCA_964278415	40_O_234	GCA_017918245	1	1	Seawater and oysters mix	Brest	2021-08-18	Siphovirus	P1_12	26	32	114024	222	16	0	4
9069	D134	Vibrio_phage_D134	PRJEB81326	GCA_964286805	40_O_234	GCA_017918245	1	1	Seawater and oysters mix	Brest	2021-08-25	Siphovirus	P1_12	26	32	114024	224	16	0	4
9081	D146	Vibrio_phage_D146	PRJEB81326	GCA_964286935	40_O_234	GCA_017918245	1	1	Seawater and oysters mix	Brest	2021-09-03	Siphovirus	P1_12	26	32	114024	221	16	0	4
9431	D247	Vibrio_phage_D247	PRJEB81326	GCA_964287815	45_O_294	GCA_017917135	1	1	Seawater and oysters mix	Brest	2021-08-25	Siphovirus	P1_12	26	32	114024	224	16	0	4
8970	D29	Vibrio_phage_D29	PRJEB81326	GCA_964281485	31_O_70	GCA_017917715	1	1	Seawater and oysters mix	Brest	2021-08-25	Siphovirus	P1_12	26	32	114024	224	16	0	4
9498	D320	Vibrio_phage_D320	PRJEB81326	GCA_964279675	46_O_330	GCA_017918175	1	1	Seawater and oysters mix	Brest	2021-08-25	Siphovirus	P1_12	26	32	114024	224	16	0	4
9612	D390	Vibrio_phage_D390	PRJEB81326	GCA_964282315	46_P_336	GCA_017917115	1	1	Seawater and oysters mix	Brest	2021-09-10	Siphovirus	P1_12	26	32	114024	222	16	0	4
8985	D44	Vibrio_phage_D44	PRJEB81326	GCA_964287005	31_O_70	GCA_017917715	1	1	Seawater and oysters mix	Brest	2021-09-06	Siphovirus	P1_12	26	32	114024	221	16	0	4
8952	D11	Vibrio_phage_D11	PRJEB81326	GCA_964279475	31_O_70	GCA_017917715	1	1	Seawater and oysters mix	Brest	2021-08-02	Siphovirus	P1_12	26	32	114025	222	16	0	4
9054	D117	Vibrio_phage_D117	PRJEB81326	GCA_964278575	40_O_234	GCA_017918245	1	1	Seawater and oysters mix	Brest	2021-08-11	Siphovirus	P1_12	26	32	114025	222	16	0	4
9077	D142	Vibrio_phage_D142	PRJEB81326	GCA_964286815	40_O_234	GCA_017918245	1	1	Seawater and oysters mix	Brest	2021-09-01	Siphovirus	P1_12	26	32	114025	222	16	0	4
9079	D144	Vibrio_phage_D144	PRJEB81326	GCA_964286775	40_O_234	GCA_017918245	1	1	Seawater and oysters mix	Brest	2021-09-01	Siphovirus	P1_12	26	32	114025	222	16	0	4
8957	D16	Vibrio_phage_D16	PRJEB81326	GCA_964286585	31_O_70	GCA_017917715	1	1	Seawater and oysters mix	Brest	2021-08-09	Siphovirus	P1_12	26	32	114025	222	16	0	4
8963	D22	Vibrio_phage_D22	PRJEB81326	GCA_964287725	31_O_70	GCA_017917715	1	1	Seawater and oysters mix	Brest	2021-08-16	Siphovirus	P1_12	26	32	114025	223	16	0	4
9310	D229	Vibrio_phage_D229	PRJEB81326	GCA_964288515	45_O_294	GCA_017917135	1	1	Seawater and oysters mix	Brest	2021-08-09	Siphovirus	P1_12	26	32	114025	222	16	0	4
9428	D244	Vibrio_phage_D244	PRJEB81326	GCA_964287795	45_O_294	GCA_017917135	1	1	Seawater and oysters mix	Brest	2021-08-23	Siphovirus	P1_12	26	32	114025	222	16	0	4
9429	D245	Vibrio_phage_D245	PRJEB81326	GCA_964281975	45_O_294	GCA_017917135	1	1	Seawater and oysters mix	Brest	2021-08-25	Siphovirus	P1_12	26	32	114025	222	16	0	4
9433	D249	Vibrio_phage_D249	PRJEB81326	GCA_964281945	45_O_294	GCA_017917135	1	1	Seawater and oysters mix	Brest	2021-08-27	Siphovirus	P1_12	26	32	114025	222	16	0	4
9435	D251	Vibrio_phage_D251	PRJEB81326	GCA_964281925	45_O_294	GCA_017917135	1	1	Seawater and oysters mix	Brest	2021-08-30	Siphovirus	P1_12	26	32	114025	222	16	0	4
9437	D253	Vibrio_phage_D253	PRJEB81326	GCA_964281915	45_O_294	GCA_017917135	1	1	Seawater and oysters mix	Brest	2021-09-01	Siphovirus	P1_12	26	32	114025	222	16	0	4
9440	D257	Vibrio_phage_D257	PRJEB81326	GCA_964279995	45_O_294	GCA_017917135	1	1	Seawater and oysters mix	Brest	2021-09-06	Siphovirus	P1_12	26	32	114025	222	16	0	4
9446	D263	Vibrio_phage_D263	PRJEB81326	GCA_964281765	45_O_294	GCA_017917135	1	1	Seawater and oysters mix	Brest	2021-09-13	Siphovirus	P1_12	26	32	114025	222	16	0	4
9447	D264	Vibrio_phage_D264	PRJEB81326	GCA_964279945	45_O_294	GCA_017917135	1	1	Seawater and oysters mix	Brest	2021-09-15	Siphovirus	P1_12	26	32	114025	223	16	0	4
8968	D27	Vibrio_phage_D27	PRJEB81326	GCA_964288315	31_O_70	GCA_017917715	1	1	Seawater and oysters mix	Brest	2021-08-20	Siphovirus	P1_12	26	32	114025	224	16	0	4
9458	D277_g2	Vibrio_phage_D277_g2	PRJEB81326	GCA_964279875	46_O_324	GCA_017917055	1	1	Seawater and oysters mix	Brest	2021-08-20	Siphovirus	P1_12	26	32	114025	223	16	0	4
9481	D303	Vibrio_phage_D303	PRJEB81326	GCA_964279755	46_O_330	GCA_017918175	1	1	Seawater and oysters mix	Brest	2021-08-04	Siphovirus	P1_12	26	32	114025	222	16	0	4
8972	D31	Vibrio_phage_D31	PRJEB81326	GCA_964281365	31_O_70	GCA_017917715	1	1	Seawater and oysters mix	Brest	2021-08-27	Siphovirus	P1_12	26	32	114025	222	16	0	4
9493	D315	Vibrio_phage_D315	PRJEB81326	GCA_964279665	46_O_330	GCA_017918175	1	1	Seawater and oysters mix	Brest	2021-08-18	Siphovirus	P1_12	26	32	114025	223	16	0	4
9496	D318	Vibrio_phage_D318	PRJEB81326	GCA_964281375	46_O_330	GCA_017918175	1	1	Seawater and oysters mix	Brest	2021-08-23	Siphovirus	P1_12	26	32	114025	223	16	0	4
8973	D32	Vibrio_phage_D32	PRJEB81326	GCA_964282575	31_O_70	GCA_017917715	1	1	Seawater and oysters mix	Brest	2021-08-27	Siphovirus	P1_12	26	32	114025	222	16	0	4
9499	D321	Vibrio_phage_D321	PRJEB81326	GCA_964279615	46_O_330	GCA_017918175	1	1	Seawater and oysters mix	Brest	2021-08-25	Siphovirus	P1_12	26	32	114025	222	16	0	4
9555	D329	Vibrio_phage_D329	PRJEB81326	GCA_964282595	46_O_330	GCA_017918175	1	1	Seawater and oysters mix	Brest	2021-09-03	Siphovirus	P1_12	26	32	114025	222	16	0	4
8974	D33	Vibrio_phage_D33	PRJEB81326	GCA_964282515	31_O_70	GCA_017917715	1	1	Seawater and oysters mix	Brest	2021-08-27	Siphovirus	P1_12	26	32	114025	222	16	0	4
9556	D330	Vibrio_phage_D330	PRJEB81326	GCA_964281315	46_O_330	GCA_017918175	1	1	Seawater and oysters mix	Brest	2021-09-06	Siphovirus	P1_12	26	32	114025	222	16	0	4
8975	D34	Vibrio_phage_D34	PRJEB81326	GCA_964281225	31_O_70	GCA_017917715	1	1	Seawater and oysters mix	Brest	2021-08-27	Siphovirus	P1_12	26	32	114025	222	16	0	4
9577	D352	Vibrio_phage_D352	PRJEB81326	GCA_964282465	46_P_336	GCA_017917115	1	1	Seawater and oysters mix	Brest	2021-08-04	Siphovirus	P1_12	26	32	114025	222	16	0	4
9580	D355	Vibrio_phage_D355	PRJEB81326	GCA_964281185	46_P_336	GCA_017917115	1	1	Seawater and oysters mix	Brest	2021-08-06	Siphovirus	P1_12	26	32	114025	223	16	0	4
9586	D361	Vibrio_phage_D361	PRJEB81326	GCA_964281145	46_P_336	GCA_017917115	1	1	Seawater and oysters mix	Brest	2021-08-13	Siphovirus	P1_12	26	32	114025	222	16	0	4
9750	D365	Vibrio_phage_D365	PRJEB81326	GCA_964282425	46_P_336	GCA_017917115	1	1	Seawater and oysters mix	Brest	2021-08-18	Siphovirus	P1_12	26	32	114025	222	16	0	4
9590	D367	Vibrio_phage_D367	PRJEB81326	GCA_964281155	46_P_336	GCA_017917115	1	1	Seawater and oysters mix	Brest	2021-08-20	Siphovirus	P1_12	26	32	114025	222	16	0	4
9593	D370	Vibrio_phage_D370	PRJEB81326	GCA_964281085	46_P_336	GCA_017917115	1	1	Seawater and oysters mix	Brest	2021-08-23	Siphovirus	P1_12	26	32	114025	222	16	0	4
9599	D376	Vibrio_phage_D376	PRJEB81326	GCA_964282365	46_P_336	GCA_017917115	1	1	Seawater and oysters mix	Brest	2021-08-27	Siphovirus	P1_12	26	32	114025	222	16	0	4
9600	D377	Vibrio_phage_D377	PRJEB81326	GCA_964281075	46_P_336	GCA_017917115	1	1	Seawater and oysters mix	Brest	2021-08-30	Siphovirus	P1_12	26	32	114025	222	16	0	4
8979	D38	Vibrio_phage_D38	PRJEB81326	GCA_964282295	31_O_70	GCA_017917715	1	1	Seawater and oysters mix	Brest	2021-08-30	Siphovirus	P1_12	26	32	114025	222	16	0	4
9603	D380	Vibrio_phage_D380	PRJEB81326	GCA_964282345	46_P_336	GCA_017917115	1	1	Seawater and oysters mix	Brest	2021-09-01	Siphovirus	P1_12	26	32	114025	222	16	0	4
9604	D381	Vibrio_phage_D381	PRJEB81326	GCA_964281055	46_P_336	GCA_017917115	1	1	Seawater and oysters mix	Brest	2021-09-01	Siphovirus	P1_12	26	32	114025	222	16	0	4
9606	D383	Vibrio_phage_D383	PRJEB81326	GCA_964281045	46_P_336	GCA_017917115	1	1	Seawater and oysters mix	Brest	2021-09-03	Siphovirus	P1_12	26	32	114025	222	16	0	4
9607	D384	Vibrio_phage_D384	PRJEB81326	GCA_964282325	46_P_336	GCA_017917115	1	1	Seawater and oysters mix	Brest	2021-09-03	Siphovirus	P1_12	26	32	114025	222	16	0	4
8980	D39	Vibrio_phage_D39	PRJEB81326	GCA_964282605	31_O_70	GCA_017917715	1	1	Seawater and oysters mix	Brest	2021-09-01	Siphovirus	P1_12	26	32	114025	222	16	0	4
9614	D392	Vibrio_phage_D392	PRJEB81326	GCA_964282285	46_P_336	GCA_017917115	1	1	Seawater and oysters mix	Brest	2021-09-10	Siphovirus	P1_12	26	32	114025	223	16	0	4
9615	D393	Vibrio_phage_D393	PRJEB81326	GCA_964282255	46_P_336	GCA_017917115	1	1	Seawater and oysters mix	Brest	2021-09-13	Siphovirus	P1_12	26	32	114025	222	16	0	4
8981	D40	Vibrio_phage_D40	PRJEB81326	GCA_964280925	31_O_70	GCA_017917715	1	1	Seawater and oysters mix	Brest	2021-09-01	Siphovirus	P1_12	26	32	114025	222	16	0	4
9766	D406	Vibrio_phage_D406	PRJEB81326	GCA_964280945	7D8_10	GCA_017916815	1	1	Seawater and oysters mix	Brest	2021-08-02	Siphovirus	P1_12	26	32	114025	222	16	0	4
9770	D409	Vibrio_phage_D409	PRJEB81326	GCA_964286295	7D8_10	GCA_017916815	1	1	Seawater and oysters mix	Brest	2021-08-09	Siphovirus	P1_12	26	32	114025	222	16	0	4
9780	D421	Vibrio_phage_D421	PRJEB81326	GCA_964278045	7D8_10	GCA_017916815	1	1	Seawater and oysters mix	Brest	2021-08-20	Siphovirus	P1_12	26	32	114025	222	16	0	4
9783	D424	Vibrio_phage_D424	PRJEB81326	GCA_964280865	7D8_10	GCA_017916815	1	1	Seawater and oysters mix	Brest	2021-08-23	Siphovirus	P1_12	26	32	114025	222	16	0	4
9784	D425	Vibrio_phage_D425	PRJEB81326	GCA_964278105	7D8_10	GCA_017916815	1	1	Seawater and oysters mix	Brest	2021-08-25	Siphovirus	P1_12	26	32	114025	222	16	0	4
9788	D429	Vibrio_phage_D429	PRJEB81326	GCA_964283295	7D8_10	GCA_017916815	1	1	Seawater and oysters mix	Brest	2021-08-30	Siphovirus	P1_12	26	32	114025	222	16	0	4
9789	D430	Vibrio_phage_D430	PRJEB81326	GCA_964280825	7D8_10	GCA_017916815	1	1	Seawater and oysters mix	Brest	2021-09-01	Siphovirus	P1_12	26	32	114025	222	16	0	4
9794	D435	Vibrio_phage_D435	PRJEB81326	GCA_964280805	7D8_10	GCA_017916815	1	1	Seawater and oysters mix	Brest	2021-09-06	Siphovirus	P1_12	26	32	114025	222	16	0	4
9797	D438	Vibrio_phage_D438	PRJEB81326	GCA_964280585	7D8_10	GCA_017916815	1	1	Seawater and oysters mix	Brest	2021-09-10	Siphovirus	P1_12	26	32	114025	222	16	0	4
9799	D441	Vibrio_phage_D441	PRJEB81326	GCA_964280595	7D8_10	GCA_017916815	1	1	Seawater and oysters mix	Brest	2021-09-13	Siphovirus	P1_12	26	32	114025	223	16	0	4
8986	D45	Vibrio_phage_D45	PRJEB81326	GCA_964285575	31_O_70	GCA_017917715	1	1	Seawater and oysters mix	Brest	2021-09-08	Siphovirus	P1_12	26	32	114025	222	16	0	4
8988	D47	Vibrio_phage_D47	PRJEB81326	GCA_964286105	31_O_70	GCA_017917715	1	1	Seawater and oysters mix	Brest	2021-09-10	Siphovirus	P1_12	26	32	114025	222	16	0	4
9041	D103	Vibrio_phage_D103	PRJEB81326	GCA_964284335	40_O_234	GCA_017918245	1	1	Seawater and oysters mix	Brest	2021-07-26	Siphovirus	P1_12	26	32	114026	222	16	0	4
9044	D106	Vibrio_phage_D106	PRJEB81326	GCA_964288265	40_O_234	GCA_017918245	1	1	Seawater and oysters mix	Brest	2021-07-28	Siphovirus	P1_12	26	32	114026	222	16	0	4
9163	D111	Vibrio_phage_D111	PRJEB81326	GCA_964279525	40_O_234	GCA_017918245	1	1	Seawater and oysters mix	Brest	2021-08-04	Siphovirus	P1_12	26	32	114026	222	16	0	4
9049	D112	Vibrio_phage_D112	PRJEB81326	GCA_964280195	40_O_234	GCA_017918245	1	1	Seawater and oysters mix	Brest	2021-08-06	Siphovirus	P1_12	26	32	114026	222	16	0	4
9051	D114	Vibrio_phage_D114	PRJEB81326	GCA_964280215	40_O_234	GCA_017918245	1	1	Seawater and oysters mix	Brest	2021-08-09	Siphovirus	P1_12	26	32	114026	222	16	0	4
9052	D115	Vibrio_phage_D115	PRJEB81326	GCA_964279505	40_O_234	GCA_017918245	1	1	Seawater and oysters mix	Brest	2021-08-09	Siphovirus	P1_12	26	32	114026	222	16	0	4
9053	D116	Vibrio_phage_D116	PRJEB81326	GCA_964279495	40_O_234	GCA_017918245	1	1	Seawater and oysters mix	Brest	2021-08-11	Siphovirus	P1_12	26	32	114026	223	16	0	4
9055	D118	Vibrio_phage_D118	PRJEB81326	GCA_964279485	40_O_234	GCA_017918245	1	1	Seawater and oysters mix	Brest	2021-08-11	Siphovirus	P1_12	26	32	114026	222	16	0	4
9056	D120	Vibrio_phage_D120	PRJEB81326	GCA_964278315	40_O_234	GCA_017918245	1	1	Seawater and oysters mix	Brest	2021-08-13	Siphovirus	P1_12	26	32	114026	222	16	0	4
9058	D122	Vibrio_phage_D122	PRJEB81326	GCA_964278455	40_O_234	GCA_017918245	1	1	Seawater and oysters mix	Brest	2021-08-16	Siphovirus	P1_12	26	32	114026	222	16	0	4
9059	D123	Vibrio_phage_D123	PRJEB81326	GCA_964280165	40_O_234	GCA_017918245	1	1	Seawater and oysters mix	Brest	2021-08-16	Siphovirus	P1_12	26	32	114026	222	16	0	4
9165	D127	Vibrio_phage_D127	PRJEB81326	GCA_964288565	40_O_234	GCA_017918245	1	1	Seawater and oysters mix	Brest	2021-08-20	Siphovirus	P1_12	26	32	114026	222	16	0	4
9065	D130	Vibrio_phage_D130	PRJEB81326	GCA_964288085	40_O_234	GCA_017918245	1	1	Seawater and oysters mix	Brest	2021-08-23	Siphovirus	P1_12	26	32	114026	222	16	0	4
9066	D131	Vibrio_phage_D131	PRJEB81326	GCA_964288055	40_O_234	GCA_017918245	1	1	Seawater and oysters mix	Brest	2021-08-23	Siphovirus	P1_12	26	32	114026	222	16	0	4
9067	D132	Vibrio_phage_D132	PRJEB81326	GCA_964286765	40_O_234	GCA_017918245	1	1	Seawater and oysters mix	Brest	2021-08-23	Siphovirus	P1_12	26	32	114026	222	16	0	4
8955	D14	Vibrio_phage_D14	PRJEB81326	GCA_964286915	31_O_70	GCA_017917715	1	1	Seawater and oysters mix	Brest	2021-08-06	Siphovirus	P1_12	26	32	114026	222	16	0	4
8956	D15	Vibrio_phage_D15	PRJEB81326	GCA_964285335	31_O_70	GCA_017917715	1	1	Seawater and oysters mix	Brest	2021-08-09	Siphovirus	P1_12	26	32	114026	222	16	0	4
9086	D152	Vibrio_phage_D152	PRJEB81326	GCA_964286535	40_O_234	GCA_017918245	1	1	Seawater and oysters mix	Brest	2021-09-08	Siphovirus	P1_12	26	32	114026	222	16	0	4
9090	D156	Vibrio_phage_D156	PRJEB81326	GCA_964282935	40_O_234	GCA_017918245	1	1	Seawater and oysters mix	Brest	2021-09-15	Siphovirus	P1_12	26	32	114026	222	16	0	4
8943	D2	Vibrio_phage_D2	PRJEB81326	GCA_964279735	31_O_70	GCA_017917715	1	1	Seawater and oysters mix	Brest	2021-07-23	Siphovirus	P1_12	26	32	114026	222	16	0	4
9295	D214	Vibrio_phage_D214	PRJEB81326	GCA_964287625	45_O_294	GCA_017917135	1	1	Seawater and oysters mix	Brest	2021-07-23	Siphovirus	P1_12	26	32	114026	222	16	0	4
9296	D215	Vibrio_phage_D215	PRJEB81326	GCA_964286355	45_O_294	GCA_017917135	1	1	Seawater and oysters mix	Brest	2021-07-26	Siphovirus	P1_12	26	32	114026	222	16	0	4
9297	D216	Vibrio_phage_D216	PRJEB81326	GCA_964287645	45_O_294	GCA_017917135	1	1	Seawater and oysters mix	Brest	2021-07-26	Siphovirus	P1_12	26	32	114026	222	16	0	4
9305	D224	Vibrio_phage_D224	PRJEB81326	GCA_964287685	45_O_294	GCA_017917135	1	1	Seawater and oysters mix	Brest	2021-08-04	Siphovirus	P1_12	26	32	114026	222	16	0	4
9309	D228	Vibrio_phage_D228	PRJEB81326	GCA_964287695	45_O_294	GCA_017917135	1	1	Seawater and oysters mix	Brest	2021-08-09	Siphovirus	P1_12	26	32	114026	222	16	0	4
8964	D23	Vibrio_phage_D23	PRJEB81326	GCA_964287775	31_O_70	GCA_017917715	1	1	Seawater and oysters mix	Brest	2021-08-16	Siphovirus	P1_12	26	32	114026	222	16	0	4
9311	D230	Vibrio_phage_D230	PRJEB81326	GCA_964288525	45_O_294	GCA_017917135	1	1	Seawater and oysters mix	Brest	2021-08-11	Siphovirus	P1_12	26	32	114026	222	16	0	4
9312	D231	Vibrio_phage_D231	PRJEB81326	GCA_964287745	45_O_294	GCA_017917135	1	1	Seawater and oysters mix	Brest	2021-08-11	Siphovirus	P1_12	26	32	114026	222	16	0	4
9317	D236	Vibrio_phage_D236	PRJEB81326	GCA_964287755	45_O_294	GCA_017917135	1	1	Seawater and oysters mix	Brest	2021-08-16	Siphovirus	P1_12	26	32	114026	222	16	0	4
9318	D237	Vibrio_phage_D237	PRJEB81326	GCA_964288345	45_O_294	GCA_017917135	1	1	Seawater and oysters mix	Brest	2021-08-16	Siphovirus	P1_12	26	32	114026	222	16	0	4
8965	D24	Vibrio_phage_D24	PRJEB81326	GCA_964281935	31_O_70	GCA_017917715	1	1	Seawater and oysters mix	Brest	2021-08-18	Siphovirus	P1_12	26	32	114026	222	16	0	4
9430	D246	Vibrio_phage_D246	PRJEB81326	GCA_964287805	45_O_294	GCA_017917135	1	1	Seawater and oysters mix	Brest	2021-08-25	Siphovirus	P1_12	26	32	114026	222	16	0	4
9474	D294	Vibrio_phage_D294	PRJEB81326	GCA_964279805	46_O_330	GCA_017918175	1	1	Seawater and oysters mix	Brest	2021-07-26	Siphovirus	P1_12	26	32	114026	222	16	0	4
8971	D30	Vibrio_phage_D30	PRJEB81326	GCA_964281425	31_O_70	GCA_017917715	1	1	Seawater and oysters mix	Brest	2021-08-25	Siphovirus	P1_12	26	32	114026	222	16	0	4
9482	D304	Vibrio_phage_D304	PRJEB81326	GCA_964279715	46_O_330	GCA_017918175	1	1	Seawater and oysters mix	Brest	2021-08-06	Siphovirus	P1_12	26	32	114026	222	16	0	4
9489	D311	Vibrio_phage_D311	PRJEB81326	GCA_964281415	46_O_330	GCA_017918175	1	1	Seawater and oysters mix	Brest	2021-08-13	Siphovirus	P1_12	26	32	114026	222	16	0	4
9490	D312	Vibrio_phage_D312	PRJEB81326	GCA_964281385	46_O_330	GCA_017918175	1	1	Seawater and oysters mix	Brest	2021-08-13	Siphovirus	P1_12	26	32	114026	222	16	0	4
9492	D314	Vibrio_phage_D314	PRJEB81326	GCA_964279645	46_O_330	GCA_017918175	1	1	Seawater and oysters mix	Brest	2021-08-16	Siphovirus	P1_12	26	32	114026	222	16	0	4
9497	D319	Vibrio_phage_D319	PRJEB81326	GCA_964279655	46_O_330	GCA_017918175	1	1	Seawater and oysters mix	Brest	2021-08-23	Siphovirus	P1_12	26	32	114026	222	16	0	4
9568	D343	Vibrio_phage_D343	PRJEB81326	GCA_964282505	46_P_336	GCA_017917115	1	1	Seawater and oysters mix	Brest	2021-07-26	Siphovirus	P1_12	26	32	114026	222	16	0	4
9570	D345	Vibrio_phage_D345	PRJEB81326	GCA_964282495	46_P_336	GCA_017917115	1	1	Seawater and oysters mix	Brest	2021-07-28	Siphovirus	P1_12	26	32	114026	222	16	0	4
9579	D354	Vibrio_phage_D354	PRJEB81326	GCA_964282455	46_P_336	GCA_017917115	1	1	Seawater and oysters mix	Brest	2021-08-06	Siphovirus	P1_12	26	32	114026	222	16	0	4
9582	D357	Vibrio_phage_D357	PRJEB81326	GCA_964282445	46_P_336	GCA_017917115	1	1	Seawater and oysters mix	Brest	2021-08-09	Siphovirus	P1_12	26	32	114026	222	16	0	4
9587	D362	Vibrio_phage_D362	PRJEB81326	GCA_964288385	46_P_336	GCA_017917115	1	1	Seawater and oysters mix	Brest	2021-08-13	Siphovirus	P1_12	26	32	114026	222	16	0	4
9588	D363	Vibrio_phage_D363	PRJEB81326	GCA_964281135	46_P_336	GCA_017917115	1	1	Seawater and oysters mix	Brest	2021-08-16	Siphovirus	P1_12	26	32	114026	222	16	0	4
9589	D364	Vibrio_phage_D364	PRJEB81326	GCA_964282435	46_P_336	GCA_017917115	1	1	Seawater and oysters mix	Brest	2021-08-16	Siphovirus	P1_12	26	32	114026	222	16	0	4
9591	D368	Vibrio_phage_D368	PRJEB81326	GCA_964282415	46_P_336	GCA_017917115	1	1	Seawater and oysters mix	Brest	2021-08-20	Siphovirus	P1_12	26	32	114026	223	16	0	4
9592	D369	Vibrio_phage_D369	PRJEB81326	GCA_964281105	46_P_336	GCA_017917115	1	1	Seawater and oysters mix	Brest	2021-08-20	Siphovirus	P1_12	26	32	114026	222	16	0	4
9595	D372	Vibrio_phage_D372	PRJEB81326	GCA_964281125	46_P_336	GCA_017917115	1	1	Seawater and oysters mix	Brest	2021-08-25	Siphovirus	P1_12	26	32	114026	222	16	0	4
9596	D373	Vibrio_phage_D373	PRJEB81326	GCA_964281115	46_P_336	GCA_017917115	1	1	Seawater and oysters mix	Brest	2021-08-25	Siphovirus	P1_12	26	32	114026	222	16	0	4
9602	D379	Vibrio_phage_D379	PRJEB81326	GCA_964282355	46_P_336	GCA_017917115	1	1	Seawater and oysters mix	Brest	2021-08-30	Siphovirus	P1_12	26	32	114026	222	16	0	4
9605	D382	Vibrio_phage_D382	PRJEB81326	GCA_964282335	46_P_336	GCA_017917115	1	1	Seawater and oysters mix	Brest	2021-09-01	Siphovirus	P1_12	26	32	114026	222	16	0	4
9608	D385	Vibrio_phage_D385	PRJEB81326	GCA_964281035	46_P_336	GCA_017917115	1	1	Seawater and oysters mix	Brest	2021-09-03	Siphovirus	P1_12	26	32	114026	222	16	0	4
9610	D388	Vibrio_phage_D388	PRJEB81326	GCA_964282305	46_P_336	GCA_017917115	1	1	Seawater and oysters mix	Brest	2021-09-08	Siphovirus	P1_12	26	32	114026	222	16	0	4
9760	D399	Vibrio_phage_D399	PRJEB81326	GCA_964282265	7D8_10	GCA_017916815	1	1	Seawater and oysters mix	Brest	2021-07-23	Siphovirus	P1_12	26	32	114026	221	16	0	4
9764	D403	Vibrio_phage_D403	PRJEB81326	GCA_964280965	7D8_10	GCA_017916815	1	1	Seawater and oysters mix	Brest	2021-07-28	Siphovirus	P1_12	26	32	114026	222	16	0	4
9767	D407	Vibrio_phage_D407	PRJEB81326	GCA_964286315	7D8_10	GCA_017916815	1	1	Seawater and oysters mix	Brest	2021-08-04	Siphovirus	P1_12	26	32	114026	222	16	0	4
9768	D408a	Vibrio_phage_D408a	PRJEB81326	GCA_964286305	7D8_10	GCA_017916815	1	1	Seawater and oysters mix	Brest	2021-08-06	Siphovirus	P1_12	26	32	114026	222	16	0	4
9769	D408b	Vibrio_phage_D408b	PRJEB81326	GCA_964280935	7D8_10	GCA_017916815	1	1	Seawater and oysters mix	Brest	2021-08-06	Siphovirus	P1_12	26	32	114026	222	16	0	4
8982	D41	Vibrio_phage_D41	PRJEB81326	GCA_964280885	31_O_70	GCA_017917715	1	1	Seawater and oysters mix	Brest	2021-09-03	Siphovirus	P1_12	26	32	114026	222	16	0	4
9771	D410	Vibrio_phage_D410	PRJEB81326	GCA_964283575	7D8_10	GCA_017916815	1	1	Seawater and oysters mix	Brest	2021-08-09	Siphovirus	P1_12	26	32	114026	222	16	0	4
9775	D416	Vibrio_phage_D416	PRJEB81326	GCA_964279065	7D8_10	GCA_017916815	1	1	Seawater and oysters mix	Brest	2021-08-13	Siphovirus	P1_12	26	32	114026	222	16	0	4
9778	D419	Vibrio_phage_D419	PRJEB81326	GCA_964278035	7D8_10	GCA_017916815	1	1	Seawater and oysters mix	Brest	2021-08-18	Siphovirus	P1_12	26	32	114026	222	16	0	4
8983	D42	Vibrio_phage_D42	PRJEB81326	GCA_964280835	31_O_70	GCA_017917715	1	1	Seawater and oysters mix	Brest	2021-09-03	Siphovirus	P1_12	26	32	114026	222	16	0	4
9782	D423	Vibrio_phage_D423	PRJEB81326	GCA_964278055	7D8_10	GCA_017916815	1	1	Seawater and oysters mix	Brest	2021-08-23	Siphovirus	P1_12	26	32	114026	222	16	0	4
9785	D426	Vibrio_phage_D426	PRJEB81326	GCA_964278225	7D8_10	GCA_017916815	1	1	Seawater and oysters mix	Brest	2021-08-25	Siphovirus	P1_12	26	32	114026	225	16	0	4
9787	D428	Vibrio_phage_D428	PRJEB81326	GCA_964283305	7D8_10	GCA_017916815	1	1	Seawater and oysters mix	Brest	2021-08-27	Siphovirus	P1_12	26	32	114026	222	16	0	4
9795	D436	Vibrio_phage_D436	PRJEB81326	GCA_964280615	7D8_10	GCA_017916815	1	1	Seawater and oysters mix	Brest	2021-09-08	Siphovirus	P1_12	26	32	114026	222	16	0	4
8946	D5	Vibrio_phage_D5	PRJEB81326	GCA_964283375	31_O_70	GCA_017917715	1	1	Seawater and oysters mix	Brest	2021-07-26	Siphovirus	P1_12	26	32	114026	222	16	0	4
8990	D50	Vibrio_phage_D50	PRJEB81326	GCA_964287835	31_O_70	GCA_017917715	1	1	Seawater and oysters mix	Brest	2021-09-15	Siphovirus	P1_12	26	32	114026	222	16	0	4
8992	D54_g2	Vibrio_phage_D54_g2	PRJEB81326	GCA_964278945	38_P_218	GCA_017917315	1	1	Seawater and oysters mix	Brest	2021-07-19	Siphovirus	P1_12	26	32	114026	222	16	0	4
8948	D7	Vibrio_phage_D7	PRJEB81326	GCA_964280715	31_O_70	GCA_017917715	1	1	Seawater and oysters mix	Brest	2021-07-28	Siphovirus	P1_12	26	32	114026	222	16	0	4
8950	D9	Vibrio_phage_D9	PRJEB81326	GCA_964285845	31_O_70	GCA_017917715	1	1	Seawater and oysters mix	Brest	2021-07-30	Siphovirus	P1_12	26	32	114026	222	16	0	4
9047	D109	Vibrio_phage_D109	PRJEB81326	GCA_964283945	40_O_234	GCA_017918245	1	1	Seawater and oysters mix	Brest	2021-08-02	Siphovirus	P1_12	26	32	114027	222	16	0	4
9048	D110	Vibrio_phage_D110	PRJEB81326	GCA_964280205	40_O_234	GCA_017918245	1	1	Seawater and oysters mix	Brest	2021-08-02	Siphovirus	P1_12	26	32	114027	222	16	0	4
9050	D113	Vibrio_phage_D113	PRJEB81326	GCA_964279515	40_O_234	GCA_017918245	1	1	Seawater and oysters mix	Brest	2021-08-06	Siphovirus	P1_12	26	32	114027	222	16	0	4
9064	D129	Vibrio_phage_D129	PRJEB81326	GCA_964288075	40_O_234	GCA_017918245	1	1	Seawater and oysters mix	Brest	2021-08-20	Siphovirus	P1_12	26	32	114027	222	16	0	4
8960	D19	Vibrio_phage_D19	PRJEB81326	GCA_964287535	31_O_70	GCA_017917715	1	1	Seawater and oysters mix	Brest	2021-08-13	Siphovirus	P1_12	26	32	114027	222	16	0	4
9293	D212	Vibrio_phage_D212	PRJEB81326	GCA_964287605	45_O_294	GCA_017917135	1	1	Seawater and oysters mix	Brest	2021-07-23	Siphovirus	P1_12	26	32	114027	222	16	0	4
9294	D213	Vibrio_phage_D213	PRJEB81326	GCA_964286365	45_O_294	GCA_017917135	1	1	Seawater and oysters mix	Brest	2021-07-23	Siphovirus	P1_12	26	32	114027	223	16	0	4
9304	D223	Vibrio_phage_D223	PRJEB81326	GCA_964288475	45_O_294	GCA_017917135	1	1	Seawater and oysters mix	Brest	2021-08-04	Siphovirus	P1_12	26	32	114027	222	16	0	4
9316	D235	Vibrio_phage_D235	PRJEB81326	GCA_964287785	45_O_294	GCA_017917135	1	1	Seawater and oysters mix	Brest	2021-08-13	Siphovirus	P1_12	26	32	114027	223	16	0	4
9319	D238	Vibrio_phage_D238	PRJEB81326	GCA_964287765	45_O_294	GCA_017917135	1	1	Seawater and oysters mix	Brest	2021-08-18	Siphovirus	P1_12	26	32	114027	222	16	0	4
9484	D306	Vibrio_phage_D306	PRJEB81326	GCA_964279695	46_O_330	GCA_017918175	1	1	Seawater and oysters mix	Brest	2021-08-09	Siphovirus	P1_12	26	32	114027	222	16	0	4
9565	D340	Vibrio_phage_D340	PRJEB81326	GCA_964281255	46_P_336	GCA_017917115	1	1	Seawater and oysters mix	Brest	2021-07-23	Siphovirus	P1_12	26	32	114027	222	16	0	4
9573	D348	Vibrio_phage_D348	PRJEB81326	GCA_964281215	46_P_336	GCA_017917115	1	1	Seawater and oysters mix	Brest	2021-07-30	Siphovirus	P1_12	26	32	114027	222	16	0	4
9576	D351	Vibrio_phage_D351	PRJEB81326	GCA_964281205	46_P_336	GCA_017917115	1	1	Seawater and oysters mix	Brest	2021-08-02	Siphovirus	P1_12	26	32	114027	222	16	0	4
8978	D37	Vibrio_phage_D37	PRJEB81326	GCA_964281065	31_O_70	GCA_017917715	1	1	Seawater and oysters mix	Brest	2021-08-30	Siphovirus	P1_12	26	32	114027	222	16	0	4
9616	D394	Vibrio_phage_D394	PRJEB81326	GCA_964280995	46_P_336	GCA_017917115	1	1	Seawater and oysters mix	Brest	2021-09-15	Siphovirus	P1_12	26	32	114027	222	16	0	4
9758	D397	Vibrio_phage_D397	PRJEB81326	GCA_964280985	7D8_10	GCA_017916815	1	1	Seawater and oysters mix	Brest	2021-07-23	Siphovirus	P1_12	26	32	114027	222	16	0	4
9761	D400	Vibrio_phage_D400	PRJEB81326	GCA_964282235	7D8_10	GCA_017916815	1	1	Seawater and oysters mix	Brest	2021-07-26	Siphovirus	P1_12	26	32	114027	222	16	0	4
9763	D402	Vibrio_phage_D402	PRJEB81326	GCA_964282225	7D8_10	GCA_017916815	1	1	Seawater and oysters mix	Brest	2021-07-28	Siphovirus	P1_12	26	32	114027	221	16	0	4
9786	D427	Vibrio_phage_D427	PRJEB81326	GCA_964280845	7D8_10	GCA_017916815	1	1	Seawater and oysters mix	Brest	2021-08-27	Siphovirus	P1_12	26	32	114027	222	16	0	4
9793	D434	Vibrio_phage_D434	PRJEB81326	GCA_964280565	7D8_10	GCA_017916815	1	1	Seawater and oysters mix	Brest	2021-09-06	Siphovirus	P1_12	26	32	114027	222	16	0	4
8947	D6	Vibrio_phage_D6	PRJEB81326	GCA_964279625	31_O_70	GCA_017917715	1	1	Seawater and oysters mix	Brest	2021-07-26	Siphovirus	P1_12	26	32	114027	222	16	0	4
9473	D293	Vibrio_phage_D293	PRJEB81326	GCA_964281515	46_O_330	GCA_017918175	1	1	Seawater and oysters mix	Brest	2021-07-23	Siphovirus	P1_12	26	32	114028	223	16	0	4
9566	D341	Vibrio_phage_D341	PRJEB81326	GCA_964282525	46_P_336	GCA_017917115	1	1	Seawater and oysters mix	Brest	2021-07-23	Siphovirus	P1_12	26	32	114029	223	16	0	4
9762	D401	Vibrio_phage_D401	PRJEB81326	GCA_964280955	7D8_10	GCA_017916815	1	1	Seawater and oysters mix	Brest	2021-07-26	Siphovirus	P1_12	26	32	114029	222	16	0	4
9777	D418	Vibrio_phage_D418	PRJEB81326	GCA_964280895	7D8_10	GCA_017916815	1	1	Seawater and oysters mix	Brest	2021-08-16	Siphovirus	P1_12	26	32	114029	222	16	0	4
9553	D327	Vibrio_phage_D327	PRJEB81326	GCA_964286555	46_O_330	GCA_017918175	1	1	Seawater and oysters mix	Brest	2021-09-01	Siphovirus	P1_12	26	32	114035	222	16	0	4
8976	D35	Vibrio_phage_D35	PRJEB81326	GCA_964281165	31_O_70	GCA_017917715	1	1	Seawater and oysters mix	Brest	2021-08-30	Siphovirus	P1_12	26	32	114035	222	16	0	4
9574	D349	Vibrio_phage_D349	PRJEB81326	GCA_964282475	46_P_336	GCA_017917115	1	1	Seawater and oysters mix	Brest	2021-07-30	Siphovirus	P1_12	26	32	114044	222	16	0	4
8945	D4	Vibrio_phage_D4	PRJEB81326	GCA_964284365	31_O_70	GCA_017917715	1	1	Seawater and oysters mix	Brest	2021-07-26	Siphovirus	P1_12	26	32	114045	222	16	0	4
8951	D10	Vibrio_phage_D10	PRJEB81326	GCA_964288285	31_O_70	GCA_017917715	1	1	Seawater and oysters mix	Brest	2021-08-02	Siphovirus	P1_12	26	32	114045	222	16	0	4
9039	D101	Vibrio_phage_D101	PRJEB81326	GCA_964284345	40_O_234	GCA_017918245	1	1	Seawater and oysters mix	Brest	2021-07-23	Siphovirus	P1_12	26	32	114045	222	16	0	4
9040	D102	Vibrio_phage_D102	PRJEB81326	GCA_964284325	40_O_234	GCA_017918245	1	1	Seawater and oysters mix	Brest	2021-07-23	Siphovirus	P1_12	26	32	114045	222	16	0	4
9042	D104	Vibrio_phage_D104	PRJEB81326	GCA_964284305	40_O_234	GCA_017918245	1	1	Seawater and oysters mix	Brest	2021-07-26	Siphovirus	P1_12	26	32	114045	222	16	0	4
8953	D12	Vibrio_phage_D12	PRJEB81326	GCA_964288585	31_O_70	GCA_017917715	1	1	Seawater and oysters mix	Brest	2021-08-04	Siphovirus	P1_12	26	32	114045	222	16	0	4
9166	D147	Vibrio_phage_D147	PRJEB81326	GCA_964286795	40_O_234	GCA_017918245	1	1	Seawater and oysters mix	Brest	2021-09-03	Siphovirus	P1_12	26	32	114045	222	16	0	4
9299	D218	Vibrio_phage_D218	PRJEB81326	GCA_964286335	45_O_294	GCA_017917135	1	1	Seawater and oysters mix	Brest	2021-07-28	Siphovirus	P1_12	26	32	114045	222	16	0	4
9306	D225	Vibrio_phage_D225	PRJEB81326	GCA_964288495	45_O_294	GCA_017917135	1	1	Seawater and oysters mix	Brest	2021-08-04	Siphovirus	P1_12	26	32	114045	222	16	0	4
9307	D226	Vibrio_phage_D226	PRJEB81326	GCA_964287715	45_O_294	GCA_017917135	1	1	Seawater and oysters mix	Brest	2021-08-06	Siphovirus	P1_12	26	32	114045	222	16	0	4
9315	D234	Vibrio_phage_D234	PRJEB81326	GCA_964288335	45_O_294	GCA_017917135	1	1	Seawater and oysters mix	Brest	2021-08-13	Siphovirus	P1_12	26	32	114045	222	16	0	4
9432	D248	Vibrio_phage_D248	PRJEB81326	GCA_964281985	45_O_294	GCA_017917135	1	1	Seawater and oysters mix	Brest	2021-08-27	Siphovirus	P1_12	26	32	114045	222	16	0	4
8967	D26	Vibrio_phage_D26	PRJEB81326	GCA_964281735	31_O_70	GCA_017917715	1	1	Seawater and oysters mix	Brest	2021-08-20	Siphovirus	P1_12	26	32	114045	222	16	0	4
9476	D296	Vibrio_phage_D296	PRJEB81326	GCA_964279765	46_O_330	GCA_017918175	1	1	Seawater and oysters mix	Brest	2021-07-28	Siphovirus	P1_12	26	32	114045	222	16	0	4
8944	D3	Vibrio_phage_D3	PRJEB81326	GCA_964280975	31_O_70	GCA_017917715	1	1	Seawater and oysters mix	Brest	2021-07-23	Siphovirus	P1_12	26	32	114045	222	16	0	4
9491	D313	Vibrio_phage_D313	PRJEB81326	GCA_964281405	46_O_330	GCA_017918175	1	1	Seawater and oysters mix	Brest	2021-08-16	Siphovirus	P1_12	26	32	114045	222	16	0	4
9500	D322	Vibrio_phage_D322	PRJEB81326	GCA_964281345	46_O_330	GCA_017918175	1	1	Seawater and oysters mix	Brest	2021-08-27	Siphovirus	P1_12	26	32	114045	222	16	0	4
9502	D324	Vibrio_phage_D324	PRJEB81326	GCA_964281355	46_O_330	GCA_017918175	1	1	Seawater and oysters mix	Brest	2021-08-27	Siphovirus	P1_12	26	32	114045	222	16	0	4
9560	D334	Vibrio_phage_D334	PRJEB81326	GCA_964282545	46_O_330	GCA_017918175	1	1	Seawater and oysters mix	Brest	2021-09-10	Siphovirus	P1_12	26	32	114045	222	16	0	4
9569	D344	Vibrio_phage_D344	PRJEB81326	GCA_964281235	46_P_336	GCA_017917115	1	1	Seawater and oysters mix	Brest	2021-07-26	Siphovirus	P1_12	26	32	114045	222	16	0	4
9578	D353	Vibrio_phage_D353	PRJEB81326	GCA_964281195	46_P_336	GCA_017917115	1	1	Seawater and oysters mix	Brest	2021-08-04	Siphovirus	P1_12	26	32	114045	222	16	0	4
9583	D358	Vibrio_phage_D358	PRJEB81326	GCA_964288355	46_P_336	GCA_017917115	1	1	Seawater and oysters mix	Brest	2021-08-11	Siphovirus	P1_12	26	32	114045	222	16	0	4
9584	D359	Vibrio_phage_D359	PRJEB81326	GCA_964288365	46_P_336	GCA_017917115	1	1	Seawater and oysters mix	Brest	2021-08-11	Siphovirus	P1_12	26	32	114045	222	16	0	4
9594	D371	Vibrio_phage_D371	PRJEB81326	GCA_964282395	46_P_336	GCA_017917115	1	1	Seawater and oysters mix	Brest	2021-08-23	Siphovirus	P1_12	26	32	114045	222	16	0	4
9611	D389	Vibrio_phage_D389	PRJEB81326	GCA_964281015	46_P_336	GCA_017917115	1	1	Seawater and oysters mix	Brest	2021-09-08	Siphovirus	P1_12	26	32	114045	222	16	0	4
9759	D398	Vibrio_phage_D398	PRJEB81326	GCA_964282275	7D8_10	GCA_017916815	1	1	Seawater and oysters mix	Brest	2021-07-23	Siphovirus	P1_12	26	32	114045	222	16	0	4
9765	D405	Vibrio_phage_D405	PRJEB81326	GCA_964282215	7D8_10	GCA_017916815	1	1	Seawater and oysters mix	Brest	2021-08-02	Siphovirus	P1_12	26	32	114045	222	16	0	4
9776	D417	Vibrio_phage_D417	PRJEB81326	GCA_964278165	7D8_10	GCA_017916815	1	1	Seawater and oysters mix	Brest	2021-08-16	Siphovirus	P1_12	26	32	114045	222	16	0	4
8984	D43	Vibrio_phage_D43	PRJEB81326	GCA_964280785	31_O_70	GCA_017917715	1	1	Seawater and oysters mix	Brest	2021-09-03	Siphovirus	P1_12	26	32	114045	222	16	0	4
8949	D8	Vibrio_phage_D8	PRJEB81326	GCA_964282655	31_O_70	GCA_017917715	1	1	Seawater and oysters mix	Brest	2021-07-28	Siphovirus	P1_12	26	32	114045	222	16	0	4
9434	D250	Vibrio_phage_D250	PRJEB81326	GCA_964280025	45_O_294	GCA_017917135	1	1	Seawater and oysters mix	Brest	2021-08-30	Siphovirus	P1_12	26	32	114128	222	16	0	4
9045	D107	Vibrio_phage_D107	PRJEB81326	GCA_964283925	40_O_234	GCA_017918245	1	1	Seawater and oysters mix	Brest	2021-07-30	Siphovirus	P1_12	26	32	114141	221	16	0	4
9046	D108	Vibrio_phage_D108	PRJEB81326	GCA_964288295	40_O_234	GCA_017918245	1	1	Seawater and oysters mix	Brest	2021-07-30	Siphovirus	P1_12	26	32	114141	221	16	0	4
9074	D139_g2	Vibrio_phage_D139_g2	PRJEB81326	GCA_964288125	40_O_234	GCA_017918245	1	1	Seawater and oysters mix	Brest	2021-08-30	Siphovirus	P1_12	26	32	114141	221	16	0	4
9300	D219	Vibrio_phage_D219	PRJEB81326	GCA_964287655	45_O_294	GCA_017917135	1	1	Seawater and oysters mix	Brest	2021-07-30	Siphovirus	P1_12	26	32	114141	221	16	0	4
9301	D220	Vibrio_phage_D220	PRJEB81326	GCA_964287675	45_O_294	GCA_017917135	1	1	Seawater and oysters mix	Brest	2021-07-30	Siphovirus	P1_12	26	32	114141	221	16	0	4
9442	D259	Vibrio_phage_D259	PRJEB81326	GCA_964279985	45_O_294	GCA_017917135	1	1	Seawater and oysters mix	Brest	2021-09-08	Siphovirus	P1_12	26	32	114141	221	16	0	4
9488	D310	Vibrio_phage_D310	PRJEB81326	GCA_964279685	46_O_330	GCA_017918175	1	1	Seawater and oysters mix	Brest	2021-08-13	Siphovirus	P1_12	26	32	114141	221	16	0	4
9581	D356	Vibrio_phage_D356	PRJEB81326	GCA_964281175	46_P_336	GCA_017917115	1	1	Seawater and oysters mix	Brest	2021-08-09	Siphovirus	P1_12	26	32	114141	221	16	0	4
9597	D374	Vibrio_phage_D374	PRJEB81326	GCA_964282385	46_P_336	GCA_017917115	1	1	Seawater and oysters mix	Brest	2021-08-25	Siphovirus	P1_12	26	32	114141	220	16	0	4
9781	D422	Vibrio_phage_D422	PRJEB81326	GCA_964280855	7D8_10	GCA_017916815	1	1	Seawater and oysters mix	Brest	2021-08-20	Siphovirus	P1_12	26	32	114141	221	16	0	4
9790	D431	Vibrio_phage_D431	PRJEB81326	GCA_964282705	7D8_10	GCA_017916815	1	1	Seawater and oysters mix	Brest	2021-09-03	Siphovirus	P1_12	26	32	114141	222	16	0	4
9800	D442	Vibrio_phage_D442	PRJEB81326	GCA_964280355	7D8_10	GCA_017916815	1	1	Seawater and oysters mix	Brest	2021-09-15	Siphovirus	P1_12	26	32	114141	221	16	0	4
8989	D49	Vibrio_phage_D49	PRJEB81326	GCA_964283645	31_O_70	GCA_017917715	1	1	Seawater and oysters mix	Brest	2021-09-13	Siphovirus	P1_12	26	32	114141	221	16	0	4
Montreal collection only (2016)	D52	Vibrio_phage_D52	PRJEB81326	GCA_964280755	31_O_70	GCA_017917715	1	1	Seawater and oysters mix	Brest	2021-09-15	Siphovirus	P1_12	26	32	114141	221	16	0	4
9302	D221	Vibrio_phage_D221	PRJEB81326	GCA_964287665	45_O_294	GCA_017917135	1	1	Seawater and oysters mix	Brest	2021-08-02	Siphovirus	P1_12	26	32	114142	222	16	0	4
8969	D28	Vibrio_phage_D28	PRJEB81326	GCA_964279785	31_O_70	GCA_017917715	1	1	Seawater and oysters mix	Brest	2021-08-23	Siphovirus	P1_12	26	32	114142	222	16	0	4
9571	D346	Vibrio_phage_D346	PRJEB81326	GCA_964281245	46_P_336	GCA_017917115	1	1	Seawater and oysters mix	Brest	2021-07-28	Siphovirus	P1_12	26	32	114142	222	16	0	4
8959	D18	Vibrio_phage_D18	PRJEB81326	GCA_964283995	31_O_70	GCA_017917715	1	1	Seawater and oysters mix	Brest	2021-08-11	Siphovirus	P1_12	26	32	114143	221	16	0	4
8961	D20	Vibrio_phage_D20	PRJEB81326	GCA_964287595	31_O_70	GCA_017917715	1	1	Seawater and oysters mix	Brest	2021-08-13	Siphovirus	P1_12	26	32	114143	221	16	0	4
9601	D378	Vibrio_phage_D378	PRJEB81326	GCA_964282375	46_P_336	GCA_017917115	1	1	Seawater and oysters mix	Brest	2021-08-30	Siphovirus	P1_12	26	32	114145	222	15	0	5
9087	D153	Vibrio_phage_D153	PRJEB81326	GCA_964286565	40_O_234	GCA_017918245	1	1	Seawater and oysters mix	Brest	2021-09-10	Siphovirus	P1_12	26	32	114149	221	16	0	4
9427	D243	Vibrio_phage_D243	PRJEB81326	GCA_964281995	45_O_294	GCA_017917135	1	1	Seawater and oysters mix	Brest	2021-08-23	Siphovirus	P1_12	26	32	114149	222	16	0	4
9444	D261a	Vibrio_phage_D261a	PRJEB81326	GCA_964281785	45_O_294	GCA_017917135	1	1	Seawater and oysters mix	Brest	2021-09-10	Siphovirus	P1_12	26	32	114149	221	16	0	4
9445	D261b	Vibrio_phage_D261b	PRJEB81326	GCA_964279975	45_O_294	GCA_017917135	1	1	Seawater and oysters mix	Brest	2021-09-10	Siphovirus	P1_12	26	32	114149	221	16	0	4
9796	D437	Vibrio_phage_D437	PRJEB81326	GCA_964280775	7D8_10	GCA_017916815	1	1	Seawater and oysters mix	Brest	2021-09-08	Siphovirus	P1_12	26	32	114149	222	16	0	4
9164	D119	Vibrio_phage_D119	PRJEB81326	GCA_964278765	40_O_234	GCA_017918245	1	1	Seawater and oysters mix	Brest	2021-08-13	Siphovirus	P1_12	26	32	114150	221	16	0	4
9080	D145	Vibrio_phage_D145	PRJEB81326	GCA_964286785	40_O_234	GCA_017918245	1	1	Seawater and oysters mix	Brest	2021-09-03	Siphovirus	P1_12	26	32	114150	221	16	0	4
9792	D433	Vibrio_phage_D433	PRJEB81326	GCA_964280605	7D8_10	GCA_017916815	1	1	Seawater and oysters mix	Brest	2021-09-03	Siphovirus	P1_12	26	32	114151	221	16	0	4
9494	D316	Vibrio_phage_D316	PRJEB81326	GCA_964281395	46_O_330	GCA_017918175	1	1	Seawater and oysters mix	Brest	2021-08-20	Siphovirus	P1_12	26	32	114158	221	16	0	4
9308	D227	Vibrio_phage_D227	PRJEB81326	GCA_964287705	45_O_294	GCA_017917135	1	1	Seawater and oysters mix	Brest	2021-08-06	Siphovirus	P1_12	26	32	114159	221	16	0	4
9575	D350	Vibrio_phage_D350	PRJEB81326	GCA_964282485	46_P_336	GCA_017917115	1	1	Seawater and oysters mix	Brest	2021-08-02	Siphovirus	P1_12	26	32	114159	222	16	0	4
9480	D302	Vibrio_phage_D302	PRJEB81326	GCA_964281465	46_O_330	GCA_017918175	1	1	Seawater and oysters mix	Brest	2021-08-04	Siphovirus	P1_12	26	32	114187	222	16	0	4
9438	D254	Vibrio_phage_D254	PRJEB81326	GCA_964280015	45_O_294	GCA_017917135	1	1	Seawater and oysters mix	Brest	2021-09-01	nd	nd	71	113	117210	225	18	0	2
9443	D260	Vibrio_phage_D260	PRJEB81326	GCA_964279965	45_O_294	GCA_017917135	1	1	Seawater and oysters mix	Brest	2021-09-08	nd	nd	71	113	117298	225	18	0	2
9150	D51	Vibrio_phage_D51	PRJEB81326	GCA_964287885	31_O_70	GCA_017917715	1	1	Seawater and oysters mix	Brest	2021-09-15	nd	nd	71	116	117986	228	17	1	2
9008	D69	Vibrio_phage_D69	PRJEB81326	GCA_964278555	38_P_218	GCA_017917315	1	1	Seawater and oysters mix	Brest	2021-09-06	nd	nd	69	117	186708	326	21	0	1
9263	D181	Vibrio_phage_D181	PRJEB81326	GCA_964282725	42_O_251	GCA_017917275	1	1	Seawater and oysters mix	Brest	2021-09-06	nd	nd	69	109	187414	332	21	0	1
9082	D148	Vibrio_phage_D148	PRJEB81326	GCA_964286905	40_O_234	GCA_017918245	1	1	Seawater and oysters mix	Brest	2021-09-06	nd	nd	69	109	187530	331	21	0	1
8933	K67	Vibrio_phage_K67	PRJEB81326	GCA_964286055	J5-4	GCA_001368875	2	2	Seawater and oysters mix	Brest	2021-07-23	Siphovirus	P2_4	12	143	44045	99	0	0	0
8932	K66	Vibrio_phage_K66	PRJEB81326	GCA_964279105	J5-4	GCA_001368875	2	2	Seawater and oysters mix	Brest	2021-07-23	Siphovirus	P2_4	12	143	44046	100	0	0	0
8936	K70	Vibrio_phage_K70	PRJEB81326	GCA_964283965	J5-4	GCA_001368875	2	2	Seawater and oysters mix	Brest	2021-07-30	Siphovirus	P2_4	12	143	44046	100	0	0	0
8937	K71	Vibrio_phage_K71	PRJEB81326	GCA_964283065	J5-4	GCA_001368875	2	2	Seawater and oysters mix	Brest	2021-08-09	Siphovirus	P2_4	12	143	44046	100	0	0	0
8938	K72	Vibrio_phage_K72	PRJEB81326	GCA_964283955	J5-4	GCA_001368875	2	2	Seawater and oysters mix	Brest	2021-08-11	Siphovirus	P2_4	12	143	44046	100	0	0	0
8939	K73	Vibrio_phage_K73	PRJEB81326	GCA_964283045	J5-4	GCA_001368875	2	2	Seawater and oysters mix	Brest	2021-08-13	Siphovirus	P2_4	12	143	44046	100	0	0	0
8940	K74	Vibrio_phage_K74	PRJEB81326	GCA_964279055	J5-4	GCA_001368875	2	2	Seawater and oysters mix	Brest	2021-08-25	Siphovirus	P2_4	12	143	44046	100	0	0	0
8941	K75	Vibrio_phage_K75	PRJEB81326	GCA_964278825	J5-4	GCA_001368875	2	2	Seawater and oysters mix	Brest	2021-09-01	Siphovirus	P2_4	12	143	44046	100	0	0	0
8934	K68	Vibrio_phage_K68	PRJEB81326	GCA_964278435	J5-4	GCA_001368875	2	2	Seawater and oysters mix	Brest	2021-07-26	Siphovirus	P2_4	12	143	44068	100	0	0	0
8935	K69	Vibrio_phage_K69	PRJEB81326	GCA_964283975	J5-4	GCA_001368875	2	2	Seawater and oysters mix	Brest	2021-07-28	Siphovirus	P2_4	12	143	44180	100	0	0	0
8928	K62	Vibrio_phage_K62	PRJEB81326	GCA_964278395	J5-19	GCA_001048495	2	2	Seawater and oysters mix	Brest	2021-08-11	Siphovirus	P2_4	12	13	44313	99	0	0	0
8929	K63	Vibrio_phage_K63	PRJEB81326	GCA_964278995	J5-19	GCA_001048495	2	2	Seawater and oysters mix	Brest	2021-08-13	Siphovirus	P2_4	12	13	44313	99	0	0	0
8931	K65	Vibrio_phage_K65	PRJEB81326	GCA_964286065	J5-19	GCA_001048495	2	2	Seawater and oysters mix	Brest	2021-08-25	Siphovirus	P2_4	12	13	44313	99	0	0	0
8878	K13	Vibrio_phage_K13	PRJEB81326	GCA_964287025	28_FP_15	GCA_004346325	2	2	Seawater and oysters mix	Brest	2021-07-28	Siphovirus	P2_4	12	126	45361	107	0	0	0
8881	K16	Vibrio_phage_K16	PRJEB81326	GCA_964278125	28_FP_15	GCA_004346325	2	2	Seawater and oysters mix	Brest	2021-07-30	Siphovirus	P2_4	12	126	45361	106	0	0	0
8882	K17	Vibrio_phage_K17	PRJEB81326	GCA_964284505	28_FP_15	GCA_004346325	2	2	Seawater and oysters mix	Brest	2021-07-30	Siphovirus	P2_4	12	126	45361	106	0	0	0
8883	K18	Vibrio_phage_K18	PRJEB81326	GCA_964279445	28_FP_15	GCA_004346325	2	2	Seawater and oysters mix	Brest	2021-08-02	Siphovirus	P2_4	12	126	45361	106	0	0	0
8884	K19	Vibrio_phage_K19	PRJEB81326	GCA_964282975	28_FP_15	GCA_004346325	2	2	Seawater and oysters mix	Brest	2021-08-04	Siphovirus	P2_4	12	126	45361	106	0	0	0
8885	K20	Vibrio_phage_K20	PRJEB81326	GCA_964278095	28_FP_15	GCA_004346325	2	2	Seawater and oysters mix	Brest	2021-08-04	Siphovirus	P2_4	12	126	45361	106	0	0	0
8886	K21	Vibrio_phage_K21	PRJEB81326	GCA_964286435	28_FP_15	GCA_004346325	2	2	Seawater and oysters mix	Brest	2021-08-11	Siphovirus	P2_4	12	126	45361	106	0	0	0
8888	K23	Vibrio_phage_K23	PRJEB81326	GCA_964286875	28_FP_15	GCA_004346325	2	2	Seawater and oysters mix	Brest	2021-08-25	Siphovirus	P2_4	12	126	45361	106	0	0	0
8889	K24	Vibrio_phage_K24	PRJEB81326	GCA_964287085	28_FP_15	GCA_004346325	2	2	Seawater and oysters mix	Brest	2021-08-30	Siphovirus	P2_4	12	126	45361	106	0	0	0
8902	K36	Vibrio_phage_K36	PRJEB81326	GCA_964282115	28_O_17	GCA_017918065	2	2	Seawater and oysters mix	Brest	2021-07-30	Siphovirus	P2_4	12	73	45361	106	0	0	0
8904	K38	Vibrio_phage_K38	PRJEB81326	GCA_964287165	28_O_17	GCA_017918065	2	2	Seawater and oysters mix	Brest	2021-08-02	Siphovirus	P2_4	12	73	45361	106	0	0	0
8905	K39	Vibrio_phage_K39	PRJEB81326	GCA_964284825	28_O_17	GCA_017918065	2	2	Seawater and oysters mix	Brest	2021-08-04	Siphovirus	P2_4	12	73	45361	106	0	0	0
8906	K40	Vibrio_phage_K40	PRJEB81326	GCA_964287255	28_O_17	GCA_017918065	2	2	Seawater and oysters mix	Brest	2021-08-04	Siphovirus	P2_4	12	73	45361	106	0	0	0
8922	K56	Vibrio_phage_K56	PRJEB81326	GCA_964286645	J5-19	GCA_001048495	2	2	Seawater and oysters mix	Brest	2021-07-26	Siphovirus	P2_4	12	73	45361	106	0	0	0
8926	K60	Vibrio_phage_K60	PRJEB81326	GCA_964278875	J5-19	GCA_001048495	2	2	Seawater and oysters mix	Brest	2021-08-04	Siphovirus	P2_4	12	73	45361	106	0	0	0
8894	K29a	Vibrio_phage_K29a	PRJEB81326	GCA_964279135	28_O_17	GCA_017918065	2	2	Seawater and oysters mix	Brest	2021-07-21	Siphovirus	P2_4	12	126	45362	105	0	0	0
8895	K29b	Vibrio_phage_K29b	PRJEB81326	GCA_964278745	28_O_17	GCA_017918065	2	2	Seawater and oysters mix	Brest	2021-07-21	Siphovirus	P2_4	12	126	45362	105	0	0	0
8891	K26	Vibrio_phage_K26	PRJEB81326	GCA_964286185	28_O_17	GCA_017918065	2	2	Seawater and oysters mix	Brest	2021-07-19	Siphovirus	P2_4	12	126	45404	106	0	0	0
8892	K27	Vibrio_phage_K27	PRJEB81326	GCA_964279205	28_O_17	GCA_017918065	2	2	Seawater and oysters mix	Brest	2021-07-19	Siphovirus	P2_4	12	126	45404	106	0	0	0
8893	K28	Vibrio_phage_K28	PRJEB81326	GCA_964279195	28_O_17	GCA_017918065	2	2	Seawater and oysters mix	Brest	2021-07-19	Siphovirus	P2_4	12	126	45404	106	0	0	0
8915	K49	Vibrio_phage_K49	PRJEB81326	GCA_964285745	J5-19	GCA_001048495	2	2	Seawater and oysters mix	Brest	2021-07-19	Siphovirus	P2_4	12	73	45404	106	0	0	0
8870	K5	Vibrio_phage_K5	PRJEB81326	GCA_964278725	28_FP_15	GCA_004346325	2	2	Seawater and oysters mix	Brest	2021-07-19	Siphovirus	P2_4	12	126	45404	106	0	0	0
8916	K50	Vibrio_phage_K50	PRJEB81326	GCA_964285735	J5-19	GCA_001048495	2	2	Seawater and oysters mix	Brest	2021-07-19	Siphovirus	P2_4	12	73	45404	106	0	0	0
8871	K6	Vibrio_phage_K6	PRJEB81326	GCA_964278445	28_FP_15	GCA_004346325	2	2	Seawater and oysters mix	Brest	2021-07-19	Siphovirus	P2_4	12	126	45404	106	0	0	0
8872	K7	Vibrio_phage_K7	PRJEB81326	GCA_964278985	28_FP_15	GCA_004346325	2	2	Seawater and oysters mix	Brest	2021-07-19	Siphovirus	P2_4	12	126	45404	106	0	0	0
8874	K9	Vibrio_phage_K9	PRJEB81326	GCA_964288785	28_FP_15	GCA_004346325	2	2	Seawater and oysters mix	Brest	2021-07-21	Siphovirus	P2_4	12	126	45405	106	0	0	0
8908	K43a	Vibrio_phage_K43a	PRJEB81326	GCA_964284685	42_P_264	GCA_004345225	2	2	Seawater and oysters mix	Brest	2021-07-28	Siphovirus	P2_4	12	73	45407	106	0	0	0
8909	K43b	Vibrio_phage_K43b	PRJEB81326	GCA_964284655	42_P_264	GCA_004345225	2	2	Seawater and oysters mix	Brest	2021-07-28	Siphovirus	P2_4	12	73	45407	106	0	0	0
8910	K44	Vibrio_phage_K44	PRJEB81326	GCA_964284625	42_P_264	GCA_004345225	2	2	Seawater and oysters mix	Brest	2021-07-30	Siphovirus	P2_4	12	73	45407	106	0	0	0
8925	K59	Vibrio_phage_K59	PRJEB81326	GCA_964287435	J5-19	GCA_001048495	2	2	Seawater and oysters mix	Brest	2021-07-30	Siphovirus	P2_4	12	73	45407	106	0	0	0
8927	K61	Vibrio_phage_K61	PRJEB81326	GCA_964286085	J5-19	GCA_001048495	2	2	Seawater and oysters mix	Brest	2021-08-06	Siphovirus	P2_4	12	73	45407	106	0	0	0
8866	K1	Vibrio_phage_K1	PRJEB81326	GCA_964279375	27_O_14	GCA_004342545	2	2	Seawater and oysters mix	Brest	2021-07-23	Siphovirus	P2_4	12	73	45514	106	0	0	0
8877	K12	Vibrio_phage_K12	PRJEB81326	GCA_964284055	28_FP_15	GCA_004346325	2	2	Seawater and oysters mix	Brest	2021-07-26	Siphovirus	P2_4	12	73	45514	106	0	0	0
8879	K14	Vibrio_phage_K14	PRJEB81326	GCA_964286715	28_FP_15	GCA_004346325	2	2	Seawater and oysters mix	Brest	2021-07-28	Siphovirus	P2_4	12	73	45514	106	0	0	0
8880	K15	Vibrio_phage_K15	PRJEB81326	GCA_964283815	28_FP_15	GCA_004346325	2	2	Seawater and oysters mix	Brest	2021-07-28	Siphovirus	P2_4	12	73	45514	106	0	0	0
8887	K22	Vibrio_phage_K22	PRJEB81326	GCA_964286265	28_FP_15	GCA_004346325	2	2	Seawater and oysters mix	Brest	2021-08-20	Siphovirus	P2_4	12	73	45514	106	0	0	0
8890	K25	Vibrio_phage_K25	PRJEB81326	GCA_964286215	28_O_17	GCA_017918065	2	2	Seawater and oysters mix	Brest	2021-07-19	Siphovirus	P2_4	12	73	45514	106	0	0	0
8868	K3	Vibrio_phage_K3	PRJEB81326	GCA_964287205	28_FP_15	GCA_004346325	2	2	Seawater and oysters mix	Brest	2021-06-30	Siphovirus	P2_4	12	73	45514	106	0	0	0
8896	K30	Vibrio_phage_K30	PRJEB81326	GCA_964278355	28_O_17	GCA_017918065	2	2	Seawater and oysters mix	Brest	2021-07-23	Siphovirus	P2_4	12	73	45514	106	0	0	0
8897	K31	Vibrio_phage_K31	PRJEB81326	GCA_964285995	28_O_17	GCA_017918065	2	2	Seawater and oysters mix	Brest	2021-07-26	Siphovirus	P2_4	12	73	45514	106	0	0	0
8900	K34	Vibrio_phage_K34	PRJEB81326	GCA_964285465	28_O_17	GCA_017918065	2	2	Seawater and oysters mix	Brest	2021-07-28	Siphovirus	P2_4	12	73	45514	106	0	0	0
8901	K35	Vibrio_phage_K35	PRJEB81326	GCA_964282185	28_O_17	GCA_017918065	2	2	Seawater and oysters mix	Brest	2021-07-28	Siphovirus	P2_4	12	73	45514	106	0	0	0
8903	K37	Vibrio_phage_K37	PRJEB81326	GCA_964284925	28_O_17	GCA_017918065	2	2	Seawater and oysters mix	Brest	2021-07-30	Siphovirus	P2_4	12	73	45514	106	0	0	0
8869	K4	Vibrio_phage_K4	PRJEB81326	GCA_964286685	28_FP_15	GCA_004346325	2	2	Seawater and oysters mix	Brest	2021-07-16	Siphovirus	P2_4	12	73	45514	106	0	0	0
8907	K42	Vibrio_phage_K42	PRJEB81326	GCA_964284755	42_P_264	GCA_004345225	2	2	Seawater and oysters mix	Brest	2021-07-26	Siphovirus	P2_4	12	73	45514	106	0	0	0
8920	K54	Vibrio_phage_K54	PRJEB81326	GCA_964286655	J5-19	GCA_001048495	2	2	Seawater and oysters mix	Brest	2021-07-23	Siphovirus	P2_4	12	73	45514	106	0	0	0
8921	K55	Vibrio_phage_K55	PRJEB81326	GCA_964287385	J5-19	GCA_001048495	2	2	Seawater and oysters mix	Brest	2021-07-26	Siphovirus	P2_4	12	73	45514	106	0	0	0
8924	K58_g1	Vibrio_phage_K58_g1	PRJEB81326	GCA_964287425	J5-19	GCA_001048495	2	2	Seawater and oysters mix	Brest	2021-07-28	Siphovirus	P2_4	12	73	45514	106	0	0	0
8873	K8	Vibrio_phage_K8	PRJEB81326	GCA_964283625	28_FP_15	GCA_004346325	2	2	Seawater and oysters mix	Brest	2021-07-19	Siphovirus	P2_4	12	73	45514	106	0	0	0
8876	K11	Vibrio_phage_K11	PRJEB81326	GCA_964283225	28_FP_15	GCA_004346325	2	2	Seawater and oysters mix	Brest	2021-07-26	Siphovirus	P2_4	12	126	45547	106	0	0	0
8898	K32	Vibrio_phage_K32	PRJEB81326	GCA_964285955	28_O_17	GCA_017918065	2	2	Seawater and oysters mix	Brest	2021-07-26	Siphovirus	P2_4	12	73	45556	107	0	0	0
8899	K33	Vibrio_phage_K33	PRJEB81326	GCA_964285525	28_O_17	GCA_017918065	2	2	Seawater and oysters mix	Brest	2021-07-28	Siphovirus	P2_4	12	73	45556	107	0	0	0
8923	K57	Vibrio_phage_K57	PRJEB81326	GCA_964287405	J5-19	GCA_001048495	2	2	Seawater and oysters mix	Brest	2021-07-28	Siphovirus	P2_4	12	73	45556	107	0	0	0
8867	K2	Vibrio_phage_K2	PRJEB81326	GCA_964278705	27_O_14	GCA_004342545	2	2	Seawater and oysters mix	Brest	2021-07-28	Siphovirus	P2_4	12	13	46023	107	0	0	0
8912	K46	Vibrio_phage_K46	PRJEB81326	GCA_964280475	J5-19	GCA_001048495	2	2	Seawater and oysters mix	Brest	2021-07-14	Siphovirus	P2_4	12	13	46023	107	0	0	0
8913	K47	Vibrio_phage_K47	PRJEB81326	GCA_964280415	J5-19	GCA_001048495	2	2	Seawater and oysters mix	Brest	2021-07-16	Siphovirus	P2_4	12	13	46023	107	0	0	0
8914	K48	Vibrio_phage_K48	PRJEB81326	GCA_964285785	J5-19	GCA_001048495	2	2	Seawater and oysters mix	Brest	2021-07-16	Siphovirus	P2_4	12	13	46023	107	0	0	0
8917	K51	Vibrio_phage_K51	PRJEB81326	GCA_964286675	J5-19	GCA_001048495	2	2	Seawater and oysters mix	Brest	2021-07-21	Siphovirus	P2_4	12	13	46023	107	0	0	0
8918	K52	Vibrio_phage_K52	PRJEB81326	GCA_964286635	J5-19	GCA_001048495	2	2	Seawater and oysters mix	Brest	2021-07-21	Siphovirus	P2_4	12	13	46023	107	0	0	0
8919	K53	Vibrio_phage_K53	PRJEB81326	GCA_964287365	J5-19	GCA_001048495	2	2	Seawater and oysters mix	Brest	2021-07-23	Siphovirus	P2_4	12	13	46023	107	0	0	0
8911	K45	Vibrio_phage_K45	PRJEB81326	GCA_964288625	42_P_264	GCA_004345225	2	2	Seawater and oysters mix	Brest	2021-08-11	Siphovirus	P5_16	32	127	84608	114	0	0	0
9413	F89_g1	Vibrio_phage_F89_g1	PRJEB81326	GCA_964285695	47_O_355	GCA_017916935	3	3	Seawater and oysters mix	Brest	2021-07-26	nd	nd	78	125	40318	91	0	0	0
9412	F88	Vibrio_phage_F88	PRJEB81326	GCA_964284255	37_O_183	GCA_017917395	3	3	Seawater and oysters mix	Brest	2021-09-03	Myovirus	P3_7	17	21	136360	289	2	0	0
9424	F100	Vibrio_phage_F100	PRJEB81326	GCA_964278175	47_O_355	GCA_017916935	3	3	Seawater and oysters mix	Brest	2021-08-13	Myovirus	P3_19	36	124	137941	308	2	0	0
9425	F101	Vibrio_phage_F101	PRJEB81326	GCA_964285835	47_O_355	GCA_017916935	3	3	Seawater and oysters mix	Brest	2021-08-18	Myovirus	P3_19	36	124	137941	309	2	0	0
9426	F102	Vibrio_phage_F102	PRJEB81326	GCA_964284295	47_O_355	GCA_017916935	3	3	Seawater and oysters mix	Brest	2021-08-23	Myovirus	P3_19	36	124	137941	308	2	0	0
9413	F89_g2	Vibrio_phage_F89_g2	PRJEB81326	GCA_964279005	47_O_355	GCA_017916935	3	3	Seawater and oysters mix	Brest	2021-07-26	Myovirus	P3_19	36	124	137941	308	2	0	0
9414	F90	Vibrio_phage_F90	PRJEB81326	GCA_964285665	47_O_355	GCA_017916935	3	3	Seawater and oysters mix	Brest	2021-07-26	Myovirus	P3_19	36	124	137941	308	2	0	0
9415	F91	Vibrio_phage_F91	PRJEB81326	GCA_964288025	47_O_355	GCA_017916935	3	3	Seawater and oysters mix	Brest	2021-07-28	Myovirus	P3_19	36	124	137941	309	2	0	0
9416	F92	Vibrio_phage_F92	PRJEB81326	GCA_964285655	47_O_355	GCA_017916935	3	3	Seawater and oysters mix	Brest	2021-07-30	Myovirus	P3_19	36	124	137941	308	2	0	0
9419	F95	Vibrio_phage_F95	PRJEB81326	GCA_964283285	47_O_355	GCA_017916935	3	3	Seawater and oysters mix	Brest	2021-08-06	Myovirus	P3_19	36	124	137941	308	2	0	0
9421	F97	Vibrio_phage_F97	PRJEB81326	GCA_964278685	47_O_355	GCA_017916935	3	3	Seawater and oysters mix	Brest	2021-08-11	Myovirus	P3_19	36	124	137941	308	2	0	0
9422	F98	Vibrio_phage_F98	PRJEB81326	GCA_964278635	47_O_355	GCA_017916935	3	3	Seawater and oysters mix	Brest	2021-08-13	Myovirus	P3_19	36	124	137941	308	2	0	0
9423	F99	Vibrio_phage_F99	PRJEB81326	GCA_964285635	47_O_355	GCA_017916935	3	3	Seawater and oysters mix	Brest	2021-08-13	Myovirus	P3_19	36	124	137941	308	2	0	0
9418	F94	Vibrio_phage_F94	PRJEB81326	GCA_964285645	47_O_355	GCA_017916935	3	3	Seawater and oysters mix	Brest	2021-08-04	Myovirus	P3_19	36	124	140024	316	2	0	0
9417	F93	Vibrio_phage_F93	PRJEB81326	GCA_964288045	47_O_355	GCA_017916935	3	3	Seawater and oysters mix	Brest	2021-08-02	Myovirus	P3_19	36	124	140025	315	2	0	0
9420	F96	Vibrio_phage_F96	PRJEB81326	GCA_964283275	47_O_355	GCA_017916935	3	3	Seawater and oysters mix	Brest	2021-08-09	Myovirus	P3_19	36	124	140026	315	2	0	0
9160	K137	Vibrio_phage_K137	PRJEB81326	GCA_964286985	28_O_30	GCA_017917875	4	4	Seawater and oysters mix	Brest	2021-08-04	Myovirus	P4_2	7	8	48353	100	4	0	0
9216	K198	Vibrio_phage_K198	PRJEB81326	GCA_964282995	33_O_98	GCA_017917555	4	4	Seawater and oysters mix	Brest	2021-08-13	Myovirus	P4_2	7	8	48353	100	4	0	0
9156	K121	Vibrio_phage_K121	PRJEB81326	GCA_964283235	28_O_21	GCA_017917965	4	4	Seawater and oysters mix	Brest	2021-09-10	Myovirus	P4_2	7	130	48836	94	4	0	0
9161	K139	Vibrio_phage_K139	PRJEB81326	GCA_964278715	28_O_30	GCA_017917875	4	4	Seawater and oysters mix	Brest	2021-08-25	Myovirus	P4_2	7	68	49270	100	4	0	0
9113	K100	Vibrio_phage_K100	PRJEB81326	GCA_964285615	28_O_18	GCA_017917955	4	4	Seawater and oysters mix	Brest	2021-07-21	Myovirus	P4_2	7	68	49270	100	4	0	0
9114	K101	Vibrio_phage_K101	PRJEB81326	GCA_964284225	28_O_18	GCA_017917955	4	4	Seawater and oysters mix	Brest	2021-07-21	Myovirus	P4_2	7	68	49270	100	4	0	0
9115	K102	Vibrio_phage_K102	PRJEB81326	GCA_964281885	28_O_18	GCA_017917955	4	4	Seawater and oysters mix	Brest	2021-07-23	Myovirus	P4_2	7	68	49270	100	4	0	0
9152	K103	Vibrio_phage_K103	PRJEB81326	GCA_964281895	28_O_18	GCA_017917955	4	4	Seawater and oysters mix	Brest	2021-07-26	Myovirus	P4_2	7	68	49270	100	4	0	0
9116	K104	Vibrio_phage_K104	PRJEB81326	GCA_964284215	28_O_18	GCA_017917955	4	4	Seawater and oysters mix	Brest	2021-07-26	Myovirus	P4_2	7	68	49270	100	4	0	0
9117	K105	Vibrio_phage_K105	PRJEB81326	GCA_964281865	28_O_18	GCA_017917955	4	4	Seawater and oysters mix	Brest	2021-07-26	Myovirus	P4_2	7	68	49270	100	4	0	0
9118	K106	Vibrio_phage_K106	PRJEB81326	GCA_964284205	28_O_18	GCA_017917955	4	4	Seawater and oysters mix	Brest	2021-07-28	Myovirus	P4_2	7	68	49270	100	4	0	0
9119	K107	Vibrio_phage_K107	PRJEB81326	GCA_964281855	28_O_18	GCA_017917955	4	4	Seawater and oysters mix	Brest	2021-07-30	Myovirus	P4_2	7	68	49270	100	4	0	0
9120	K108	Vibrio_phage_K108	PRJEB81326	GCA_964284175	28_O_18	GCA_017917955	4	4	Seawater and oysters mix	Brest	2021-07-30	Myovirus	P4_2	7	68	49270	100	4	0	0
9122	K110	Vibrio_phage_K110	PRJEB81326	GCA_964284185	28_O_18	GCA_017917955	4	4	Seawater and oysters mix	Brest	2021-08-04	Myovirus	P4_2	7	68	49270	100	4	0	0
9123	K111	Vibrio_phage_K111	PRJEB81326	GCA_964286075	28_O_18	GCA_017917955	4	4	Seawater and oysters mix	Brest	2021-08-23	Myovirus	P4_2	7	68	49270	100	4	0	0
9124	K112	Vibrio_phage_K112	PRJEB81326	GCA_964286095	28_O_18	GCA_017917955	4	4	Seawater and oysters mix	Brest	2021-08-25	Myovirus	P4_2	7	68	49270	100	4	0	0
9125	K113	Vibrio_phage_K113	PRJEB81326	GCA_964284195	28_O_18	GCA_017917955	4	4	Seawater and oysters mix	Brest	2021-08-27	Myovirus	P4_2	7	68	49270	100	4	0	0
9126	K114	Vibrio_phage_K114	PRJEB81326	GCA_964286745	28_O_18	GCA_017917955	4	4	Seawater and oysters mix	Brest	2021-08-27	Myovirus	P4_2	7	68	49270	100	4	0	0
9127	K115	Vibrio_phage_K115	PRJEB81326	GCA_964284165	28_O_18	GCA_017917955	4	4	Seawater and oysters mix	Brest	2021-08-27	Myovirus	P4_2	7	68	49270	100	4	0	0
9153	K116	Vibrio_phage_K116	PRJEB81326	GCA_964283265	28_O_18	GCA_017917955	4	4	Seawater and oysters mix	Brest	2021-08-30	Myovirus	P4_2	7	68	49270	100	4	0	0
9154	K117	Vibrio_phage_K117	PRJEB81326	GCA_964284155	28_O_18	GCA_017917955	4	4	Seawater and oysters mix	Brest	2021-09-01	Myovirus	P4_2	7	68	49270	100	4	0	0
9128	K118	Vibrio_phage_K118	PRJEB81326	GCA_964283245	28_O_18	GCA_017917955	4	4	Seawater and oysters mix	Brest	2021-09-03	Myovirus	P4_2	7	68	49270	100	4	0	0
9155	K119	Vibrio_phage_K119	PRJEB81326	GCA_964284145	28_O_18	GCA_017917955	4	4	Seawater and oysters mix	Brest	2021-09-15	Myovirus	P4_2	7	68	49270	100	4	0	0
9129	K120_g2	Vibrio_phage_K120_g2	PRJEB81326	GCA_964284135	28_O_21	GCA_017917965	4	4	Seawater and oysters mix	Brest	2021-08-27	Myovirus	P4_2	7	68	49270	100	4	0	0
9130	K122	Vibrio_phage_K122	PRJEB81326	GCA_964284105	28_O_21	GCA_017917965	4	4	Seawater and oysters mix	Brest	2021-09-13	Myovirus	P4_2	7	131	49270	98	4	0	0
9131	K123	Vibrio_phage_K123	PRJEB81326	GCA_964284115	28_O_30	GCA_017917875	4	4	Seawater and oysters mix	Brest	2021-07-09	Myovirus	P4_2	7	68	49270	100	4	0	0
9132	K124	Vibrio_phage_K124	PRJEB81326	GCA_964283255	28_O_30	GCA_017917875	4	4	Seawater and oysters mix	Brest	2021-07-19	Myovirus	P4_2	7	68	49270	100	4	0	0
9133	K125	Vibrio_phage_K125	PRJEB81326	GCA_964284095	28_O_30	GCA_017917875	4	4	Seawater and oysters mix	Brest	2021-07-19	Myovirus	P4_2	7	68	49270	100	4	0	0
9157	K126	Vibrio_phage_K126	PRJEB81326	GCA_964283215	28_O_30	GCA_017917875	4	4	Seawater and oysters mix	Brest	2021-07-19	Myovirus	P4_2	7	68	49270	100	4	0	0
9134	K127	Vibrio_phage_K127	PRJEB81326	GCA_964284085	28_O_30	GCA_017917875	4	4	Seawater and oysters mix	Brest	2021-07-21	Myovirus	P4_2	7	68	49270	100	4	0	0
9135	K128	Vibrio_phage_K128	PRJEB81326	GCA_964283935	28_O_30	GCA_017917875	4	4	Seawater and oysters mix	Brest	2021-07-21	Myovirus	P4_2	7	68	49270	100	4	0	0
9136	K129	Vibrio_phage_K129	PRJEB81326	GCA_964283905	28_O_30	GCA_017917875	4	4	Seawater and oysters mix	Brest	2021-07-23	Myovirus	P4_2	7	68	49270	100	4	0	0
9158	K130	Vibrio_phage_K130	PRJEB81326	GCA_964283915	28_O_30	GCA_017917875	4	4	Seawater and oysters mix	Brest	2021-07-26	Myovirus	P4_2	7	68	49270	100	4	0	0
9137	K131	Vibrio_phage_K131	PRJEB81326	GCA_964284075	28_O_30	GCA_017917875	4	4	Seawater and oysters mix	Brest	2021-07-26	Myovirus	P4_2	7	68	49270	100	4	0	0
9138	K132	Vibrio_phage_K132	PRJEB81326	GCA_964283155	28_O_30	GCA_017917875	4	4	Seawater and oysters mix	Brest	2021-07-28	Myovirus	P4_2	7	68	49270	100	4	0	0
9139	K133	Vibrio_phage_K133	PRJEB81326	GCA_964284065	28_O_30	GCA_017917875	4	4	Seawater and oysters mix	Brest	2021-07-28	Myovirus	P4_2	7	68	49270	100	4	0	0
9140	K134	Vibrio_phage_K134	PRJEB81326	GCA_964283145	28_O_30	GCA_017917875	4	4	Seawater and oysters mix	Brest	2021-07-30	Myovirus	P4_2	7	68	49270	100	4	0	0
9159	K135	Vibrio_phage_K135	PRJEB81326	GCA_964288195	28_O_30	GCA_017917875	4	4	Seawater and oysters mix	Brest	2021-08-13	Myovirus	P4_2	7	68	49270	100	4	0	0
9141	K136	Vibrio_phage_K136	PRJEB81326	GCA_964287015	28_O_30	GCA_017917875	4	4	Seawater and oysters mix	Brest	2021-08-11	Myovirus	P4_2	7	68	49270	100	4	0	0
9142	K138	Vibrio_phage_K138	PRJEB81326	GCA_964288205	28_O_30	GCA_017917875	4	4	Seawater and oysters mix	Brest	2021-08-16	Myovirus	P4_2	7	68	49270	100	4	0	0
9162	K140	Vibrio_phage_K140	PRJEB81326	GCA_964283025	28_O_30	GCA_017917875	4	4	Seawater and oysters mix	Brest	2021-08-27	Myovirus	P4_2	7	68	49270	100	4	0	0
9143	K141	Vibrio_phage_K141	PRJEB81326	GCA_964287065	28_O_30	GCA_017917875	4	4	Seawater and oysters mix	Brest	2021-08-27	Myovirus	P4_2	7	68	49270	100	4	0	0
9144	K142	Vibrio_phage_K142	PRJEB81326	GCA_964287895	28_O_30	GCA_017917875	4	4	Seawater and oysters mix	Brest	2021-08-27	Myovirus	P4_2	7	68	49270	100	4	0	0
9145	K143	Vibrio_phage_K143	PRJEB81326	GCA_964287905	28_O_30	GCA_017917875	4	4	Seawater and oysters mix	Brest	2021-09-03	Myovirus	P4_2	7	68	49270	100	4	0	0
9146	K144a	Vibrio_phage_K144a	PRJEB81326	GCA_964287135	28_O_30	GCA_017917875	4	4	Seawater and oysters mix	Brest	2021-09-06	Myovirus	P4_2	7	68	49270	100	4	0	0
9147	K144b	Vibrio_phage_K144b	PRJEB81326	GCA_964287915	28_O_30	GCA_017917875	4	4	Seawater and oysters mix	Brest	2021-09-06	Myovirus	P4_2	7	68	49270	100	4	0	0
9148	K145	Vibrio_phage_K145	PRJEB81326	GCA_964281695	28_O_30	GCA_017917875	4	4	Seawater and oysters mix	Brest	2021-09-10	Myovirus	P4_2	7	68	49270	100	4	0	0
9149	K146	Vibrio_phage_K146	PRJEB81326	GCA_964286735	28_O_30	GCA_017917875	4	4	Seawater and oysters mix	Brest	2021-09-15	Myovirus	P4_2	7	68	49270	100	4	0	0
9167	K147	Vibrio_phage_K147	PRJEB81326	GCA_964281685	33_O_91	GCA_017917635	4	4	Seawater and oysters mix	Brest	2021-07-09	Myovirus	P4_2	7	68	49270	100	4	0	0
9168	K148	Vibrio_phage_K148	PRJEB81326	GCA_964286725	33_O_91	GCA_017917635	4	4	Seawater and oysters mix	Brest	2021-07-19	Myovirus	P4_2	7	68	49270	100	4	0	0
9169	K149	Vibrio_phage_K149	PRJEB81326	GCA_964281675	33_O_91	GCA_017917635	4	4	Seawater and oysters mix	Brest	2021-07-19	Myovirus	P4_2	7	68	49270	100	4	0	0
9170	K150	Vibrio_phage_K150	PRJEB81326	GCA_964281665	33_O_91	GCA_017917635	4	4	Seawater and oysters mix	Brest	2021-07-19	Myovirus	P4_2	7	68	49270	100	4	0	0
9171	K151	Vibrio_phage_K151	PRJEB81326	GCA_964286705	33_O_91	GCA_017917635	4	4	Seawater and oysters mix	Brest	2021-07-21	Myovirus	P4_2	7	68	49270	100	4	0	0
9172	K152	Vibrio_phage_K152	PRJEB81326	GCA_964287035	33_O_91	GCA_017917635	4	4	Seawater and oysters mix	Brest	2021-07-21	Myovirus	P4_2	7	68	49270	100	4	0	0
9173	K153	Vibrio_phage_K153	PRJEB81326	GCA_964287055	33_O_91	GCA_017917635	4	4	Seawater and oysters mix	Brest	2021-07-23	Myovirus	P4_2	7	68	49270	100	4	0	0
9174	K154	Vibrio_phage_K154	PRJEB81326	GCA_964280295	33_O_91	GCA_017917635	4	4	Seawater and oysters mix	Brest	2021-07-26	Myovirus	P4_2	7	68	49270	101	4	0	0
9175	K155	Vibrio_phage_K155	PRJEB81326	GCA_964288695	33_O_91	GCA_017917635	4	4	Seawater and oysters mix	Brest	2021-07-28	Myovirus	P4_2	7	68	49270	101	4	0	0
9176	K156	Vibrio_phage_K156	PRJEB81326	GCA_964288685	33_O_91	GCA_017917635	4	4	Seawater and oysters mix	Brest	2021-07-30	Myovirus	P4_2	7	68	49270	100	4	0	0
9177	K157	Vibrio_phage_K157	PRJEB81326	GCA_964280305	33_O_91	GCA_017917635	4	4	Seawater and oysters mix	Brest	2021-08-23	Myovirus	P4_2	7	68	49270	100	4	0	0
9178	K158	Vibrio_phage_K158	PRJEB81326	GCA_964283825	33_O_91	GCA_017917635	4	4	Seawater and oysters mix	Brest	2021-08-25	Myovirus	P4_2	7	68	49270	100	4	0	0
9179	K159	Vibrio_phage_K159	PRJEB81326	GCA_964280265	33_O_91	GCA_017917635	4	4	Seawater and oysters mix	Brest	2021-08-27	Myovirus	P4_2	7	68	49270	100	4	0	0
9180	K160	Vibrio_phage_K160	PRJEB81326	GCA_964283805	33_O_91	GCA_017917635	4	4	Seawater and oysters mix	Brest	2021-08-27	Myovirus	P4_2	7	68	49270	100	4	0	0
9181	K161	Vibrio_phage_K161	PRJEB81326	GCA_964283795	33_O_91	GCA_017917635	4	4	Seawater and oysters mix	Brest	2021-09-01	Myovirus	P4_2	7	68	49270	100	4	0	0
9182	K162	Vibrio_phage_K162	PRJEB81326	GCA_964280255	33_O_91	GCA_017917635	4	4	Seawater and oysters mix	Brest	2021-09-03	Myovirus	P4_2	7	68	49270	100	4	0	0
9183	K163	Vibrio_phage_K163	PRJEB81326	GCA_964283785	33_O_91	GCA_017917635	4	4	Seawater and oysters mix	Brest	2021-09-13	Myovirus	P4_2	7	68	49270	101	4	0	0
9184	K164	Vibrio_phage_K164	PRJEB81326	GCA_964280245	33_O_92	GCA_004346345	4	4	Seawater and oysters mix	Brest	2021-07-09	Myovirus	P4_2	7	68	49270	100	4	0	0
9185	K165	Vibrio_phage_K165	PRJEB81326	GCA_964278655	33_O_92	GCA_004346345	4	4	Seawater and oysters mix	Brest	2021-07-16	Myovirus	P4_2	7	68	49270	100	4	0	0
9186	K166	Vibrio_phage_K166	PRJEB81326	GCA_964280235	33_O_92	GCA_004346345	4	4	Seawater and oysters mix	Brest	2021-07-19	Myovirus	P4_2	7	68	49270	100	4	0	0
9188	K168	Vibrio_phage_K168	PRJEB81326	GCA_964278115	33_O_92	GCA_004346345	4	4	Seawater and oysters mix	Brest	2021-07-19	Myovirus	P4_2	7	68	49270	100	4	0	0
9189	K169	Vibrio_phage_K169	PRJEB81326	GCA_964280225	33_O_92	GCA_004346345	4	4	Seawater and oysters mix	Brest	2021-07-21	Myovirus	P4_2	7	68	49270	100	4	0	0
9190	K170	Vibrio_phage_K170	PRJEB81326	GCA_964283895	33_O_92	GCA_004346345	4	4	Seawater and oysters mix	Brest	2021-07-21	Myovirus	P4_2	7	68	49270	100	4	0	0
9191	K171	Vibrio_phage_K171	PRJEB81326	GCA_964283885	33_O_92	GCA_004346345	4	4	Seawater and oysters mix	Brest	2021-07-23	Myovirus	P4_2	7	68	49270	100	4	0	0
9192	K172	Vibrio_phage_K172	PRJEB81326	GCA_964278195	33_O_92	GCA_004346345	4	4	Seawater and oysters mix	Brest	2021-07-26	Myovirus	P4_2	7	68	49270	100	4	0	0
9193	K173	Vibrio_phage_K173	PRJEB81326	GCA_964283875	33_O_92	GCA_004346345	4	4	Seawater and oysters mix	Brest	2021-07-26	Myovirus	P4_2	7	68	49270	100	4	0	0
9194	K174	Vibrio_phage_K174	PRJEB81326	GCA_964278145	33_O_92	GCA_004346345	4	4	Seawater and oysters mix	Brest	2021-07-28	Myovirus	P4_2	7	68	49270	100	4	0	0
9195	K175	Vibrio_phage_K175	PRJEB81326	GCA_964284495	33_O_92	GCA_004346345	4	4	Seawater and oysters mix	Brest	2021-07-30	Myovirus	P4_2	7	68	49270	100	4	0	0
9196	K176	Vibrio_phage_K176	PRJEB81326	GCA_964288545	33_O_92	GCA_004346345	4	4	Seawater and oysters mix	Brest	2021-08-02	Myovirus	P4_2	7	68	49270	100	4	0	0
9197	K177	Vibrio_phage_K177	PRJEB81326	GCA_964284465	33_O_92	GCA_004346345	4	4	Seawater and oysters mix	Brest	2021-08-11	Myovirus	P4_2	7	68	49270	100	4	0	0
9198	K178	Vibrio_phage_K178	PRJEB81326	GCA_964288555	33_O_92	GCA_004346345	4	4	Seawater and oysters mix	Brest	2021-08-13	Myovirus	P4_2	7	68	49270	100	4	0	0
9321	K179	Vibrio_phage_K179	PRJEB81326	GCA_964284475	33_O_92	GCA_004346345	4	4	Seawater and oysters mix	Brest	2021-08-25	Myovirus	P4_2	7	68	49270	100	4	0	0
9199	K180	Vibrio_phage_K180	PRJEB81326	GCA_964288765	33_O_92	GCA_004346345	4	4	Seawater and oysters mix	Brest	2021-08-27	Myovirus	P4_2	7	68	49270	100	4	0	0
9200	K181	Vibrio_phage_K181	PRJEB81326	GCA_964283115	33_O_92	GCA_004346345	4	4	Seawater and oysters mix	Brest	2021-08-27	Myovirus	P4_2	7	68	49270	100	4	0	0
9201	K182	Vibrio_phage_K182	PRJEB81326	GCA_964283105	33_O_92	GCA_004346345	4	4	Seawater and oysters mix	Brest	2021-08-30	Myovirus	P4_2	7	68	49270	100	4	0	0
9202	K183	Vibrio_phage_K183	PRJEB81326	GCA_964288705	33_O_92	GCA_004346345	4	4	Seawater and oysters mix	Brest	2021-09-01	Myovirus	P4_2	7	68	49270	100	4	0	0
9203	K184	Vibrio_phage_K184	PRJEB81326	GCA_964283095	33_O_92	GCA_004346345	4	4	Seawater and oysters mix	Brest	2021-09-03	Myovirus	P4_2	7	68	49270	100	4	0	0
9204	K185	Vibrio_phage_K185	PRJEB81326	GCA_964283175	33_O_92	GCA_004346345	4	4	Seawater and oysters mix	Brest	2021-09-06	Myovirus	P4_2	7	68	49270	100	4	0	0
9205	K186	Vibrio_phage_K186	PRJEB81326	GCA_964283085	33_O_98	GCA_017917555	4	4	Seawater and oysters mix	Brest	2021-07-09	Myovirus	P4_2	7	68	49270	100	4	0	0
9206	K187	Vibrio_phage_K187	PRJEB81326	GCA_964279455	33_O_98	GCA_017917555	4	4	Seawater and oysters mix	Brest	2021-07-19	Myovirus	P4_2	7	68	49270	100	4	0	0
9207	K188	Vibrio_phage_K188	PRJEB81326	GCA_964279465	33_O_98	GCA_017917555	4	4	Seawater and oysters mix	Brest	2021-07-19	Myovirus	P4_2	7	68	49270	100	4	0	0
9208	K189	Vibrio_phage_K189	PRJEB81326	GCA_964283075	33_O_98	GCA_017917555	4	4	Seawater and oysters mix	Brest	2021-07-19	Myovirus	P4_2	7	68	49270	101	4	0	0
9209	K190	Vibrio_phage_K190	PRJEB81326	GCA_964283055	33_O_98	GCA_017917555	4	4	Seawater and oysters mix	Brest	2021-07-21	Myovirus	P4_2	7	68	49270	100	4	0	0
9210	K191	Vibrio_phage_K191	PRJEB81326	GCA_964279435	33_O_98	GCA_017917555	4	4	Seawater and oysters mix	Brest	2021-07-21	Myovirus	P4_2	7	68	49270	100	4	0	0
9211	K192	Vibrio_phage_K192	PRJEB81326	GCA_964283015	33_O_98	GCA_017917555	4	4	Seawater and oysters mix	Brest	2021-07-23	Myovirus	P4_2	7	68	49270	100	4	0	0
9212	K193	Vibrio_phage_K193	PRJEB81326	GCA_964279355	33_O_98	GCA_017917555	4	4	Seawater and oysters mix	Brest	2021-07-26	Myovirus	P4_2	7	68	49270	101	4	0	0
9322	K194	Vibrio_phage_K194	PRJEB81326	GCA_964283005	33_O_98	GCA_017917555	4	4	Seawater and oysters mix	Brest	2021-07-26	Myovirus	P4_2	7	68	49270	100	4	0	0
9213	K195	Vibrio_phage_K195	PRJEB81326	GCA_964279425	33_O_98	GCA_017917555	4	4	Seawater and oysters mix	Brest	2021-07-28	Myovirus	P4_2	7	68	49270	101	4	0	0
9214	K196	Vibrio_phage_K196	PRJEB81326	GCA_964279415	33_O_98	GCA_017917555	4	4	Seawater and oysters mix	Brest	2021-07-30	Myovirus	P4_2	7	68	49270	100	4	0	0
9215	K197	Vibrio_phage_K197	PRJEB81326	GCA_964282985	33_O_98	GCA_017917555	4	4	Seawater and oysters mix	Brest	2021-08-11	Myovirus	P4_2	7	68	49270	100	4	0	0
9217	K199	Vibrio_phage_K199	PRJEB81326	GCA_964279395	33_O_98	GCA_017917555	4	4	Seawater and oysters mix	Brest	2021-08-25	Myovirus	P4_2	7	68	49270	100	4	0	0
9218	K200	Vibrio_phage_K200	PRJEB81326	GCA_964282965	33_O_98	GCA_017917555	4	4	Seawater and oysters mix	Brest	2021-08-27	Myovirus	P4_2	7	68	49270	100	4	0	0
9219	K201	Vibrio_phage_K201	PRJEB81326	GCA_964279365	33_O_98	GCA_017917555	4	4	Seawater and oysters mix	Brest	2021-08-30	Myovirus	P4_2	7	68	49270	100	4	0	0
9220	K202	Vibrio_phage_K202	PRJEB81326	GCA_964282955	33_O_98	GCA_017917555	4	4	Seawater and oysters mix	Brest	2021-09-01	Myovirus	P4_2	7	68	49270	100	4	0	0
9221	K203	Vibrio_phage_K203	PRJEB81326	GCA_964279385	33_O_98	GCA_017917555	4	4	Seawater and oysters mix	Brest	2021-09-03	Myovirus	P4_2	7	68	49270	100	4	0	0
9222	K204	Vibrio_phage_K204	PRJEB81326	GCA_964279405	33_O_98	GCA_017917555	4	4	Seawater and oysters mix	Brest	2021-09-06	Myovirus	P4_2	7	68	49270	100	4	0	0
9223	K205	Vibrio_phage_K205	PRJEB81326	GCA_964282945	33_O_99	GCA_017917535	4	4	Seawater and oysters mix	Brest	2021-07-09	Myovirus	P4_2	7	68	49270	100	4	0	0
9224	K206	Vibrio_phage_K206	PRJEB81326	GCA_964282925	33_O_99	GCA_017917535	4	4	Seawater and oysters mix	Brest	2021-07-19	Myovirus	P4_2	7	68	49270	100	4	0	0
9225	K207	Vibrio_phage_K207	PRJEB81326	GCA_964278155	33_O_99	GCA_017917535	4	4	Seawater and oysters mix	Brest	2021-07-19	Myovirus	P4_2	7	68	49270	100	4	0	0
9226	K208	Vibrio_phage_K208	PRJEB81326	GCA_964278185	33_O_99	GCA_017917535	4	4	Seawater and oysters mix	Brest	2021-07-19	Myovirus	P4_2	7	68	49270	100	4	0	0
9227	K209	Vibrio_phage_K209	PRJEB81326	GCA_964286465	33_O_99	GCA_017917535	4	4	Seawater and oysters mix	Brest	2021-07-21	Myovirus	P4_2	7	68	49270	100	4	0	0
9228	K210	Vibrio_phage_K210	PRJEB81326	GCA_964286485	33_O_99	GCA_017917535	4	4	Seawater and oysters mix	Brest	2021-07-21	Myovirus	P4_2	7	68	49270	100	4	0	0
9229	K211	Vibrio_phage_K211	PRJEB81326	GCA_964279075	33_O_99	GCA_017917535	4	4	Seawater and oysters mix	Brest	2021-07-21	Myovirus	P4_2	7	68	49270	100	4	0	0
9231	K213	Vibrio_phage_K213	PRJEB81326	GCA_964279115	33_O_99	GCA_017917535	4	4	Seawater and oysters mix	Brest	2021-07-26	Myovirus	P4_2	7	68	49270	100	4	0	0
9232	K214	Vibrio_phage_K214	PRJEB81326	GCA_964286475	33_O_99	GCA_017917535	4	4	Seawater and oysters mix	Brest	2021-07-28	Myovirus	P4_2	7	68	49270	100	4	0	0
9233	K215	Vibrio_phage_K215	PRJEB81326	GCA_964278075	33_O_99	GCA_017917535	4	4	Seawater and oysters mix	Brest	2021-07-30	Myovirus	P4_2	7	68	49270	100	4	0	0
9234	K216	Vibrio_phage_K216	PRJEB81326	GCA_964286455	33_O_99	GCA_017917535	4	4	Seawater and oysters mix	Brest	2021-08-04	Myovirus	P4_2	7	68	49270	100	4	0	0
9323	K217	Vibrio_phage_K217	PRJEB81326	GCA_964278085	33_O_99	GCA_017917535	4	4	Seawater and oysters mix	Brest	2021-08-13	Myovirus	P4_2	7	68	49270	100	4	0	0
9235	K218	Vibrio_phage_K218	PRJEB81326	GCA_964286445	33_O_99	GCA_017917535	4	4	Seawater and oysters mix	Brest	2021-08-16	Myovirus	P4_2	7	68	49270	100	4	0	0
9236	K219	Vibrio_phage_K219	PRJEB81326	GCA_964278065	33_O_99	GCA_017917535	4	4	Seawater and oysters mix	Brest	2021-08-25	Myovirus	P4_2	7	68	49270	100	4	0	0
9237	K220	Vibrio_phage_K220	PRJEB81326	GCA_964278775	33_O_99	GCA_017917535	4	4	Seawater and oysters mix	Brest	2021-08-27	Myovirus	P4_2	7	68	49270	100	4	0	0
9238	K221	Vibrio_phage_K221	PRJEB81326	GCA_964279125	33_O_99	GCA_017917535	4	4	Seawater and oysters mix	Brest	2021-08-27	Myovirus	P4_2	7	68	49270	100	4	0	0
9239	K222	Vibrio_phage_K222	PRJEB81326	GCA_964286425	33_O_99	GCA_017917535	4	4	Seawater and oysters mix	Brest	2021-08-30	Myovirus	P4_2	7	68	49270	100	4	0	0
9240	K223	Vibrio_phage_K223	PRJEB81326	GCA_964278865	33_O_99	GCA_017917535	4	4	Seawater and oysters mix	Brest	2021-09-03	Myovirus	P4_2	7	68	49270	100	4	0	0
9092	K78	Vibrio_phage_K78	PRJEB81326	GCA_964286865	26_O_12	GCA_017918095	4	4	Seawater and oysters mix	Brest	2021-07-09	Myovirus	P4_2	7	68	49270	100	4	0	0
9093	K79	Vibrio_phage_K79	PRJEB81326	GCA_964282875	26_O_12	GCA_017918095	4	4	Seawater and oysters mix	Brest	2021-07-19	Myovirus	P4_2	7	68	49270	100	4	0	0
9094	K80	Vibrio_phage_K80	PRJEB81326	GCA_964282855	26_O_12	GCA_017918095	4	4	Seawater and oysters mix	Brest	2021-07-19	Myovirus	P4_2	7	68	49270	101	4	0	0
9095	K81	Vibrio_phage_K81	PRJEB81326	GCA_964280155	26_O_12	GCA_017918095	4	4	Seawater and oysters mix	Brest	2021-07-21	Myovirus	P4_2	7	68	49270	100	4	0	0
9096	K82	Vibrio_phage_K82	PRJEB81326	GCA_964282845	26_O_12	GCA_017918095	4	4	Seawater and oysters mix	Brest	2021-07-21	Myovirus	P4_2	7	68	49270	100	4	0	0
9097	K83	Vibrio_phage_K83	PRJEB81326	GCA_964280105	26_O_12	GCA_017918095	4	4	Seawater and oysters mix	Brest	2021-07-23	Myovirus	P4_2	7	68	49270	100	4	0	0
9098	K84	Vibrio_phage_K84	PRJEB81326	GCA_964282825	26_O_12	GCA_017918095	4	4	Seawater and oysters mix	Brest	2021-07-26	Myovirus	P4_2	7	68	49270	100	4	0	0
9099	K85	Vibrio_phage_K85	PRJEB81326	GCA_964280085	26_O_12	GCA_017918095	4	4	Seawater and oysters mix	Brest	2021-07-28	Myovirus	P4_2	7	68	49270	100	4	0	0
9100	K86	Vibrio_phage_K86	PRJEB81326	GCA_964280095	26_O_12	GCA_017918095	4	4	Seawater and oysters mix	Brest	2021-07-30	Myovirus	P4_2	7	68	49270	100	4	0	0
9101	K87	Vibrio_phage_K87	PRJEB81326	GCA_964280075	26_O_12	GCA_017918095	4	4	Seawater and oysters mix	Brest	2021-08-02	Myovirus	P4_2	7	68	49270	100	4	0	0
9102	K88	Vibrio_phage_K88	PRJEB81326	GCA_964280065	26_O_12	GCA_017918095	4	4	Seawater and oysters mix	Brest	2021-08-04	Myovirus	P4_2	7	68	49270	100	4	0	0
9103	K89	Vibrio_phage_K89	PRJEB81326	GCA_964280055	26_O_12	GCA_017918095	4	4	Seawater and oysters mix	Brest	2021-08-23	Myovirus	P4_2	7	68	49270	100	4	0	0
9104	K90	Vibrio_phage_K90	PRJEB81326	GCA_964280045	26_O_12	GCA_017918095	4	4	Seawater and oysters mix	Brest	2021-08-25	Myovirus	P4_2	7	68	49270	100	4	0	0
9105	K91	Vibrio_phage_K91	PRJEB81326	GCA_964283615	26_O_12	GCA_017918095	4	4	Seawater and oysters mix	Brest	2021-08-27	Myovirus	P4_2	7	68	49270	100	4	0	0
9106	K92	Vibrio_phage_K92	PRJEB81326	GCA_964280035	26_O_12	GCA_017918095	4	4	Seawater and oysters mix	Brest	2021-08-30	Myovirus	P4_2	7	68	49270	100	4	0	0
9107	K93	Vibrio_phage_K93	PRJEB81326	GCA_964286135	26_O_12	GCA_017918095	4	4	Seawater and oysters mix	Brest	2021-09-03	Myovirus	P4_2	7	68	49270	100	4	0	0
9108	K94	Vibrio_phage_K94	PRJEB81326	GCA_964283605	26_O_12	GCA_017918095	4	4	Seawater and oysters mix	Brest	2021-09-06	Myovirus	P4_2	7	68	49270	100	4	0	0
9109	K95	Vibrio_phage_K95	PRJEB81326	GCA_964288755	28_O_18	GCA_017917955	4	4	Seawater and oysters mix	Brest	2021-07-09	Myovirus	P4_2	7	68	49270	100	4	0	0
9110	K96	Vibrio_phage_K96	PRJEB81326	GCA_964288775	28_O_18	GCA_017917955	4	4	Seawater and oysters mix	Brest	2021-07-12	Myovirus	P4_2	7	68	49270	100	4	0	0
9111	K97	Vibrio_phage_K97	PRJEB81326	GCA_964288805	28_O_18	GCA_017917955	4	4	Seawater and oysters mix	Brest	2021-07-19	Myovirus	P4_2	7	68	49270	100	4	0	0
9151	K98	Vibrio_phage_K98	PRJEB81326	GCA_964288715	28_O_18	GCA_017917955	4	4	Seawater and oysters mix	Brest	2021-07-19	Myovirus	P4_2	7	68	49270	101	4	0	0
9112	K99	Vibrio_phage_K99	PRJEB81326	GCA_964288795	28_O_18	GCA_017917955	4	4	Seawater and oysters mix	Brest	2021-07-19	Myovirus	P4_2	7	68	49270	100	4	0	0
9121	K109	Vibrio_phage_K109	PRJEB81326	GCA_964281875	28_O_18	GCA_017917955	4	4	Seawater and oysters mix	Brest	2021-08-02	Myovirus	P4_2	7	68	49299	100	4	0	0
9129	K120_g1	Vibrio_phage_K120_g1	PRJEB81326	GCA_964284125	28_O_21	GCA_017917965	4	4	Seawater and oysters mix	Brest	2021-08-27	Siphovirus	P5_16	32	129	81912	110	0	0	0
9503	K230	Vibrio_phage_K230	PRJEB81326	GCA_964286255	28_O_24	GCA_017917995	5	5	Seawater and oysters mix	Brest	2021-07-19	nd	nd	49	71	36415	66	0	0	0
9504	K231	Vibrio_phage_K231	PRJEB81326	GCA_964278935	28_O_24	GCA_017917995	5	5	Seawater and oysters mix	Brest	2021-07-19	nd	nd	49	71	36415	66	0	0	0
9506	K233_g1	Vibrio_phage_K233_g1	PRJEB81326	GCA_964278255	28_O_24	GCA_017917995	5	5	Seawater and oysters mix	Brest	2021-07-23	nd	nd	49	71	36415	66	0	0	0
9509	K237	Vibrio_phage_K237	PRJEB81326	GCA_964278805	28_O_24	GCA_017917995	5	5	Seawater and oysters mix	Brest	2021-08-30	nd	nd	49	71	36415	66	0	0	0
9530	K238	Vibrio_phage_K238	PRJEB81326	GCA_964286855	28_O_24	GCA_017917995	5	5	Seawater and oysters mix	Brest	2021-09-15	nd	nd	49	71	36415	66	0	0	0
9512	K253	Vibrio_phage_K253	PRJEB81326	GCA_964278245	31_O_72	GCA_017917765	5	5	Seawater and oysters mix	Brest	2021-07-19	nd	nd	49	71	36415	66	0	0	0
9539	K254	Vibrio_phage_K254	PRJEB81326	GCA_964278525	31_O_72	GCA_017917765	5	5	Seawater and oysters mix	Brest	2021-07-21	nd	nd	49	71	36415	66	0	0	0
9540	K255	Vibrio_phage_K255	PRJEB81326	GCA_964278325	31_O_72	GCA_017917765	5	5	Seawater and oysters mix	Brest	2021-07-23	nd	nd	49	71	36415	66	0	0	0
9541	K258	Vibrio_phage_K258	PRJEB81326	GCA_964286235	31_O_72	GCA_017917765	5	5	Seawater and oysters mix	Brest	2021-08-20	nd	nd	49	71	36415	66	0	0	0
9515	K259	Vibrio_phage_K259	PRJEB81326	GCA_964279335	31_O_72	GCA_017917765	5	5	Seawater and oysters mix	Brest	2021-08-27	nd	nd	49	71	36415	66	0	0	0
9542	K260	Vibrio_phage_K260	PRJEB81326	GCA_964279345	33_O_101	GCA_017917575	5	5	Seawater and oysters mix	Brest	2021-07-19	nd	nd	49	71	36415	66	0	0	0
9516	K261	Vibrio_phage_K261	PRJEB81326	GCA_964286225	33_O_101	GCA_017917575	5	5	Seawater and oysters mix	Brest	2021-07-21	nd	nd	49	71	36415	66	0	0	0
9543	K262	Vibrio_phage_K262	PRJEB81326	GCA_964279325	33_O_101	GCA_017917575	5	5	Seawater and oysters mix	Brest	2021-07-23	nd	nd	49	71	36415	66	0	0	0
9544	K263	Vibrio_phage_K263	PRJEB81326	GCA_964279315	33_O_101	GCA_017917575	5	5	Seawater and oysters mix	Brest	2021-07-26	nd	nd	49	71	36415	66	0	0	0
9517	K264	Vibrio_phage_K264	PRJEB81326	GCA_964286205	33_O_101	GCA_017917575	5	5	Seawater and oysters mix	Brest	2021-07-28	nd	nd	49	71	36415	66	0	0	0
9518	K265	Vibrio_phage_K265	PRJEB81326	GCA_964279305	33_O_101	GCA_017917575	5	5	Seawater and oysters mix	Brest	2021-08-02	nd	nd	49	71	36415	66	0	0	0
9519	K266	Vibrio_phage_K266	PRJEB81326	GCA_964279295	33_O_101	GCA_017917575	5	5	Seawater and oysters mix	Brest	2021-08-11	nd	nd	49	71	36415	66	0	0	0
9545	K267	Vibrio_phage_K267	PRJEB81326	GCA_964286195	33_O_101	GCA_017917575	5	5	Seawater and oysters mix	Brest	2021-08-13	nd	nd	49	71	36415	66	0	0	0
9520	K268	Vibrio_phage_K268	PRJEB81326	GCA_964279285	33_O_101	GCA_017917575	5	5	Seawater and oysters mix	Brest	2021-09-06	nd	nd	49	71	36415	66	0	0	0
9521	K269	Vibrio_phage_K269	PRJEB81326	GCA_964279275	33_O_94	GCA_017917595	5	5	Seawater and oysters mix	Brest	2021-07-19	nd	nd	49	71	36415	66	0	0	0
9522	K270	Vibrio_phage_K270	PRJEB81326	GCA_964279235	33_O_94	GCA_017917595	5	5	Seawater and oysters mix	Brest	2021-07-21	nd	nd	49	71	36415	66	0	0	0
9523	K271	Vibrio_phage_K271	PRJEB81326	GCA_964286175	33_O_94	GCA_017917595	5	5	Seawater and oysters mix	Brest	2021-07-23	nd	nd	49	71	36415	66	0	0	0
9751	K272	Vibrio_phage_K272	PRJEB81326	GCA_964279255	34_P_122	GCA_004343405	5	5	Seawater and oysters mix	Brest	2021-07-19	nd	nd	49	71	36415	66	0	0	0
9623	K274	Vibrio_phage_K274	PRJEB81326	GCA_964286145	34_P_122	GCA_004343405	5	5	Seawater and oysters mix	Brest	2021-07-26	nd	nd	49	71	36415	66	0	0	0
9524	K275	Vibrio_phage_K275	PRJEB81326	GCA_964279245	34_P_122	GCA_004343405	5	5	Seawater and oysters mix	Brest	2021-08-09	nd	nd	49	71	36415	66	0	0	0
9525	K278	Vibrio_phage_K278	PRJEB81326	GCA_964279265	37_O_187	GCA_017917355	5	5	Seawater and oysters mix	Brest	2021-07-19	nd	nd	49	71	36415	66	0	0	0
9528	K283	Vibrio_phage_K283	PRJEB81326	GCA_964279225	37_O_187	GCA_017917355	5	5	Seawater and oysters mix	Brest	2021-07-28	nd	nd	49	71	36415	66	0	0	0
9626	K285	Vibrio_phage_K285	PRJEB81326	GCA_964288235	37_O_187	GCA_017917355	5	5	Seawater and oysters mix	Brest	2021-08-11	nd	nd	49	71	36415	66	0	0	0
9753	K287	Vibrio_phage_K287	PRJEB81326	GCA_964288255	37_O_187	GCA_017917355	5	5	Seawater and oysters mix	Brest	2021-08-27	nd	nd	49	71	36415	66	0	0	0
9756	K302	Vibrio_phage_K302	PRJEB81326	GCA_964285265	47_O_347	GCA_017917075	5	5	Seawater and oysters mix	Brest	2021-07-19	nd	nd	49	71	36415	66	0	0	0
9636	K303	Vibrio_phage_K303	PRJEB81326	GCA_964278465	47_O_347	GCA_017917075	5	5	Seawater and oysters mix	Brest	2021-07-23	nd	nd	49	71	36415	66	0	0	0
9637	K304	Vibrio_phage_K304	PRJEB81326	GCA_964278665	47_O_347	GCA_017917075	5	5	Seawater and oysters mix	Brest	2021-07-26	nd	nd	49	71	36415	66	0	0	0
9638	K305	Vibrio_phage_K305	PRJEB81326	GCA_964285245	47_O_347	GCA_017917075	5	5	Seawater and oysters mix	Brest	2021-07-30	nd	nd	49	71	36415	66	0	0	0
9639	K306	Vibrio_phage_K306	PRJEB81326	GCA_964278605	47_O_347	GCA_017917075	5	5	Seawater and oysters mix	Brest	2021-08-23	nd	nd	49	71	36415	66	0	0	0
9640	K307	Vibrio_phage_K307	PRJEB81326	GCA_964285215	47_O_349	GCA_017917015	5	5	Seawater and oysters mix	Brest	2021-07-19	nd	nd	49	71	36415	66	0	0	0
9641	K308	Vibrio_phage_K308	PRJEB81326	GCA_964278345	47_O_349	GCA_017917015	5	5	Seawater and oysters mix	Brest	2021-07-19	nd	nd	49	71	36415	66	0	0	0
9642	K309	Vibrio_phage_K309	PRJEB81326	GCA_964285195	47_O_349	GCA_017917015	5	5	Seawater and oysters mix	Brest	2021-07-21	nd	nd	49	71	36415	66	0	0	0
9643	K310	Vibrio_phage_K310	PRJEB81326	GCA_964285205	47_O_349	GCA_017917015	5	5	Seawater and oysters mix	Brest	2021-07-23	nd	nd	49	71	36415	66	0	0	0
9644	K311	Vibrio_phage_K311	PRJEB81326	GCA_964278385	47_O_349	GCA_017917015	5	5	Seawater and oysters mix	Brest	2021-07-26	nd	nd	49	71	36415	66	0	0	0
9645	K312	Vibrio_phage_K312	PRJEB81326	GCA_964278785	47_O_349	GCA_017917015	5	5	Seawater and oysters mix	Brest	2021-07-28	nd	nd	49	71	36415	66	0	0	0
9646	K313	Vibrio_phage_K313	PRJEB81326	GCA_964285235	47_O_349	GCA_017917015	5	5	Seawater and oysters mix	Brest	2021-08-11	nd	nd	49	71	36415	66	0	0	0
9647	K315	Vibrio_phage_K315	PRJEB81326	GCA_964283035	47_O_352	GCA_017916955	5	5	Seawater and oysters mix	Brest	2021-07-19	nd	nd	49	71	36415	66	0	0	0
9648	K316	Vibrio_phage_K316	PRJEB81326	GCA_964285225	47_O_352	GCA_017916955	5	5	Seawater and oysters mix	Brest	2021-07-19	nd	nd	49	71	36415	66	0	0	0
9649	K317	Vibrio_phage_K317	PRJEB81326	GCA_964286025	47_O_352	GCA_017916955	5	5	Seawater and oysters mix	Brest	2021-07-23	nd	nd	49	71	36415	66	0	0	0
9650	K318	Vibrio_phage_K318	PRJEB81326	GCA_964286015	47_O_352	GCA_017916955	5	5	Seawater and oysters mix	Brest	2021-07-26	nd	nd	49	71	36415	66	0	0	0
9722	K319	Vibrio_phage_K319	PRJEB81326	GCA_964285185	47_O_357	GCA_017916915	5	5	Seawater and oysters mix	Brest	2021-07-19	nd	nd	49	71	36415	66	0	0	0
9723	K320	Vibrio_phage_K320	PRJEB81326	GCA_964285175	47_O_357	GCA_017916915	5	5	Seawater and oysters mix	Brest	2021-07-19	nd	nd	49	71	36415	66	0	0	0
9724	K321	Vibrio_phage_K321	PRJEB81326	GCA_964286005	47_O_357	GCA_017916915	5	5	Seawater and oysters mix	Brest	2021-07-21	nd	nd	49	71	36415	66	0	0	0
9725	K322	Vibrio_phage_K322	PRJEB81326	GCA_964285135	47_O_357	GCA_017916915	5	5	Seawater and oysters mix	Brest	2021-07-23	nd	nd	49	71	36415	66	0	0	0
9726	K323	Vibrio_phage_K323	PRJEB81326	GCA_964285975	47_O_357	GCA_017916915	5	5	Seawater and oysters mix	Brest	2021-07-26	nd	nd	49	71	36415	66	0	0	0
9727	K324	Vibrio_phage_K324	PRJEB81326	GCA_964285145	47_O_357	GCA_017916915	5	5	Seawater and oysters mix	Brest	2021-07-28	nd	nd	49	71	36415	66	0	0	0
9728	K325	Vibrio_phage_K325	PRJEB81326	GCA_964285985	47_O_357	GCA_017916915	5	5	Seawater and oysters mix	Brest	2021-07-30	nd	nd	49	71	36415	66	0	0	0
9729	K326	Vibrio_phage_K326	PRJEB81326	GCA_964285155	47_O_357	GCA_017916915	5	5	Seawater and oysters mix	Brest	2021-08-23	nd	nd	49	71	36415	66	0	0	0
9730	K327	Vibrio_phage_K327	PRJEB81326	GCA_964285965	47_O_357	GCA_017916915	5	5	Seawater and oysters mix	Brest	2021-09-08	nd	nd	49	71	36415	66	0	0	0
9731	K329	Vibrio_phage_K329	PRJEB81326	GCA_964285165	47_O_358	GCA_017916895	5	5	Seawater and oysters mix	Brest	2021-07-19	nd	nd	49	71	36415	66	0	0	0
9732	K330	Vibrio_phage_K330	PRJEB81326	GCA_964285095	47_O_358	GCA_017916895	5	5	Seawater and oysters mix	Brest	2021-07-21	nd	nd	49	71	36415	66	0	0	0
9735	K334	Vibrio_phage_K334	PRJEB81326	GCA_964285105	47_O_358	GCA_017916895	5	5	Seawater and oysters mix	Brest	2021-09-06	nd	nd	49	71	36415	66	0	0	0
9736	K335	Vibrio_phage_K335	PRJEB81326	GCA_964285905	47_O_359	GCA_017916855	5	5	Seawater and oysters mix	Brest	2021-07-19	nd	nd	49	71	36415	66	0	0	0
9737	K336	Vibrio_phage_K336	PRJEB81326	GCA_964285115	47_O_359	GCA_017916855	5	5	Seawater and oysters mix	Brest	2021-07-19	nd	nd	49	71	36415	66	0	0	0
9738	K337	Vibrio_phage_K337	PRJEB81326	GCA_964285935	47_O_359	GCA_017916855	5	5	Seawater and oysters mix	Brest	2021-07-21	nd	nd	49	71	36415	66	0	0	0
9739	K338	Vibrio_phage_K338	PRJEB81326	GCA_964285085	47_O_359	GCA_017916855	5	5	Seawater and oysters mix	Brest	2021-07-23	nd	nd	49	71	36415	66	0	0	0
9740	K339	Vibrio_phage_K339	PRJEB81326	GCA_964285535	47_O_359	GCA_017916855	5	5	Seawater and oysters mix	Brest	2021-07-26	nd	nd	49	71	36415	66	0	0	0
9741	K340	Vibrio_phage_K340	PRJEB81326	GCA_964285505	47_O_359	GCA_017916855	5	5	Seawater and oysters mix	Brest	2021-07-28	nd	nd	49	71	36415	66	0	0	0
9742	K341	Vibrio_phage_K341	PRJEB81326	GCA_964285055	47_O_359	GCA_017916855	5	5	Seawater and oysters mix	Brest	2021-08-09	nd	nd	49	71	36415	66	0	0	0
9743	K342	Vibrio_phage_K342	PRJEB81326	GCA_964285515	47_O_359	GCA_017916855	5	5	Seawater and oysters mix	Brest	2021-08-11	nd	nd	49	71	36415	66	0	0	0
9744	K343	Vibrio_phage_K343	PRJEB81326	GCA_964285075	47_O_359	GCA_017916855	5	5	Seawater and oysters mix	Brest	2021-08-13	nd	nd	49	71	36415	66	0	0	0
9745	K344	Vibrio_phage_K344	PRJEB81326	GCA_964285495	47_O_359	GCA_017916855	5	5	Seawater and oysters mix	Brest	2021-08-23	nd	nd	49	71	36415	66	0	0	0
9505	K232	Vibrio_phage_K232	PRJEB81326	GCA_964286245	28_O_24	GCA_017917995	5	5	Seawater and oysters mix	Brest	2021-07-21	nd	nd	49	72	37517	66	0	0	0
9507	K234	Vibrio_phage_K234	PRJEB81326	GCA_964278365	28_O_24	GCA_017917995	5	5	Seawater and oysters mix	Brest	2021-07-26	nd	nd	49	72	37517	66	0	0	0
9529	K235	Vibrio_phage_K235	PRJEB81326	GCA_964286035	28_O_24	GCA_017917995	5	5	Seawater and oysters mix	Brest	2021-08-09	nd	nd	49	72	37517	66	0	0	0
9538	K252	Vibrio_phage_K252	PRJEB81326	GCA_964278735	31_O_72	GCA_017917765	5	5	Seawater and oysters mix	Brest	2021-07-14	nd	nd	49	72	37517	66	0	0	0
9513	K256	Vibrio_phage_K256	PRJEB81326	GCA_964278235	31_O_72	GCA_017917765	5	5	Seawater and oysters mix	Brest	2021-07-28	nd	nd	49	72	37517	66	0	0	0
9514	K257	Vibrio_phage_K257	PRJEB81326	GCA_964278285	31_O_72	GCA_017917765	5	5	Seawater and oysters mix	Brest	2021-08-02	nd	nd	49	72	37517	66	0	0	0
9526	K281_g1	Vibrio_phage_K281_g1	PRJEB81326	GCA_964279215	37_O_187	GCA_017917355	5	5	Seawater and oysters mix	Brest	2021-07-26	nd	nd	49	72	37517	66	0	0	0
9733	K331	Vibrio_phage_K331	PRJEB81326	GCA_964285125	47_O_358	GCA_017916895	5	5	Seawater and oysters mix	Brest	2021-07-23	nd	nd	49	72	37517	66	0	0	0
9734	K332	Vibrio_phage_K332	PRJEB81326	GCA_964285945	47_O_358	GCA_017916895	5	5	Seawater and oysters mix	Brest	2021-07-26	nd	nd	49	72	37517	66	0	0	0
9746	K346	Vibrio_phage_K346	PRJEB81326	GCA_964285065	J2-9	GCA_001368855	5	5	Seawater and oysters mix	Brest	2021-07-23	nd	nd	49	72	37517	66	0	0	0
9747	K347	Vibrio_phage_K347	PRJEB81326	GCA_964285485	J2-9	GCA_001368855	5	5	Seawater and oysters mix	Brest	2021-07-26	nd	nd	49	72	37517	66	0	0	0
9748	K348	Vibrio_phage_K348	PRJEB81326	GCA_964285045	J2-9	GCA_001368855	5	5	Seawater and oysters mix	Brest	2021-07-28	nd	nd	49	72	37517	66	0	0	0
9749	K349	Vibrio_phage_K349	PRJEB81326	GCA_964285475	J2-9	GCA_001368855	5	5	Seawater and oysters mix	Brest	2021-07-30	nd	nd	49	72	37517	66	0	0	0
9527	K282	Vibrio_phage_K282	PRJEB81326	GCA_964288225	37_O_187	GCA_017917355	5	5	Seawater and oysters mix	Brest	2021-07-26	nd	nd	49	72	37653	67	0	0	0
9620	K227	Vibrio_phage_K227	PRJEB81326	GCA_964278925	28_O_23	GCA_017918015	5	5	Seawater and oysters mix	Brest	2021-07-28	Podovirus	P5_13	48	70	40138	57	0	0	0
9621	K228	Vibrio_phage_K228	PRJEB81326	GCA_964286275	28_O_23	GCA_017918015	5	5	Seawater and oysters mix	Brest	2021-08-18	Podovirus	P5_13	48	70	40138	57	0	0	0
9755	K292	Vibrio_phage_K292	PRJEB81326	GCA_964278405	45_O_291	GCA_017917285	5	5	Seawater and oysters mix	Brest	2021-07-26	Podovirus	P5_13	48	70	40138	57	0	0	0
9635	K300	Vibrio_phage_K300	PRJEB81326	GCA_964278215	45_O_306	GCA_017918195	5	5	Seawater and oysters mix	Brest	2021-07-28	Podovirus	P5_13	48	70	40138	57	0	0	0
9532	K242	Vibrio_phage_K242	PRJEB81326	GCA_964278755	29_O_51	GCA_017917755	5	5	Seawater and oysters mix	Brest	2021-08-06	nd	nd	50	74	40230	62	0	0	0
9533	K243	Vibrio_phage_K243	PRJEB81326	GCA_964278835	29_O_51	GCA_017917755	5	5	Seawater and oysters mix	Brest	2021-08-11	nd	nd	50	74	40230	62	0	0	0
9534	K245	Vibrio_phage_K245	PRJEB81326	GCA_964287045	29_O_51	GCA_017917755	5	5	Seawater and oysters mix	Brest	2021-08-20	nd	nd	50	74	40230	62	0	0	0
9624	K279	Vibrio_phage_K279	PRJEB81326	GCA_964288185	37_O_187	GCA_017917355	5	5	Seawater and oysters mix	Brest	2021-07-21	nd	nd	50	74	40230	62	0	0	0
9625	K280	Vibrio_phage_K280	PRJEB81326	GCA_964288215	37_O_187	GCA_017917355	5	5	Seawater and oysters mix	Brest	2021-07-23	nd	nd	50	74	40230	62	0	0	0
9617	K224	Vibrio_phage_K224	PRJEB81326	GCA_964286285	28_O_23	GCA_017918015	5	5	Seawater and oysters mix	Brest	2021-07-09	Podovirus	P5_13	48	69	40503	60	0	0	0
9535	K247	Vibrio_phage_K247	PRJEB81326	GCA_964278955	31_O_69	GCA_004365255	5	5	Seawater and oysters mix	Brest	2021-07-09	Podovirus	P5_13	48	69	40503	60	0	0	0
9627	K289	Vibrio_phage_K289	PRJEB81326	GCA_964288245	45_O_291	GCA_017917285	5	5	Seawater and oysters mix	Brest	2021-07-09	Podovirus	P5_13	48	69	40503	60	0	0	0
9633	K298	Vibrio_phage_K298	PRJEB81326	GCA_964278565	45_O_306	GCA_017918195	5	5	Seawater and oysters mix	Brest	2021-07-09	Podovirus	P5_13	48	69	40503	60	0	0	0
9630	K294	Vibrio_phage_K294	PRJEB81326	GCA_964278515	45_O_293	GCA_017917215	5	5	Seawater and oysters mix	Brest	2021-07-09	Podovirus	P5_13	48	69	40505	60	0	0	0
9632	K297	Vibrio_phage_K297	PRJEB81326	GCA_964279145	45_O_293	GCA_017917215	5	5	Seawater and oysters mix	Brest	2021-07-28	Podovirus	P5_13	48	69	40516	60	0	0	0
9634	K299	Vibrio_phage_K299	PRJEB81326	GCA_964278585	45_O_306	GCA_017918195	5	5	Seawater and oysters mix	Brest	2021-07-26	Podovirus	P5_13	48	69	40516	60	0	0	0
9618	K225	Vibrio_phage_K225	PRJEB81326	GCA_964279045	28_O_23	GCA_017918015	5	5	Seawater and oysters mix	Brest	2021-07-23	Podovirus	P5_13	48	69	40674	61	0	0	0
9628	K291	Vibrio_phage_K291	PRJEB81326	GCA_964279175	45_O_291	GCA_017917285	5	5	Seawater and oysters mix	Brest	2021-07-26	Podovirus	P5_13	48	69	40674	61	0	0	0
9629	K293	Vibrio_phage_K293	PRJEB81326	GCA_964279165	45_O_291	GCA_017917285	5	5	Seawater and oysters mix	Brest	2021-07-28	Podovirus	P5_13	48	69	40674	61	0	0	0
9631	K296	Vibrio_phage_K296	PRJEB81326	GCA_964279155	45_O_293	GCA_017917215	5	5	Seawater and oysters mix	Brest	2021-07-26	Podovirus	P5_13	48	69	40675	61	0	0	0
9537	K251_g1	Vibrio_phage_K251_g1	PRJEB81326	GCA_964287105	31_O_69	GCA_004365255	5	5	Seawater and oysters mix	Brest	2021-07-26	Podovirus	P5_13	48	69	40687	61	0	0	0
9537	K251_g2	Vibrio_phage_K251_g2	PRJEB81326	GCA_964279085	31_O_69	GCA_004365255	5	5	Seawater and oysters mix	Brest	2021-07-26	nd	nd	50	74	42722	65	0	0	0
9754	K290	Vibrio_phage_K290	PRJEB81326	GCA_964288275	45_O_291	GCA_017917285	5	5	Seawater and oysters mix	Brest	2021-07-23	nd	nd	50	74	42722	65	0	0	0
9651	K288	Vibrio_phage_K288	PRJEB81326	GCA_964279185	37_O_187	GCA_017917355	5	5	Seawater and oysters mix	Brest	2021-09-10	nd	nd	50	74	42853	65	0	0	0
9619	K226	Vibrio_phage_K226	PRJEB81326	GCA_964278915	28_O_23	GCA_017918015	5	5	Seawater and oysters mix	Brest	2021-07-26	Podovirus	P5_13	48	69	44532	61	0	0	0
9506	K233_g2	Vibrio_phage_K233_g2	PRJEB81326	GCA_964286045	28_O_24	GCA_017917995	5	5	Seawater and oysters mix	Brest	2021-07-23	Myovirus	P2_4	12	73	45407	106	0	0	0
9537	K251_g3	Vibrio_phage_K251_g3	PRJEB81326	GCA_964287115	31_O_69	GCA_004365255	5	5	Seawater and oysters mix	Brest	2021-07-26	nd	nd	51	76	58772	97	0	0	0
9510	K248	Vibrio_phage_K248	PRJEB81326	GCA_964287075	31_O_69	GCA_004365255	5	5	Seawater and oysters mix	Brest	2021-07-19	Podovirus	P1_15	31	75	59894	87	0	0	0
9511	K249	Vibrio_phage_K249	PRJEB81326	GCA_964278975	31_O_69	GCA_004365255	5	5	Seawater and oysters mix	Brest	2021-07-21	Podovirus	P1_15	31	75	59894	87	0	0	0
9536	K250_g1	Vibrio_phage_K250_g1	PRJEB81326	GCA_964287095	31_O_69	GCA_004365255	5	5	Seawater and oysters mix	Brest	2021-07-23	Podovirus	P1_15	31	75	59894	87	0	0	0
9939	D478	Vibrio_phage_D478	PRJEB81326	GCA_964285545	7T8_6	GCA_017916795	6	6	Seawater and oysters mix	Brest	2021-08-13	nd	nd	73	119	37189	42	0	0	0
9924	D530	Vibrio_phage_D530	PRJEB81326	GCA_964283435	SOT7_11	GCA_004342865	6	6	Seawater and oysters mix	Brest	2021-09-08	nd	nd	77	123	44936	57	0	0	0
9923	D529	Vibrio_phage_D529	PRJEB81326	GCA_964283445	SOT7_11	GCA_004342865	6	6	Seawater and oysters mix	Brest	2021-08-04	nd	nd	76	122	45160	54	0	0	0
9903	D505	Vibrio_phage_D505	PRJEB81326	GCA_964278615	GV1685	GCA_017916635	6	6	Seawater and oysters mix	Brest	2021-09-15	nd	nd	60	94	77717	112	2	0	0
9914	D517	Vibrio_phage_D517	PRJEB81326	GCA_964287865	SOB1_3	GCA_007828565	6	6	Seawater and oysters mix	Brest	2021-09-15	nd	nd	60	94	77897	111	2	0	0
9917	D520	Vibrio_phage_D520	PRJEB81326	GCA_964283455	SOB6_12	GCA_004342375	6	6	Seawater and oysters mix	Brest	2021-09-08	nd	nd	60	94	77898	112	2	0	0
9889	D491	Vibrio_phage_D491	PRJEB81326	GCA_964285275	GV1681	GCA_017916675	6	6	Seawater and oysters mix	Brest	2021-09-03	Schizotequatrovirus	PN_20	60	94	78338	112	2	0	0
9928	D466	Vibrio_phage_D466	PRJEB81326	GCA_964280525	16SF1_51	GCA_003751935	6	6	Seawater and oysters mix	Brest	2021-08-18	nd	nd	60	94	78341	112	2	0	0
9929	D467	Vibrio_phage_D467	PRJEB81326	GCA_964285585	16SF1_51	GCA_003751935	6	6	Seawater and oysters mix	Brest	2021-08-20	nd	nd	60	94	78341	112	2	0	0
9930	D468	Vibrio_phage_D468	PRJEB81326	GCA_964280505	16SF1_51	GCA_003751935	6	6	Seawater and oysters mix	Brest	2021-08-25	nd	nd	60	94	78341	112	2	0	0
9934	D473	Vibrio_phage_D473	PRJEB81326	GCA_964285555	16SF1_87	GCA_003751925	6	6	Seawater and oysters mix	Brest	2021-08-25	nd	nd	60	94	78341	112	2	0	0
9935	D474	Vibrio_phage_D474	PRJEB81326	GCA_964278275	16SF1_87	GCA_003751925	6	6	Seawater and oysters mix	Brest	2021-09-03	nd	nd	60	94	78341	112	2	0	0
9894	D496	Vibrio_phage_D496	PRJEB81326	GCA_964283635	GV1685	GCA_017916635	6	6	Seawater and oysters mix	Brest	2021-08-16	nd	nd	60	94	78341	112	2	0	0
9895	D497	Vibrio_phage_D497	PRJEB81326	GCA_964278295	GV1685	GCA_017916635	6	6	Seawater and oysters mix	Brest	2021-08-18	nd	nd	60	94	78341	112	2	0	0
9896	D498	Vibrio_phage_D498	PRJEB81326	GCA_964283655	GV1685	GCA_017916635	6	6	Seawater and oysters mix	Brest	2021-08-20	nd	nd	60	94	78341	112	2	0	0
9897	D499	Vibrio_phage_D499	PRJEB81326	GCA_964278895	GV1685	GCA_017916635	6	6	Seawater and oysters mix	Brest	2021-08-25	nd	nd	60	94	78341	112	2	0	0
9898	D500	Vibrio_phage_D500	PRJEB81326	GCA_964278885	GV1685	GCA_017916635	6	6	Seawater and oysters mix	Brest	2021-08-25	nd	nd	60	94	78341	112	2	0	0
9899	D501	Vibrio_phage_D501	PRJEB81326	GCA_964280175	GV1685	GCA_017916635	6	6	Seawater and oysters mix	Brest	2021-08-27	nd	nd	60	94	78341	112	2	0	0
9900	D502	Vibrio_phage_D502	PRJEB81326	GCA_964278485	GV1685	GCA_017916635	6	6	Seawater and oysters mix	Brest	2021-09-10	nd	nd	60	94	78341	112	2	0	0
9909	D511	Vibrio_phage_D511	PRJEB81326	GCA_964287825	SOB1_3	GCA_007828565	6	6	Seawater and oysters mix	Brest	2021-08-18	nd	nd	60	94	78341	112	2	0	0
9910	D512	Vibrio_phage_D512	PRJEB81326	GCA_964287845	SOB1_3	GCA_007828565	6	6	Seawater and oysters mix	Brest	2021-08-20	nd	nd	60	94	78341	112	2	0	0
9913	D515	Vibrio_phage_D515	PRJEB81326	GCA_964283475	SOB1_3	GCA_007828565	6	6	Seawater and oysters mix	Brest	2021-09-10	nd	nd	60	94	78341	112	2	0	0
9915	D518	Vibrio_phage_D518	PRJEB81326	GCA_964287855	SOB6_12	GCA_004342375	6	6	Seawater and oysters mix	Brest	2021-08-16	nd	nd	60	94	78341	112	2	0	0
9916	D519	Vibrio_phage_D519	PRJEB81326	GCA_964283465	SOB6_12	GCA_004342375	6	6	Seawater and oysters mix	Brest	2021-08-18	nd	nd	60	94	78341	112	2	0	0
9932	D471	Vibrio_phage_D471	PRJEB81326	GCA_964285565	16SF1_51	GCA_003751935	6	6	Seawater and oysters mix	Brest	2021-09-15	nd	nd	60	94	78342	113	2	0	0
9931	D470	Vibrio_phage_D470	PRJEB81326	GCA_964280515	16SF1_51	GCA_003751935	6	6	Seawater and oysters mix	Brest	2021-09-15	nd	nd	60	94	78512	112	2	0	0
9933	D472	Vibrio_phage_D472	PRJEB81326	GCA_964278625	16SF1_87	GCA_003751925	6	6	Seawater and oysters mix	Brest	2021-08-20	nd	nd	60	94	78512	112	2	0	0
9904	D506	Vibrio_phage_D506	PRJEB81326	GCA_964280135	GV1685	GCA_017916635	6	6	Seawater and oysters mix	Brest	2021-09-15	Myovirus	P7_3	11	95	157169	231	4	0	0
9890	D492	Vibrio_phage_D492	PRJEB81326	GCA_964285255	GV1681	GCA_017916675	6	6	Seawater and oysters mix	Brest	2021-09-08	Myovirus	P7_3	11	95	157171	232	4	0	0
9902	D504	Vibrio_phage_D504	PRJEB81326	GCA_964280125	GV1685	GCA_017916635	6	6	Seawater and oysters mix	Brest	2021-09-10	Myovirus	P7_3	11	95	157171	231	4	0	0
9918	D524	Vibrio_phage_D524	PRJEB81326	GCA_964287875	SOS4_4	GCA_003814595	6	6	Seawater and oysters mix	Brest	2021-09-10	Myovirus	P7_3	11	95	157171	231	4	0	0
9891	D493	Vibrio_phage_D493	PRJEB81326	GCA_964280625	GV1681	GCA_017916675	6	6	Seawater and oysters mix	Brest	2021-09-10	Myovirus	P7_3	11	95	157172	231	4	0	0
9892	D494	Vibrio_phage_D494	PRJEB81326	GCA_964283695	GV1681	GCA_017916675	6	6	Seawater and oysters mix	Brest	2021-09-13	Myovirus	P7_3	11	95	157172	231	4	0	0
9893	D495	Vibrio_phage_D495	PRJEB81326	GCA_964283665	GV1681	GCA_017916675	6	6	Seawater and oysters mix	Brest	2021-09-15	Myovirus	P7_3	11	95	157172	231	4	0	0
9901	D503	Vibrio_phage_D503	PRJEB81326	GCA_964280145	GV1685	GCA_017916635	6	6	Seawater and oysters mix	Brest	2021-09-10	Myovirus	P7_3	11	95	157172	231	4	0	0
9907	D509	Vibrio_phage_D509	PRJEB81326	GCA_964278505	S16	GCA_007858905	6	6	Seawater and oysters mix	Brest	2021-09-13	Myovirus	P7_3	11	95	157172	231	4	0	0
9908	D510	Vibrio_phage_D510	PRJEB81326	GCA_964283485	S16	GCA_007858905	6	6	Seawater and oysters mix	Brest	2021-09-15	Myovirus	P7_3	11	95	157172	231	4	0	0
9922	D528	Vibrio_phage_D528	PRJEB81326	GCA_964280745	SOT7_11	GCA_004342865	6	6	Seawater and oysters mix	Brest	2021-07-23	Myovirus	P7_3	11	95	157172	231	4	0	0
9925	D531	Vibrio_phage_D531	PRJEB81326	GCA_964280685	SOT7_11	GCA_004342865	6	6	Seawater and oysters mix	Brest	2021-09-10	Myovirus	P7_3	11	95	157172	231	4	0	0
9926	D532	Vibrio_phage_D532	PRJEB81326	GCA_964283425	SOT7_11	GCA_004342865	6	6	Seawater and oysters mix	Brest	2021-09-13	Myovirus	P7_3	11	95	157172	231	4	0	0
9927	D533	Vibrio_phage_D533	PRJEB81326	GCA_964278695	SOT7_11	GCA_004342865	6	6	Seawater and oysters mix	Brest	2021-09-15	Myovirus	P7_3	11	95	157172	231	4	0	0
9905	D507	Vibrio_phage_D507	PRJEB81326	GCA_964278425	S16	GCA_007858905	6	6	Seawater and oysters mix	Brest	2021-09-08	Myovirus	P7_3	11	95	157173	231	4	0	0
9906	D508	Vibrio_phage_D508	PRJEB81326	GCA_964280115	S16	GCA_007858905	6	6	Seawater and oysters mix	Brest	2021-09-10	Myovirus	P7_3	11	95	157197	231	4	0	0
9945	D484	Vibrio_phage_D484	PRJEB81326	GCA_964280675	8T8_11	GCA_018440465	6	6	Seawater and oysters mix	Brest	2021-09-03	Schizotequatrovirus	PN_20	47	67	252720	430	26	0	0
9888	D490	Vibrio_phage_D490	PRJEB81326	GCA_964285295	GV1681	GCA_017916675	6	6	Seawater and oysters mix	Brest	2021-08-11	Schizotequatrovirus	PN_20	47	67	252782	439	26	0	0
9943	D482	Vibrio_phage_D482	PRJEB81326	GCA_964278965	8T8_11	GCA_018440465	6	6	Seawater and oysters mix	Brest	2021-08-09	Schizotequatrovirus	PN_20	47	67	253040	441	26	0	0
9942	D481	Vibrio_phage_D481	PRJEB81326	GCA_964280645	7T8_6	GCA_017916795	6	6	Seawater and oysters mix	Brest	2021-09-08	Schizotequatrovirus	PN_20	47	67	253274	433	26	0	0
9947	D486	Vibrio_phage_D486	PRJEB81326	GCA_964280655	8T8_11	GCA_018440465	6	6	Seawater and oysters mix	Brest	2021-09-10	Schizotequatrovirus	PN_20	47	67	253315	432	26	0	0
9919	D525	Vibrio_phage_D525	PRJEB81326	GCA_964280795	SOS4_4	GCA_003814595	6	6	Seawater and oysters mix	Brest	2021-09-13	Schizotequatrovirus	PN_20	47	67	253381	443	26	0	0
9941	D480	Vibrio_phage_D480	PRJEB81326	GCA_964278815	7T8_6	GCA_017916795	6	6	Seawater and oysters mix	Brest	2021-08-23	Schizotequatrovirus	PN_20	47	67	253692	437	26	0	0
9946	D485	Vibrio_phage_D485	PRJEB81326	GCA_964285285	8T8_11	GCA_018440465	6	6	Seawater and oysters mix	Brest	2021-09-06	Schizotequatrovirus	PN_20	47	67	253858	440	26	0	0
9944	D483	Vibrio_phage_D483	PRJEB81326	GCA_964280665	8T8_11	GCA_018440465	6	6	Seawater and oysters mix	Brest	2021-08-13	Schizotequatrovirus	PN_20	47	67	253900	443	26	0	0
9921	D527	Vibrio_phage_D527	PRJEB81326	GCA_964283415	SOS4_4	GCA_003814595	6	6	Seawater and oysters mix	Brest	2021-09-15	Schizotequatrovirus	PN_20	47	67	254106	434	26	0	0
9940	D479	Vibrio_phage_D479	PRJEB81326	GCA_964278845	7T8_6	GCA_017916795	6	6	Seawater and oysters mix	Brest	2021-08-20	Schizotequatrovirus	PN_20	74	120	257764	426	29	0	1
9872	K411	Vibrio_phage_K411	PRJEB81326	GCA_964287265	8H1_4	GCA_003751095	7	7	Seawater and oysters mix	Brest	2021-09-01	nd	nd	5	88	32549	47	0	0	0
9876	K415	Vibrio_phage_K415	PRJEB81326	GCA_964287285	8H1_4	GCA_003751095	7	7	Seawater and oysters mix	Brest	2021-09-15	nd	nd	5	88	32549	47	0	0	0
9863	K394	Vibrio_phage_K394	PRJEB81326	GCA_964284855	47_P_368	GCA_017916835	7	7	Seawater and oysters mix	Brest	2021-09-10	nd	nd	58	86	44099	71	1	0	0
9865	K396	Vibrio_phage_K396	PRJEB81326	GCA_964284845	47_P_368	GCA_017916835	7	7	Seawater and oysters mix	Brest	2021-09-13	nd	nd	58	86	44099	71	1	0	0
9836	K366	Vibrio_phage_K366	PRJEB81326	GCA_964284985	38_O_207	GCA_004340345	7	7	Seawater and oysters mix	Brest	2021-09-06	Myovirus	P7_9	6	6	47401	90	0	0	0
9837	K367_g1	Vibrio_phage_K367_g1	PRJEB81326	GCA_964282155	38_O_207	GCA_004340345	7	7	Seawater and oysters mix	Brest	2021-09-10	Myovirus	P7_9	6	6	47401	90	0	0	0
9829	K359	Vibrio_phage_K359	PRJEB81326	GCA_964282195	37_O_179	GCA_017917435	7	7	Seawater and oysters mix	Brest	2021-08-23	nd	nd	53	78	48198	98	0	0	0
9830	K360	Vibrio_phage_K360	PRJEB81326	GCA_964284995	37_O_179	GCA_017917435	7	7	Seawater and oysters mix	Brest	2021-09-03	nd	nd	53	78	48198	98	0	0	0
9959	K437b_g2	Vibrio_phage_K437b_g2	PRJEB81326	GCA_964284705	8T5_11	GCA_003751145	7	7	Seawater and oysters mix	Brest	2021-07-26	nd	nd	55	80	48236	63	0	0	0
9835	K365	Vibrio_phage_K365	PRJEB81326	GCA_964282145	38_O_207	GCA_004340345	7	7	Seawater and oysters mix	Brest	2021-09-01	nd	nd	55	80	48237	63	0	0	0
9847	K378	Vibrio_phage_K378	PRJEB81326	GCA_964282075	42_P_267	GCA_003751235	7	7	Seawater and oysters mix	Brest	2021-07-26	nd	nd	55	80	48237	63	0	0	0
9849	K380	Vibrio_phage_K380	PRJEB81326	GCA_964282055	42_P_267	GCA_003751235	7	7	Seawater and oysters mix	Brest	2021-07-28	nd	nd	55	80	48237	63	0	0	0
9853	K384	Vibrio_phage_K384	PRJEB81326	GCA_964284915	42_P_268	GCA_003755075	7	7	Seawater and oysters mix	Brest	2021-07-26	nd	nd	55	80	48237	63	0	0	0
9854	K385	Vibrio_phage_K385	PRJEB81326	GCA_964282035	42_P_268	GCA_003755075	7	7	Seawater and oysters mix	Brest	2021-07-28	nd	nd	55	80	48237	63	0	0	0
9949	K399	Vibrio_phage_K399	PRJEB81326	GCA_964287185	8F5_39	GCA_018440505	7	7	Seawater and oysters mix	Brest	2021-07-26	nd	nd	55	80	48237	63	0	0	0
9950	K400	Vibrio_phage_K400	PRJEB81326	GCA_964284815	8F5_39	GCA_018440505	7	7	Seawater and oysters mix	Brest	2021-07-28	nd	nd	55	80	48237	63	0	0	0
9951	K401	Vibrio_phage_K401	PRJEB81326	GCA_964287225	8F5_39	GCA_018440505	7	7	Seawater and oysters mix	Brest	2021-07-30	nd	nd	55	80	48237	63	0	0	0
9952	K402	Vibrio_phage_K402	PRJEB81326	GCA_964284805	8F5_39	GCA_018440505	7	7	Seawater and oysters mix	Brest	2021-08-04	nd	nd	55	80	48237	63	0	0	0
9957	K436	Vibrio_phage_K436	PRJEB81326	GCA_964287295	8T5_11	GCA_003751145	7	7	Seawater and oysters mix	Brest	2021-07-26	nd	nd	55	80	48237	63	0	0	0
9960	K438	Vibrio_phage_K438	PRJEB81326	GCA_964287335	8T5_11	GCA_003751145	7	7	Seawater and oysters mix	Brest	2021-07-28	nd	nd	55	80	48237	63	0	0	0
9961	K439	Vibrio_phage_K439	PRJEB81326	GCA_964287325	8T5_11	GCA_003751145	7	7	Seawater and oysters mix	Brest	2021-07-30	nd	nd	55	80	48237	63	0	0	0
9982	K463	Vibrio_phage_K463	PRJEB81326	GCA_964288665	GV1692	GCA_004342805	7	7	Seawater and oysters mix	Brest	2021-07-26	nd	nd	55	80	48237	63	0	0	0
9983	K464	Vibrio_phage_K464	PRJEB81326	GCA_964284565	GV1692	GCA_004342805	7	7	Seawater and oysters mix	Brest	2021-07-28	nd	nd	55	80	48237	63	0	0	0
9984	K465	Vibrio_phage_K465	PRJEB81326	GCA_964288675	GV1692	GCA_004342805	7	7	Seawater and oysters mix	Brest	2021-07-28	nd	nd	55	80	48237	63	0	0	0
9985	K466	Vibrio_phage_K466	PRJEB81326	GCA_964284545	GV1692	GCA_004342805	7	7	Seawater and oysters mix	Brest	2021-07-30	nd	nd	55	80	48237	63	0	0	0
9861	K392	Vibrio_phage_K392	PRJEB81326	GCA_964284865	47_P_368	GCA_017916835	7	7	Seawater and oysters mix	Brest	2021-08-25	Myovirus	P7_9	6	85	48370	94	3	0	1
9843	K373	Vibrio_phage_K373	PRJEB81326	GCA_964282105	40_P_239	GCA_017918265	7	7	Seawater and oysters mix	Brest	2021-08-18	Myovirus	P7_9	6	82	48431	92	0	0	0
9869	K407	Vibrio_phage_K407	PRJEB81326	GCA_964284765	8H1_4	GCA_003751095	7	7	Seawater and oysters mix	Brest	2021-07-28	nd	nd	55	80	48580	64	0	0	0
9871	K409	Vibrio_phage_K409	PRJEB81326	GCA_964284775	8H1_4	GCA_003751095	7	7	Seawater and oysters mix	Brest	2021-08-02	nd	nd	55	80	48580	64	0	0	0
9973	K451	Vibrio_phage_K451	PRJEB81326	GCA_964284595	GV1679	GCA_017916695	7	7	Seawater and oysters mix	Brest	2021-07-28	nd	nd	55	80	48580	64	0	0	0
9956	K435	Vibrio_phage_K435	PRJEB81326	GCA_964284725	8T5_11	GCA_003751145	7	7	Seawater and oysters mix	Brest	2021-07-23	Myovirus	P7_9	6	90	48681	95	0	0	0
9954	K433	Vibrio_phage_K433	PRJEB81326	GCA_964287305	8T5_11	GCA_003751145	7	7	Seawater and oysters mix	Brest	2021-07-23	Myovirus	P7_9	6	90	48688	97	0	0	0
9959	K437b_g1	Vibrio_phage_K437b_g1	PRJEB81326	GCA_964287315	8T5_11	GCA_003751145	7	7	Seawater and oysters mix	Brest	2021-07-26	Myovirus	P7_9	6	90	48688	97	0	0	0
9965	K443	Vibrio_phage_K443	PRJEB81326	GCA_964284695	GV1649	GCA_003814845	7	7	Seawater and oysters mix	Brest	2021-07-28	Myovirus	P7_9	6	90	48688	97	0	0	0
9840	K371a	Vibrio_phage_K371a	PRJEB81326	GCA_964284965	40_P_239	GCA_017918265	7	7	Seawater and oysters mix	Brest	2021-07-21	Myovirus	P7_9	6	81	49107	95	0	0	0
9844	K374	Vibrio_phage_K374	PRJEB81326	GCA_964284935	40_P_239	GCA_017918265	7	7	Seawater and oysters mix	Brest	2021-09-03	Myovirus	P7_9	6	81	49107	95	0	0	0
9845	K375	Vibrio_phage_K375	PRJEB81326	GCA_964282095	40_P_239	GCA_017918265	7	7	Seawater and oysters mix	Brest	2021-09-15	Myovirus	P7_9	6	81	49107	95	0	0	0
9858	K389	Vibrio_phage_K389	PRJEB81326	GCA_964284875	42_P_268	GCA_003755075	7	7	Seawater and oysters mix	Brest	2021-09-15	Siphovirus	P7_17	33	41	60023	108	0	0	0
9976	K455	Vibrio_phage_K455	PRJEB81326	GCA_964284615	GV1679	GCA_017916695	7	7	Seawater and oysters mix	Brest	2021-08-23	Siphovirus	P7_24	25	92	60288	104	2	0	0
9977	K456	Vibrio_phage_K456	PRJEB81326	GCA_964288605	GV1679	GCA_017916695	7	7	Seawater and oysters mix	Brest	2021-08-23	Siphovirus	P7_24	25	92	60288	104	2	0	0
10012	K457	Vibrio_phage_K457	PRJEB81326	GCA_964284585	GV1679	GCA_017916695	7	7	Seawater and oysters mix	Brest	2021-08-30	Siphovirus	P7_24	25	92	60288	104	2	0	0
9978	K458	Vibrio_phage_K458	PRJEB81326	GCA_964288635	GV1679	GCA_017916695	7	7	Seawater and oysters mix	Brest	2021-08-30	Siphovirus	P7_24	25	92	60288	104	2	0	0
9979	K459	Vibrio_phage_K459	PRJEB81326	GCA_964284575	GV1679	GCA_017916695	7	7	Seawater and oysters mix	Brest	2021-09-03	Siphovirus	P7_24	25	92	60288	104	2	0	0
9980	K461	Vibrio_phage_K461	PRJEB81326	GCA_964284555	GV1679	GCA_017916695	7	7	Seawater and oysters mix	Brest	2021-09-15	Siphovirus	P7_24	25	92	60288	104	2	0	0
9860	K391	Vibrio_phage_K391	PRJEB81326	GCA_964287175	47_P_368	GCA_017916835	7	7	Seawater and oysters mix	Brest	2021-08-11	nd	nd	57	84	60529	107	3	0	0
9975	K453	Vibrio_phage_K453	PRJEB81326	GCA_964282005	GV1679	GCA_017916695	7	7	Seawater and oysters mix	Brest	2021-08-06	Siphovirus	P7_24	25	91	60864	105	1	0	0
10002	K482_g1	Vibrio_phage_K482_g1	PRJEB81326	GCA_964287495	GV1698	GCA_017916745	7	7	Seawater and oysters mix	Brest	2021-09-08	nd	nd	60	94	78838	114	2	0	0
9999	K479	Vibrio_phage_K479	PRJEB81326	GCA_964285805	GV1698	GCA_017916745	7	7	Seawater and oysters mix	Brest	2021-08-18	nd	nd	60	93	78997	117	6	0	0
10000	K480	Vibrio_phage_K480	PRJEB81326	GCA_964287485	GV1698	GCA_017916745	7	7	Seawater and oysters mix	Brest	2021-08-20	nd	nd	60	93	78998	116	6	0	0
10001	K481	Vibrio_phage_K481	PRJEB81326	GCA_964285815	GV1698	GCA_017916745	7	7	Seawater and oysters mix	Brest	2021-08-23	nd	nd	60	93	78998	116	6	0	0
9996	K477	Vibrio_phage_K477	PRJEB81326	GCA_964285825	GV1698	GCA_017916745	7	7	Seawater and oysters mix	Brest	2021-08-13	nd	nd	60	93	78999	116	6	0	0
9846	K376	Vibrio_phage_K376	PRJEB81326	GCA_964284945	42_P_267	GCA_003751235	7	7	Seawater and oysters mix	Brest	2021-07-23	Siphovirus	P7_22	56	83	83162	113	0	0	0
9850	K381	Vibrio_phage_K381	PRJEB81326	GCA_964284905	42_P_267	GCA_003751235	7	7	Seawater and oysters mix	Brest	2021-08-13	Siphovirus	P7_22	56	83	83162	113	0	0	0
9867	K405	Vibrio_phage_K405	PRJEB81326	GCA_964287235	8H1_4	GCA_003751095	7	7	Seawater and oysters mix	Brest	2021-07-23	Siphovirus	P7_22	56	83	83162	113	0	0	0
9971	K449	Vibrio_phage_K449	PRJEB81326	GCA_964282025	GV1679	GCA_017916695	7	7	Seawater and oysters mix	Brest	2021-07-23	Siphovirus	P7_22	56	83	83162	113	0	0	0
9981	K462	Vibrio_phage_K462	PRJEB81326	GCA_964288655	GV1692	GCA_004342805	7	7	Seawater and oysters mix	Brest	2021-07-23	Siphovirus	P7_22	56	83	83162	113	0	0	0
9986	K468a	Vibrio_phage_K468a	PRJEB81326	GCA_964280495	GV1692	GCA_004342805	7	7	Seawater and oysters mix	Brest	2021-08-11	Siphovirus	P7_22	56	83	83162	113	0	0	0
9992	K473	Vibrio_phage_K473	PRJEB81326	GCA_964284515	GV1698	GCA_017916745	7	7	Seawater and oysters mix	Brest	2021-07-23	Siphovirus	P7_22	56	83	83162	113	0	0	0
9997	K478a	Vibrio_phage_K478a	PRJEB81326	GCA_964280445	GV1698	GCA_017916745	7	7	Seawater and oysters mix	Brest	2021-08-16	Siphovirus	P7_22	56	83	83162	113	0	0	0
9998	K478b	Vibrio_phage_K478b	PRJEB81326	GCA_964280425	GV1698	GCA_017916745	7	7	Seawater and oysters mix	Brest	2021-08-16	Siphovirus	P7_22	56	83	83162	113	0	0	0
10006	K486	Vibrio_phage_K486	PRJEB81326	GCA_964286155	SOB1_2	GCA_006715545	7	7	Seawater and oysters mix	Brest	2021-07-23	Siphovirus	P7_22	56	83	83162	113	0	0	0
9987	K468b	Vibrio_phage_K468b	PRJEB81326	GCA_964284535	GV1692	GCA_004342805	7	7	Seawater and oysters mix	Brest	2021-08-11	Siphovirus	P7_22	56	83	83174	113	0	0	0
9972	K450	Vibrio_phage_K450	PRJEB81326	GCA_964282045	GV1679	GCA_017916695	7	7	Seawater and oysters mix	Brest	2021-07-26	Siphovirus	P7_22	56	83	84174	114	0	0	0
9848	K379	Vibrio_phage_K379	PRJEB81326	GCA_964282085	42_P_267	GCA_003751235	7	7	Seawater and oysters mix	Brest	2021-07-26	Siphovirus	P7_22	56	83	84175	114	0	0	0
9953	K404	Vibrio_phage_K404	PRJEB81326	GCA_964284785	8H1_4	GCA_003751095	7	7	Seawater and oysters mix	Brest	2021-06-28	Siphovirus	P5_16	32	87	84288	114	0	0	0
9958	K437a	Vibrio_phage_K437a	PRJEB81326	GCA_964284715	8T5_11	GCA_003751145	7	7	Seawater and oysters mix	Brest	2021-07-26	Siphovirus	P7_22	56	83	84949	116	0	0	0
9873	K412	Vibrio_phage_K412	PRJEB81326	GCA_964284745	8H1_4	GCA_003751095	7	7	Seawater and oysters mix	Brest	2021-09-06	nd	nd	59	89	141127	321	2	0	0
10013	K460	Vibrio_phage_K460	PRJEB81326	GCA_964288645	GV1679	GCA_017916695	7	7	Seawater and oysters mix	Brest	2021-09-08	nd	nd	59	89	141127	321	2	0	0
9989	K470	Vibrio_phage_K470	PRJEB81326	GCA_964284525	GV1692	GCA_004342805	7	7	Seawater and oysters mix	Brest	2021-09-10	nd	nd	59	89	141131	322	2	0	0
9824	K354	Vibrio_phage_K354	PRJEB81326	GCA_964285445	37_O_178	GCA_017917415	7	7	Seawater and oysters mix	Brest	2021-08-20	nd	nd	52	77	143415	272	1	0	0
9870	K408	Vibrio_phage_K408	PRJEB81326	GCA_964287245	8H1_4	GCA_003751095	7	7	Seawater and oysters mix	Brest	2021-07-28	nd	nd	52	77	143417	272	1	0	0
9868	K406	Vibrio_phage_K406	PRJEB81326	GCA_964284795	8H1_4	GCA_003751095	7	7	Seawater and oysters mix	Brest	2021-07-26	nd	nd	52	77	144426	277	1	0	0
10011	K493	Vibrio_phage_K493	PRJEB81326	GCA_964285755	SOS2_11	GCA_004341745	7	7	Seawater and oysters mix	Brest	2021-09-15	Myovirus	P7_3	11	95	157172	231	4	0	0
9988	K469	Vibrio_phage_K469	PRJEB81326	GCA_964280485	GV1692	GCA_004342805	7	7	Seawater and oysters mix	Brest	2021-09-01	nd	nd	54	79	157442	242	4	0	1
9974	K452	Vibrio_phage_K452	PRJEB81326	GCA_964284605	GV1679	GCA_017916695	7	7	Seawater and oysters mix	Brest	2021-07-30	nd	nd	54	79	157443	241	4	0	1
9995	K476	Vibrio_phage_K476	PRJEB81326	GCA_964280435	GV1698	GCA_017916745	7	7	Seawater and oysters mix	Brest	2021-07-30	nd	nd	54	79	157443	241	4	0	1
9834	K364	Vibrio_phage_K364	PRJEB81326	GCA_964284975	38_O_207	GCA_004340345	7	7	Seawater and oysters mix	Brest	2021-07-28	nd	nd	54	79	157444	241	4	0	1
9966	K444	Vibrio_phage_K444	PRJEB81326	GCA_964287355	GV1649	GCA_003814845	7	7	Seawater and oysters mix	Brest	2021-07-30	nd	nd	54	79	157444	242	4	0	1
9993	K474	Vibrio_phage_K474	PRJEB81326	GCA_964280455	GV1698	GCA_017916745	7	7	Seawater and oysters mix	Brest	2021-07-26	nd	nd	54	79	157446	242	4	0	1
9994	K475	Vibrio_phage_K475	PRJEB81326	GCA_964285855	GV1698	GCA_017916745	7	7	Seawater and oysters mix	Brest	2021-07-28	nd	nd	54	79	157464	242	4	0	1
9822	K352	Vibrio_phage_K352	PRJEB81326	GCA_964285455	35_O_144	GCA_004343545	7	7	Seawater and oysters mix	Brest	2021-09-10	Myovirus	P7_3	11	12	157510	226	4	0	0
9823	K353	Vibrio_phage_K353	PRJEB81326	GCA_964285025	35_O_144	GCA_004343545	7	7	Seawater and oysters mix	Brest	2021-09-13	Myovirus	P7_3	11	12	157510	226	4	0	0
9826	K356	Vibrio_phage_K356	PRJEB81326	GCA_964282205	37_O_178	GCA_017917415	7	7	Seawater and oysters mix	Brest	2021-09-13	Myovirus	P7_3	11	12	157510	226	4	0	0
9837	K367_g2	Vibrio_phage_K367_g2	PRJEB81326	GCA_964284955	38_O_207	GCA_004340345	7	7	Seawater and oysters mix	Brest	2021-09-10	Myovirus	P7_3	11	12	157510	226	4	0	0
9838	K368	Vibrio_phage_K368	PRJEB81326	GCA_964282135	38_O_207	GCA_004340345	7	7	Seawater and oysters mix	Brest	2021-09-13	Myovirus	P7_3	11	12	157510	226	4	0	0
9851	K382	Vibrio_phage_K382	PRJEB81326	GCA_964282065	42_P_267	GCA_003751235	7	7	Seawater and oysters mix	Brest	2021-09-13	Myovirus	P7_3	11	12	157510	226	4	0	0
9855	K386	Vibrio_phage_K386	PRJEB81326	GCA_964284895	42_P_268	GCA_003755075	7	7	Seawater and oysters mix	Brest	2021-09-08	Myovirus	P7_3	11	12	157510	226	4	0	0
9856	K387	Vibrio_phage_K387	PRJEB81326	GCA_964287155	42_P_268	GCA_003755075	7	7	Seawater and oysters mix	Brest	2021-09-10	Myovirus	P7_3	11	12	157510	226	4	0	0
9857	K388	Vibrio_phage_K388	PRJEB81326	GCA_964284885	42_P_268	GCA_003755075	7	7	Seawater and oysters mix	Brest	2021-09-13	Myovirus	P7_3	11	12	157510	226	4	0	0
9864	K395	Vibrio_phage_K395	PRJEB81326	GCA_964287215	47_P_368	GCA_017916835	7	7	Seawater and oysters mix	Brest	2021-09-10	Myovirus	P7_3	11	12	157510	226	4	0	0
9875	K414	Vibrio_phage_K414	PRJEB81326	GCA_964284735	8H1_4	GCA_003751095	7	7	Seawater and oysters mix	Brest	2021-09-13	Myovirus	P7_3	11	12	157510	226	4	0	0
9962	K440	Vibrio_phage_K440	PRJEB81326	GCA_964287345	8T5_11	GCA_003751145	7	7	Seawater and oysters mix	Brest	2021-08-23	Myovirus	P7_3	11	12	157510	226	4	0	0
9963	K441	Vibrio_phage_K441	PRJEB81326	GCA_964284665	8T5_11	GCA_003751145	7	7	Seawater and oysters mix	Brest	2021-09-08	Myovirus	P7_3	11	12	157510	226	4	0	0
9964	K442	Vibrio_phage_K442	PRJEB81326	GCA_964287375	8T5_11	GCA_003751145	7	7	Seawater and oysters mix	Brest	2021-09-13	Myovirus	P7_3	11	12	157510	226	4	0	0
9968	K446	Vibrio_phage_K446	PRJEB81326	GCA_964284645	GV1649	GCA_003814845	7	7	Seawater and oysters mix	Brest	2021-09-10	Myovirus	P7_3	11	12	157510	226	4	0	0
9969	K447	Vibrio_phage_K447	PRJEB81326	GCA_964282015	GV1649	GCA_003814845	7	7	Seawater and oysters mix	Brest	2021-09-13	Myovirus	P7_3	11	12	157510	226	4	0	0
9990	K471	Vibrio_phage_K471	PRJEB81326	GCA_964280465	GV1692	GCA_004342805	7	7	Seawater and oysters mix	Brest	2021-09-10	Myovirus	P7_3	11	12	157510	226	4	0	0
10004	K484	Vibrio_phage_K484	PRJEB81326	GCA_964287505	GV1698	GCA_017916745	7	7	Seawater and oysters mix	Brest	2021-09-13	Myovirus	P7_3	11	12	157510	226	4	0	0
10005	K485	Vibrio_phage_K485	PRJEB81326	GCA_964285775	GV1698	GCA_017916745	7	7	Seawater and oysters mix	Brest	2021-09-15	Myovirus	P7_3	11	12	157510	226	4	0	0
10007	K489	Vibrio_phage_K489	PRJEB81326	GCA_964286165	SOB1_2	GCA_006715545	7	7	Seawater and oysters mix	Brest	2021-09-10	Myovirus	P7_3	11	12	157510	226	4	0	0
10008	K490	Vibrio_phage_K490	PRJEB81326	GCA_964285765	SOB1_2	GCA_006715545	7	7	Seawater and oysters mix	Brest	2021-09-13	Myovirus	P7_3	11	12	157510	226	4	0	0
9821	K351	Vibrio_phage_K351	PRJEB81326	GCA_964285035	35_O_144	GCA_004343545	7	7	Seawater and oysters mix	Brest	2021-09-08	Myovirus	P7_3	11	12	158352	227	4	0	0
9827	K357	Vibrio_phage_K357	PRJEB81326	GCA_964285005	37_O_178	GCA_017917415	7	7	Seawater and oysters mix	Brest	2021-09-15	Myovirus	P7_3	11	12	158352	227	4	0	0
9831	K361	Vibrio_phage_K361	PRJEB81326	GCA_964282175	37_O_179	GCA_017917435	7	7	Seawater and oysters mix	Brest	2021-09-08	Myovirus	P7_3	11	12	158352	227	4	0	0
9832	K362	Vibrio_phage_K362	PRJEB81326	GCA_964282165	37_O_179	GCA_017917435	7	7	Seawater and oysters mix	Brest	2021-09-10	Myovirus	P7_3	11	12	158352	227	4	0	0
9862	K393	Vibrio_phage_K393	PRJEB81326	GCA_964287195	47_P_368	GCA_017916835	7	7	Seawater and oysters mix	Brest	2021-09-08	Myovirus	P7_3	11	12	158352	227	4	0	0
9866	K397	Vibrio_phage_K397	PRJEB81326	GCA_964284835	47_P_368	GCA_017916835	7	7	Seawater and oysters mix	Brest	2021-09-15	Myovirus	P7_3	11	12	158352	227	4	0	0
9967	K445	Vibrio_phage_K445	PRJEB81326	GCA_964284675	GV1649	GCA_003814845	7	7	Seawater and oysters mix	Brest	2021-09-08	Myovirus	P7_3	11	12	158352	227	4	0	0
10003	K483	Vibrio_phage_K483	PRJEB81326	GCA_964285795	GV1698	GCA_017916745	7	7	Seawater and oysters mix	Brest	2021-09-10	Myovirus	P7_3	11	12	158352	227	4	0	0
9970	K448	Vibrio_phage_K448	PRJEB81326	GCA_964284635	GV1649	GCA_003814845	7	7	Seawater and oysters mix	Brest	2021-09-15	Myovirus	P7_3	11	12	158355	227	4	0	0
9825	K355	Vibrio_phage_K355	PRJEB81326	GCA_964285015	37_O_178	GCA_017917415	7	7	Seawater and oysters mix	Brest	2021-09-10	Myovirus	P7_3	11	12	158357	227	4	0	0
9874	K413	Vibrio_phage_K413	PRJEB81326	GCA_964287275	8H1_4	GCA_003751095	7	7	Seawater and oysters mix	Brest	2021-09-10	Myovirus	P7_3	11	12	158358	227	4	0	0
9839	K369	Vibrio_phage_K369	PRJEB81326	GCA_964282125	38_O_207	GCA_004340345	7	7	Seawater and oysters mix	Brest	2021-09-15	Myovirus	P7_3	11	12	158668	227	4	0	0
10009	K491	Vibrio_phage_K491	PRJEB81326	GCA_964286695	SOS2_11	GCA_004341745	7	7	Seawater and oysters mix	Brest	2021-08-11	Schizotequatrovirus	PN_20	47	67	253372	442	26	0	0
9694	1244	Vibrio_phage_1244	PRJEB81326	GCA_964280405	45_O_313	GCA_017917095	8	8	Seawater and oysters mix	Brest	2021-08-04	Siphovirus	P8_8	3	3	47216	75	0	0	0
9708	1258	Vibrio_phage_1258	PRJEB81326	GCA_964284445	J5-15	GCA_001048475	8	8	Seawater and oysters mix	Brest	2021-08-06	Siphovirus	P8_8	3	3	47216	75	0	0	0
9653	1203	Vibrio_phage_1203	PRJEB81326	GCA_964285675	45_O_292	GCA_017917255	8	8	Seawater and oysters mix	Brest	2021-08-09	Siphovirus	P8_8	3	3	47217	75	0	0	0
9654	1204	Vibrio_phage_1204	PRJEB81326	GCA_964287455	45_O_292	GCA_017917255	8	8	Seawater and oysters mix	Brest	2021-08-11	Siphovirus	P8_8	3	3	47217	75	0	0	0
9656	1206	Vibrio_phage_1206	PRJEB81326	GCA_964287465	45_O_292	GCA_017917255	8	8	Seawater and oysters mix	Brest	2021-08-16	Siphovirus	P8_8	3	3	47217	75	0	0	0
9657	1207	Vibrio_phage_1207	PRJEB81326	GCA_964285715	45_O_292	GCA_017917255	8	8	Seawater and oysters mix	Brest	2021-08-18	Siphovirus	P8_8	3	3	47217	75	0	0	0
9658	1208	Vibrio_phage_1208	PRJEB81326	GCA_964287445	45_O_292	GCA_017917255	8	8	Seawater and oysters mix	Brest	2021-08-20	Siphovirus	P8_8	3	3	47217	75	0	0	0
9659	1209	Vibrio_phage_1209	PRJEB81326	GCA_964287475	45_O_292	GCA_017917255	8	8	Seawater and oysters mix	Brest	2021-08-23	Siphovirus	P8_8	3	3	47217	75	0	0	0
9660	1210	Vibrio_phage_1210	PRJEB81326	GCA_964285725	45_O_292	GCA_017917255	8	8	Seawater and oysters mix	Brest	2021-08-30	Siphovirus	P8_8	3	3	47217	75	0	0	0
9661	1211	Vibrio_phage_1211	PRJEB81326	GCA_964282805	45_O_292	GCA_017917255	8	8	Seawater and oysters mix	Brest	2021-09-01	Siphovirus	P8_8	3	3	47217	75	0	0	0
9662	1212	Vibrio_phage_1212	PRJEB81326	GCA_964285705	45_O_292	GCA_017917255	8	8	Seawater and oysters mix	Brest	2021-09-03	Siphovirus	P8_8	3	3	47217	75	0	0	0
9663	1213	Vibrio_phage_1213	PRJEB81326	GCA_964282765	45_O_292	GCA_017917255	8	8	Seawater and oysters mix	Brest	2021-09-06	Siphovirus	P8_8	3	3	47217	75	0	0	0
9664	1214	Vibrio_phage_1214	PRJEB81326	GCA_964281775	45_O_301	GCA_017917145	8	8	Seawater and oysters mix	Brest	2021-08-02	Siphovirus	P8_8	3	3	47217	75	0	0	0
9666	1216	Vibrio_phage_1216	PRJEB81326	GCA_964281845	45_O_301	GCA_017917145	8	8	Seawater and oysters mix	Brest	2021-08-06	Siphovirus	P8_8	3	3	47217	75	0	0	0
9667	1217	Vibrio_phage_1217	PRJEB81326	GCA_964285925	45_O_301	GCA_017917145	8	8	Seawater and oysters mix	Brest	2021-08-09	Siphovirus	P8_8	3	3	47217	75	0	0	0
9668	1218	Vibrio_phage_1218	PRJEB81326	GCA_964281835	45_O_301	GCA_017917145	8	8	Seawater and oysters mix	Brest	2021-08-11	Siphovirus	P8_8	3	3	47217	75	0	0	0
9669	1219	Vibrio_phage_1219	PRJEB81326	GCA_964285895	45_O_301	GCA_017917145	8	8	Seawater and oysters mix	Brest	2021-08-16	Siphovirus	P8_8	3	3	47217	75	0	0	0
9671	1221	Vibrio_phage_1221	PRJEB81326	GCA_964281815	45_O_301	GCA_017917145	8	8	Seawater and oysters mix	Brest	2021-08-20	Siphovirus	P8_8	3	3	47217	75	0	0	0
9673	1223	Vibrio_phage_1223	PRJEB81326	GCA_964278335	45_O_301	GCA_017917145	8	8	Seawater and oysters mix	Brest	2021-08-27	Siphovirus	P8_8	3	3	47217	75	0	0	0
9674	1224	Vibrio_phage_1224	PRJEB81326	GCA_964288485	45_O_301	GCA_017917145	8	8	Seawater and oysters mix	Brest	2021-08-30	Siphovirus	P8_8	3	3	47217	75	0	0	0
9676	1226	Vibrio_phage_1226	PRJEB81326	GCA_964287145	45_O_301	GCA_017917145	8	8	Seawater and oysters mix	Brest	2021-09-01	Siphovirus	P8_8	3	3	47217	75	0	0	0
9678	1228	Vibrio_phage_1228	PRJEB81326	GCA_964288405	45_O_301	GCA_017917145	8	8	Seawater and oysters mix	Brest	2021-09-06	Siphovirus	P8_8	3	3	47217	75	0	0	0
9680	1230	Vibrio_phage_1230	PRJEB81326	GCA_964288415	45_O_310	GCA_017917155	8	8	Seawater and oysters mix	Brest	2021-08-04	Siphovirus	P8_8	3	3	47217	75	0	0	0
9681	1231	Vibrio_phage_1231	PRJEB81326	GCA_964288455	45_O_310	GCA_017917155	8	8	Seawater and oysters mix	Brest	2021-08-06	Siphovirus	P8_8	3	3	47217	75	0	0	0
9682	1232	Vibrio_phage_1232	PRJEB81326	GCA_964288425	45_O_310	GCA_017917155	8	8	Seawater and oysters mix	Brest	2021-08-09	Siphovirus	P8_8	3	3	47217	75	0	0	0
9683	1233	Vibrio_phage_1233	PRJEB81326	GCA_964288465	45_O_310	GCA_017917155	8	8	Seawater and oysters mix	Brest	2021-08-11	Siphovirus	P8_8	3	3	47217	75	0	0	0
9684	1234	Vibrio_phage_1234	PRJEB81326	GCA_964288435	45_O_310	GCA_017917155	8	8	Seawater and oysters mix	Brest	2021-08-11	Siphovirus	P8_8	3	3	47217	75	0	0	0
9686	1236	Vibrio_phage_1236	PRJEB81326	GCA_964287995	45_O_310	GCA_017917155	8	8	Seawater and oysters mix	Brest	2021-08-18	Siphovirus	P8_8	3	3	47217	75	0	0	0
9687	1237	Vibrio_phage_1237	PRJEB81326	GCA_964279565	45_O_310	GCA_017917155	8	8	Seawater and oysters mix	Brest	2021-08-20	Siphovirus	P8_8	3	3	47217	75	0	0	0
9688	1238	Vibrio_phage_1238	PRJEB81326	GCA_964288005	45_O_310	GCA_017917155	8	8	Seawater and oysters mix	Brest	2021-08-23	Siphovirus	P8_8	3	3	47217	75	0	0	0
9689	1239	Vibrio_phage_1239	PRJEB81326	GCA_964288015	45_O_310	GCA_017917155	8	8	Seawater and oysters mix	Brest	2021-08-23	Siphovirus	P8_8	3	3	47217	75	0	0	0
9690	1240	Vibrio_phage_1240	PRJEB81326	GCA_964279555	45_O_310	GCA_017917155	8	8	Seawater and oysters mix	Brest	2021-08-25	Siphovirus	P8_8	3	3	47217	75	0	0	0
9691	1241	Vibrio_phage_1241	PRJEB81326	GCA_964288035	45_O_310	GCA_017917155	8	8	Seawater and oysters mix	Brest	2021-08-30	Siphovirus	P8_8	3	3	47217	75	0	0	0
9692	1242	Vibrio_phage_1242	PRJEB81326	GCA_964279545	45_O_310	GCA_017917155	8	8	Seawater and oysters mix	Brest	2021-09-03	Siphovirus	P8_8	3	3	47217	75	0	0	0
9693	1243	Vibrio_phage_1243	PRJEB81326	GCA_964279535	45_O_310	GCA_017917155	8	8	Seawater and oysters mix	Brest	2021-09-06	Siphovirus	P8_8	3	3	47217	75	0	0	0
9695	1245	Vibrio_phage_1245	PRJEB81326	GCA_964280395	45_O_313	GCA_017917095	8	8	Seawater and oysters mix	Brest	2021-08-06	Siphovirus	P8_8	3	3	47217	75	0	0	0
9696	1246	Vibrio_phage_1246	PRJEB81326	GCA_964281965	45_O_313	GCA_017917095	8	8	Seawater and oysters mix	Brest	2021-08-09	Siphovirus	P8_8	3	3	47217	75	0	0	0
9697	1247	Vibrio_phage_1247	PRJEB81326	GCA_964280385	45_O_313	GCA_017917095	8	8	Seawater and oysters mix	Brest	2021-08-11	Siphovirus	P8_8	3	3	47217	75	0	0	0
9698	1248	Vibrio_phage_1248	PRJEB81326	GCA_964286115	45_O_313	GCA_017917095	8	8	Seawater and oysters mix	Brest	2021-08-13	Siphovirus	P8_8	3	3	47217	75	0	0	0
9700	1250	Vibrio_phage_1250	PRJEB81326	GCA_964285355	45_O_313	GCA_017917095	8	8	Seawater and oysters mix	Brest	2021-08-20	Siphovirus	P8_8	3	3	47217	75	0	0	0
9701	1251	Vibrio_phage_1251	PRJEB81326	GCA_964286125	45_O_313	GCA_017917095	8	8	Seawater and oysters mix	Brest	2021-08-23	Siphovirus	P8_8	3	3	47217	75	0	0	0
9702	1252	Vibrio_phage_1252	PRJEB81326	GCA_964285425	45_O_313	GCA_017917095	8	8	Seawater and oysters mix	Brest	2021-08-30	Siphovirus	P8_8	3	3	47217	75	0	0	0
9703	1253	Vibrio_phage_1253	PRJEB81326	GCA_964284485	45_O_313	GCA_017917095	8	8	Seawater and oysters mix	Brest	2021-09-01	Siphovirus	P8_8	3	3	47217	75	0	0	0
9704	1254	Vibrio_phage_1254	PRJEB81326	GCA_964285415	45_O_313	GCA_017917095	8	8	Seawater and oysters mix	Brest	2021-09-03	Siphovirus	P8_8	3	3	47217	75	0	0	0
9705	1255	Vibrio_phage_1255	PRJEB81326	GCA_964284425	45_O_313	GCA_017917095	8	8	Seawater and oysters mix	Brest	2021-09-10	Siphovirus	P8_8	3	3	47217	75	0	0	0
9706	1256	Vibrio_phage_1256	PRJEB81326	GCA_964284455	J5-15	GCA_001048475	8	8	Seawater and oysters mix	Brest	2021-08-02	Siphovirus	P8_8	3	3	47217	75	0	0	0
9707	1257	Vibrio_phage_1257	PRJEB81326	GCA_964285405	J5-15	GCA_001048475	8	8	Seawater and oysters mix	Brest	2021-08-04	Siphovirus	P8_8	3	3	47217	75	0	0	0
9709	1259	Vibrio_phage_1259	PRJEB81326	GCA_964285395	J5-15	GCA_001048475	8	8	Seawater and oysters mix	Brest	2021-08-09	Siphovirus	P8_8	3	3	47217	75	0	0	0
9710	1260	Vibrio_phage_1260	PRJEB81326	GCA_964284435	J5-15	GCA_001048475	8	8	Seawater and oysters mix	Brest	2021-08-09	Siphovirus	P8_8	3	3	47217	75	0	0	0
9711	1261	Vibrio_phage_1261	PRJEB81326	GCA_964285385	J5-15	GCA_001048475	8	8	Seawater and oysters mix	Brest	2021-08-11	Siphovirus	P8_8	3	3	47217	75	0	0	0
9712	1262	Vibrio_phage_1262	PRJEB81326	GCA_964284415	J5-15	GCA_001048475	8	8	Seawater and oysters mix	Brest	2021-08-11	Siphovirus	P8_8	3	3	47217	75	0	0	0
9714	1264	Vibrio_phage_1264	PRJEB81326	GCA_964284405	J5-15	GCA_001048475	8	8	Seawater and oysters mix	Brest	2021-08-13	Siphovirus	P8_8	3	3	47217	75	0	0	0
9715	1265	Vibrio_phage_1265	PRJEB81326	GCA_964284395	J5-15	GCA_001048475	8	8	Seawater and oysters mix	Brest	2021-08-16	Siphovirus	P8_8	3	3	47217	75	0	0	0
9716	1266	Vibrio_phage_1266	PRJEB81326	GCA_964285365	J5-15	GCA_001048475	8	8	Seawater and oysters mix	Brest	2021-08-18	Siphovirus	P8_8	3	3	47217	76	0	0	0
9717	1267	Vibrio_phage_1267	PRJEB81326	GCA_964284385	J5-15	GCA_001048475	8	8	Seawater and oysters mix	Brest	2021-08-20	Siphovirus	P8_8	3	3	47217	75	0	0	0
9718	1268	Vibrio_phage_1268	PRJEB81326	GCA_964278595	J5-15	GCA_001048475	8	8	Seawater and oysters mix	Brest	2021-08-23	Siphovirus	P8_8	3	3	47217	75	0	0	0
9719	1269	Vibrio_phage_1269	PRJEB81326	GCA_964278795	J5-15	GCA_001048475	8	8	Seawater and oysters mix	Brest	2021-08-30	Siphovirus	P8_8	3	3	47217	75	0	0	0
9720	1270	Vibrio_phage_1270	PRJEB81326	GCA_964284375	J5-15	GCA_001048475	8	8	Seawater and oysters mix	Brest	2021-09-01	Siphovirus	P8_8	3	3	47217	75	0	0	0
9721	1271	Vibrio_phage_1271	PRJEB81326	GCA_964278535	J5-15	GCA_001048475	8	8	Seawater and oysters mix	Brest	2021-09-06	Siphovirus	P8_8	3	3	47217	75	0	0	0
9670	1220_g1	Vibrio_phage_1220_g1	PRJEB81326	GCA_964281825	45_O_301	GCA_017917145	8	8	Seawater and oysters mix	Brest	2021-08-18	Siphovirus	P8_8	3	3	47217	75	0	0	0
9672	1222_g1	Vibrio_phage_1222_g1	PRJEB81326	GCA_964279095	45_O_301	GCA_017917145	8	8	Seawater and oysters mix	Brest	2021-08-25	Siphovirus	P8_8	3	3	47217	75	0	0	0
9677	1227_g1	Vibrio_phage_1227_g1	PRJEB81326	GCA_964288505	45_O_301	GCA_017917145	8	8	Seawater and oysters mix	Brest	2021-09-03	Siphovirus	P8_8	3	3	47217	75	0	0	0
9652	1202	Vibrio_phage_1202	PRJEB81326	GCA_964283185	45_O_292	GCA_017917255	8	8	Seawater and oysters mix	Brest	2021-08-06	Siphovirus	P8_8	3	3	47218	75	0	0	0
9655	1205	Vibrio_phage_1205	PRJEB81326	GCA_964285685	45_O_292	GCA_017917255	8	8	Seawater and oysters mix	Brest	2021-08-13	Siphovirus	P8_8	3	3	47218	75	0	0	0
9665	1215	Vibrio_phage_1215	PRJEB81326	GCA_964285885	45_O_301	GCA_017917145	8	8	Seawater and oysters mix	Brest	2021-08-04	Siphovirus	P8_8	3	3	47218	75	0	0	0
9675	1225	Vibrio_phage_1225	PRJEB81326	GCA_964278675	45_O_301	GCA_017917145	8	8	Seawater and oysters mix	Brest	2021-08-30	Siphovirus	P8_8	3	3	47218	75	0	0	0
9685	1235	Vibrio_phage_1235	PRJEB81326	GCA_964287985	45_O_310	GCA_017917155	8	8	Seawater and oysters mix	Brest	2021-08-13	Siphovirus	P8_8	3	3	47218	75	0	0	0
9713	1263	Vibrio_phage_1263	PRJEB81326	GCA_964285375	J5-15	GCA_001048475	8	8	Seawater and oysters mix	Brest	2021-08-13	Siphovirus	P8_8	3	3	47218	75	0	0	0
9679	1229	Vibrio_phage_1229	PRJEB81326	GCA_964288445	45_O_310	GCA_017917155	8	8	Seawater and oysters mix	Brest	2021-08-02	Siphovirus	P8_8	3	3	47220	75	0	0	0
9670	1220_g2	Vibrio_phage_1220_g2	PRJEB81326	GCA_964285865	45_O_301	GCA_017917145	8	8	Seawater and oysters mix	Brest	2021-08-18	Myovirus	P7_9	6	6	47329	93	0	0	0
9672	1222_g2	Vibrio_phage_1222_g2	PRJEB81326	GCA_964281805	45_O_301	GCA_017917145	8	8	Seawater and oysters mix	Brest	2021-08-25	nd	nd	2	7	47589	94	5	0	0
9410	F86	Vibrio_phage_F86	PRJEB81326	GCA_964284245	25_P_9	GCA_004342815	Not in clade	13	Seawater and oysters mix	Brest	2021-09-13	Schizotequatrovirus	PN_20	80	132	228383	349	26	0	0
10176	K575	Vibrio_phage_K575	PRJEB81326	GCA_964286595	GV1678	GCA_017916725	Not in clade	Not in clade	Seawater and oysters mix	Brest	2021-08-25	Schizotequatrovirus	PN_20	47	67	253355	441	26	0	0
10172	K571	Vibrio_phage_K571	PRJEB81326	GCA_964287415	GV1678	GCA_017916725	Not in clade	Not in clade	Seawater and oysters mix	Brest	2021-08-06	Schizotequatrovirus	PN_20	47	67	253362	442	26	0	0
10198	K566	Vibrio_phage_K566	PRJEB81326	GCA_964286665	GV1674	GCA_003755055	Not in clade	Not in clade	Seawater and oysters mix	Brest	2021-09-06	Schizotequatrovirus	PN_20	47	96	254938	428	26	0	0
10169	K567	Vibrio_phage_K567	PRJEB81326	GCA_964287395	GV1674	GCA_003755055	Not in clade	Not in clade	Seawater and oysters mix	Brest	2021-09-10	Schizotequatrovirus	PN_20	47	96	255438	430	26	0	0

## Sheet: Supplementary Data 2 
Clade/Genus	Lag (Sampling dates)	Auto-correlation
V1	0	1
V1	1	0.459884
V1	2	0.220724
V1	3	0.111544
V1	4	-0.110355
V1	5	-0.193753
V1	6	-0.310377
V1	7	-0.249898
V1	8	-0.0979535
V1	9	-0.05994
V1	10	-0.00917874
V2	0	1
V2	1	0.334782
V2	2	0.105975
V2	3	0.185884
V2	4	0.29783
V2	5	0.117012
V2	6	0.147623
V2	7	0.178495
V2	8	-0.000676966
V2	9	-0.128037
V2	10	-0.0652938
V5	0	1
V5	1	0.450126
V5	2	0.134466
V5	3	0.0346182
V5	4	0.0600433
V5	5	-0.126558
V5	6	-0.0209055
V5	7	0.0609451
V5	8	-0.0788035
V5	9	-0.171502
V5	10	-0.153303
V8	0	1
V8	1	0.41402
V8	2	0.110713
V8	3	0.176808
V8	4	0.11534
V8	5	-0.0859982
V8	6	0.000896129
V8	7	0.0938651
V8	8	-0.120919
V8	9	-0.203657
V8	10	-0.0869859
LG26	0	1
LG26	1	0.591108
LG26	2	0.117002
LG26	3	-0.0794889
LG26	4	-0.0953799
LG26	5	-0.0869557
LG26	6	-0.176329
LG26	7	-0.204163
LG26	8	-0.28602
LG26	9	-0.372144
LG26	10	-0.260821
LG12	0	1
LG12	1	0.633729
LG12	2	0.340797
LG12	3	0.00335497
LG12	4	-0.211367
LG12	5	-0.217852
LG12	6	-0.121461
LG12	7	0.00243463
LG12	8	-0.0803664
LG12	9	-0.0800321
LG12	10	-0.158535
LG48	0	1
LG48	1	0.512647
LG48	2	0.233829
LG48	3	-0.0156166
LG48	4	-0.0797497
LG48	5	-0.192328
LG48	6	-0.0520622
LG48	7	0.000497467
LG48	8	-0.124535
LG48	9	-0.21821
LG48	10	-0.130712
LG3	0	1
LG3	1	0.557135
LG3	2	0.330841
LG3	3	0.310958
LG3	4	0.202558
LG3	5	0.224065
LG3	6	0.124383
LG3	7	0.0633574
LG3	8	0.144436
LG3	9	0.0161477
LG3	10	-0.120646

## Sheet: Supplementary Data 3
Vibrio clade	Phage genus	Lag (Sampling dates)	Cross-correlation
V1	G26	-10	-0.190111
V1	G26	-9	-0.191478
V1	G26	-8	-0.182836
V1	G26	-7	-0.165087
V1	G26	-6	-0.052897
V1	G26	-5	-0.110048
V1	G26	-4	-0.0837844
V1	G26	-3	-0.0853438
V1	G26	-2	0.393855
V1	G26	-1	0.799102
V1	G26	0	0.307889
V1	G26	1	0.171095
V1	G26	2	-0.0587076
V1	G26	3	-0.145971
V1	G26	4	-0.17379
V1	G26	5	-0.173303
V1	G26	6	-0.185007
V1	G26	7	-0.127914
V1	G26	8	-0.0788151
V1	G26	9	-0.0914965
V1	G26	10	0.000231933
V1	G12	-10	-0.137816
V1	G12	-9	-0.184338
V1	G12	-8	-0.201416
V1	G12	-7	-0.155358
V1	G12	-6	-0.178995
V1	G12	-5	-0.119993
V1	G12	-4	-0.163404
V1	G12	-3	0.0548777
V1	G12	-2	0.545194
V1	G12	-1	0.231483
V1	G12	0	0.705336
V1	G12	1	0.165947
V1	G12	2	0.0214937
V1	G12	3	-0.123953
V1	G12	4	-0.200499
V1	G12	5	-0.184901
V1	G12	6	-0.149768
V1	G12	7	-0.180677
V1	G12	8	-0.168558
V1	G12	9	-0.00015355
V1	G12	10	-0.043786
V1	G48	-10	-0.199189
V1	G48	-9	-0.195577
V1	G48	-8	-0.197889
V1	G48	-7	-0.144154
V1	G48	-6	-0.130207
V1	G48	-5	-0.107159
V1	G48	-4	-0.0993475
V1	G48	-3	0.428705
V1	G48	-2	0.776022
V1	G48	-1	0.308611
V1	G48	0	0.167378
V1	G48	1	-0.0657306
V1	G48	2	-0.191004
V1	G48	3	-0.191879
V1	G48	4	-0.10961
V1	G48	5	-0.156728
V1	G48	6	-0.0695247
V1	G48	7	-0.0948195
V1	G48	8	-0.0788398
V1	G48	9	-0.0216436
V1	G48	10	0.056476
V1	G3	-10	0.0290731
V1	G3	-9	0.191125
V1	G3	-8	-0.0115785
V1	G3	-7	0.0403641
V1	G3	-6	-0.0206563
V1	G3	-5	-0.0501226
V1	G3	-4	-0.0746849
V1	G3	-3	-0.0550835
V1	G3	-2	-0.0629252
V1	G3	-1	0.11218
V1	G3	0	-0.0425694
V1	G3	1	-0.0943992
V1	G3	2	-0.00743736
V1	G3	3	0.00784272
V1	G3	4	-0.0572623
V1	G3	5	-0.0961304
V1	G3	6	-0.0751355
V1	G3	7	0.0602736
V1	G3	8	0.0780288
V1	G3	9	-0.202968
V1	G3	10	-0.0146219
V2	G26	-10	-0.131138
V2	G26	-9	-0.153463
V2	G26	-8	-0.152724
V2	G26	-7	-0.169736
V2	G26	-6	-0.0408862
V2	G26	-5	0.11038
V2	G26	-4	0.0127735
V2	G26	-3	-0.0114766
V2	G26	-2	-0.0215719
V2	G26	-1	-0.023807
V2	G26	0	-0.0553418
V2	G26	1	-0.0044478
V2	G26	2	-0.0916981
V2	G26	3	-0.129142
V2	G26	4	-0.148804
V2	G26	5	-0.144672
V2	G26	6	-0.146536
V2	G26	7	0.0354701
V2	G26	8	0.246502
V2	G26	9	-0.00386848
V2	G26	10	-0.0864467
V2	G12	-10	-0.133864
V2	G12	-9	-0.187069
V2	G12	-8	-0.192791
V2	G12	-7	-0.0627614
V2	G12	-6	-0.060514
V2	G12	-5	-0.153405
V2	G12	-4	-0.083889
V2	G12	-3	-0.0868044
V2	G12	-2	0.214175
V2	G12	-1	0.023114
V2	G12	0	0.0151664
V2	G12	1	-0.110636
V2	G12	2	-0.127154
V2	G12	3	-0.171031
V2	G12	4	-0.133407
V2	G12	5	-0.109509
V2	G12	6	-0.100228
V2	G12	7	0.0792812
V2	G12	8	-0.0597719
V2	G12	9	0.0716937
V2	G12	10	-0.0476835
V2	G48	-10	-0.178926
V2	G48	-9	-0.174864
V2	G48	-8	-0.176736
V2	G48	-7	-0.0155982
V2	G48	-6	-0.0216947
V2	G48	-5	-0.113684
V2	G48	-4	-0.150661
V2	G48	-3	-0.0322991
V2	G48	-2	0.21873
V2	G48	-1	0.0994656
V2	G48	0	0.116805
V2	G48	1	-0.057333
V2	G48	2	-0.166213
V2	G48	3	-0.149464
V2	G48	4	-0.110642
V2	G48	5	-0.117438
V2	G48	6	0.0339063
V2	G48	7	0.176226
V2	G48	8	-0.0455688
V2	G48	9	-0.127401
V2	G48	10	-0.00985146
V2	G3	-10	-0.161285
V2	G3	-9	-0.144987
V2	G3	-8	-0.129112
V2	G3	-7	-0.115397
V2	G3	-6	0.014117
V2	G3	-5	0.215591
V2	G3	-4	-0.0264922
V2	G3	-3	-0.0543728
V2	G3	-2	-0.0555373
V2	G3	-1	0.319758
V2	G3	0	0.929438
V2	G3	1	0.3539
V2	G3	2	-0.0225531
V2	G3	3	0.0241885
V2	G3	4	0.121242
V2	G3	5	0.242063
V2	G3	6	0.119332
V2	G3	7	0.0726671
V2	G3	8	-0.0147447
V2	G3	9	-0.147269
V2	G3	10	-0.1386
V5	G26	-10	-0.158507
V5	G26	-9	-0.197149
V5	G26	-8	-0.199649
V5	G26	-7	-0.202643
V5	G26	-6	-0.0670079
V5	G26	-5	-0.00791274
V5	G26	-4	-0.0599146
V5	G26	-3	-0.0805839
V5	G26	-2	0.105616
V5	G26	-1	0.349031
V5	G26	0	0.340158
V5	G26	1	0.523703
V5	G26	2	0.0336772
V5	G26	3	-0.163562
V5	G26	4	-0.202494
V5	G26	5	-0.214777
V5	G26	6	-0.191706
V5	G26	7	0.062475
V5	G26	8	0.345128
V5	G26	9	0.07418
V5	G26	10	-0.0908881
V5	G12	-10	-0.198106
V5	G12	-9	-0.259973
V5	G12	-8	-0.256839
V5	G12	-7	-0.0791244
V5	G12	-6	-0.0585891
V5	G12	-5	-0.201797
V5	G12	-4	-0.128319
V5	G12	-3	-0.0524095
V5	G12	-2	0.290788
V5	G12	-1	0.0765201
V5	G12	0	0.705625
V5	G12	1	0.17343
V5	G12	2	0.244902
V5	G12	3	-0.0791411
V5	G12	4	-0.216589
V5	G12	5	-0.217929
V5	G12	6	-0.141347
V5	G12	7	0.114442
V5	G12	8	0.0183064
V5	G12	9	0.146994
V5	G12	10	0.065654
V5	G48	-10	-0.258869
V5	G48	-9	-0.262557
V5	G48	-8	-0.245486
V5	G48	-7	-0.0353545
V5	G48	-6	-0.0105285
V5	G48	-5	-0.124221
V5	G48	-4	-0.128792
V5	G48	-3	0.158457
V5	G48	-2	0.424943
V5	G48	-1	0.373732
V5	G48	0	0.598274
V5	G48	1	0.0264062
V5	G48	2	-0.20259
V5	G48	3	-0.227321
V5	G48	4	-0.176983
V5	G48	5	-0.201602
V5	G48	6	0.106943
V5	G48	7	0.314455
V5	G48	8	0.0345995
V5	G48	9	-0.143001
V5	G48	10	0.0218241
V5	G3	-10	-0.0876179
V5	G3	-9	-0.0478115
V5	G3	-8	-0.00516901
V5	G3	-7	0.126092
V5	G3	-6	0.0741883
V5	G3	-5	0.328216
V5	G3	-4	0.15904
V5	G3	-3	-0.107408
V5	G3	-2	-0.0778477
V5	G3	-1	0.304872
V5	G3	0	0.411591
V5	G3	1	-0.00173979
V5	G3	2	-0.00459474
V5	G3	3	-0.0145472
V5	G3	4	-0.0291844
V5	G3	5	-0.0980802
V5	G3	6	-0.160194
V5	G3	7	-0.0522274
V5	G3	8	-0.0981747
V5	G3	9	-0.24993
V5	G3	10	-0.208415
V8	G26	-10	-0.170107
V8	G26	-9	-0.183459
V8	G26	-8	-0.179087
V8	G26	-7	-0.18492
V8	G26	-6	-0.0222792
V8	G26	-5	0.133853
V8	G26	-4	-0.00882905
V8	G26	-3	-0.0331986
V8	G26	-2	0.0497756
V8	G26	-1	0.114113
V8	G26	0	0.0157823
V8	G26	1	0.0774368
V8	G26	2	-0.095454
V8	G26	3	-0.160065
V8	G26	4	-0.179137
V8	G26	5	-0.198951
V8	G26	6	-0.204195
V8	G26	7	-0.012628
V8	G26	8	0.253028
V8	G26	9	0.0678719
V8	G26	10	-0.085724
V8	G12	-10	-0.172306
V8	G12	-9	-0.224765
V8	G12	-8	-0.234863
V8	G12	-7	-0.0878371
V8	G12	-6	-0.00914531
V8	G12	-5	-0.153934
V8	G12	-4	-0.0757513
V8	G12	-3	-0.0930461
V8	G12	-2	0.295985
V8	G12	-1	0.0489763
V8	G12	0	0.187149
V8	G12	1	-0.0829239
V8	G12	2	-0.0839568
V8	G12	3	-0.207689
V8	G12	4	-0.189291
V8	G12	5	-0.130701
V8	G12	6	-0.13984
V8	G12	7	0.0238602
V8	G12	8	-0.0306861
V8	G12	9	0.0540836
V8	G12	10	-0.0103099
V8	G48	-10	-0.230317
V8	G48	-9	-0.214435
V8	G48	-8	-0.211142
V8	G48	-7	-0.0128027
V8	G48	-6	0.0403934
V8	G48	-5	-0.117167
V8	G48	-4	-0.154973
V8	G48	-3	0.0307815
V8	G48	-2	0.332422
V8	G48	-1	0.148547
V8	G48	0	0.185858
V8	G48	1	-0.0815751
V8	G48	2	-0.21606
V8	G48	3	-0.201733
V8	G48	4	-0.147158
V8	G48	5	-0.13499
V8	G48	6	0.020827
V8	G48	7	0.198069
V8	G48	8	0.0231635
V8	G48	9	-0.146146
V8	G48	10	-0.0522421
V8	G3	-10	-0.140648
V8	G3	-9	-0.116416
V8	G3	-8	-0.136982
V8	G3	-7	-0.0973342
V8	G3	-6	-0.00982416
V8	G3	-5	0.194939
V8	G3	-4	0.0369026
V8	G3	-3	-0.0762487
V8	G3	-2	-0.113807
V8	G3	-1	0.251667
V8	G3	0	0.859477
V8	G3	1	0.337486
V8	G3	2	-0.0511005
V8	G3	3	0.0131633
V8	G3	4	0.0889036
V8	G3	5	0.184753
V8	G3	6	0.105782
V8	G3	7	0.169471
V8	G3	8	0.0174831
V8	G3	9	-0.189375
V8	G3	10	-0.162565

## Sheet: Supplementary Data 4 
	GENOME			SAMPLING				Assembly
Roscoff culture collection (RCC)	Strain	Filename	Accession	Fraction	Location	Date	Clade	Genome size	GC %	Number of CDSs	Number of tRNAs
8208	21_10_O_319	Vibrio_crassostreae_21_10_O_319	GCA_963671485.1	oyster	Brest	2021-07-19	not in clade	5043753	0.444361	4423	104
8206	21_7_O_317	Vibrio_crassostreae_21_7_O_317	GCA_963672395.1	oyster	Brest	2021-07-12	not in clade	5033791	0.444292	4397	97
8207	21_10_O_318	Vibrio_crassostreae_21_10_O_318	GCA_963671145.1	oyster	Brest	2021-07-19	not in clade	5034472	0.444304	4397	100
8216	21_17_O_328	Vibrio_crassostreae_21_17_O_328	GCA_963670955.1	oyster	Brest	2021-08-04	not in clade	5113453	0.442707	4497	95
7902	21_10_O_2	Vibrio_crassostreae_21_10_O_2	GCA_963671885.1	oyster	Brest	2021-07-19	1	5424401	0.442889	4792	98
7914	21_26_E_14	Vibrio_crassostreae_21_26_E_14	GCA_963673755.1	seawater	Brest	2021-08-25	1	5117125	0.443194	4436	98
7905	21_14_E_5	Vibrio_crassostreae_21_14_E_5	GCA_963670495.1	seawater	Brest	2021-07-28	1	5052707	0.44354	4384	96
7912	21_22_O_12	Vibrio_crassostreae_21_22_O_12	GCA_963673145.1	oyster	Brest	2021-08-16	1	5077268	0.443542	4432	98
7904	21_10_O_4	Vibrio_crassostreae_21_10_O_4	GCA_963670595.1	oyster	Brest	2021-07-19	1	5060658	0.443665	4409	89
7901	21_10_O_1	Vibrio_crassostreae_21_10_O_1	GCA_963670215.1	oyster	Brest	2021-07-19	1	5098861	0.443328	4446	95
7910	21_22_O_10	Vibrio_crassostreae_21_22_O_10	GCA_963672065.1	oyster	Brest	2021-08-16	1	5091162	0.443284	4440	94
7911	21_22_O_11	Vibrio_crassostreae_21_22_O_11	GCA_963673155.1	oyster	Brest	2021-08-16	1	5069187	0.443637	4420	96
7908	21_20_E_8	Vibrio_crassostreae_21_20_E_8	GCA_963674145.1	seawater	Brest	2021-08-11	1	5124196	0.443442	4497	99
7915	21_27_O_15	Vibrio_crassostreae_21_27_O_15	GCA_963672705.1	oyster	Brest	2021-08-27	1	5158354	0.443118	4526	97
7909	21_20_O_9	Vibrio_crassostreae_21_20_O_9	GCA_963673255.1	oyster	Brest	2021-08-11	1	5086869	0.443472	4433	91
7907	21_20_E_7	Vibrio_crassostreae_21_20_E_7	GCA_963674155.1	seawater	Brest	2021-08-11	1	5053743	0.443668	4414	94
7903	21_10_O_3	Vibrio_crassostreae_21_10_O_3	GCA_963671825.1	oyster	Brest	2021-07-19	1	5073294	0.44363	4435	97
7906	21_20_O_6	Vibrio_crassostreae_21_20_O_6	GCA_963674075.1	oyster	Brest	2021-08-11	1	5143550	0.443127	4497	96
7913	21_23_O_13	Vibrio_crassostreae_21_23_O_13	GCA_963673825.1	oyster	Brest	2021-08-18	1	5142257	0.443124	4499	95
8227	21_22_O_339	Vibrio_crassostreae_21_22_O_339	GCA_963673575.1	oyster	Brest	2021-08-16	12	5144224	0.442592	4482	99
8225	21_21_O_337	Vibrio_crassostreae_21_21_O_337	GCA_963673935.1	oyster	Brest	2021-08-13	12	5138977	0.442647	4474	100
8218	21_20_E_330	Vibrio_crassostreae_21_20_E_330	GCA_963673325.1	seawater	Brest	2021-08-11	12	5138694	0.442651	4474	103
8228	21_22_O_340	Vibrio_crassostreae_21_22_O_340	GCA_963673795.1	oyster	Brest	2021-08-16	12	5139367	0.442659	4472	108
8233	21_27_O_345	Vibrio_crassostreae_21_27_O_345	GCA_963673215.1	oyster	Brest	2021-08-27	12	5138465	0.442665	4472	99
8219	21_20_E_331	Vibrio_crassostreae_21_20_E_331	GCA_963672725.1	seawater	Brest	2021-08-11	12	5139414	0.442664	4471	106
8234	21_28_O_346	Vibrio_crassostreae_21_28_O_346	GCA_963674215.1	oyster	Brest	2021-08-30	12	5139607	0.442666	4476	110
8223	21_21_O_335	Vibrio_crassostreae_21_21_O_335	GCA_963673945.1	oyster	Brest	2021-08-13	12	5139496	0.442654	4474	102
8226	21_22_O_338	Vibrio_crassostreae_21_22_O_338	GCA_963673585.1	oyster	Brest	2021-08-16	12	5138648	0.442651	4475	99
8203	21_3_O_314	Vibrio_crassostreae_21_3_O_314	GCA_963673105.1	oyster	Brest	2021-07-02	not in clade	5781878	0.441975	5257	104
8236	21_33_E_348	Vibrio_crassostreae_21_33_E_348	GCA_963672595.1	seawater	Brest	2021-09-10	not in clade	5573825	0.44138	4946	108
7946	21_19_O_48	Vibrio_crassostreae_21_19_O_48	GCA_963671355.1	oyster	Brest	2021-08-09	13	5654380	0.439938	5007	101
7916	21_2_O_16	Vibrio_crassostreae_21_2_O_16	GCA_963674435.1	oyster	Brest	2021-06-30	13	5643633	0.440048	4983	98
7929	21_16_O_29	Vibrio_crassostreae_21_16_O_29	GCA_963671635.1	oyster	Brest	2021-08-02	13	5325384	0.440616	4635	104
7972	21_23_O_74	Vibrio_crassostreae_21_23_O_74	GCA_963673855.1	oyster	Brest	2021-08-18	13	5302898	0.440863	4608	100
8301	21_13_O_415	Vibrio_crassostreae_21_13_O_415	GCA_963671375.1	oyster	Brest	2021-07-26	11	5380601	0.442008	4710	87
8306	21_13_O_420	Vibrio_crassostreae_21_13_O_420	GCA_963671835.1	oyster	Brest	2021-07-26	11	5398040	0.442012	4736	99
8321	21_21_O_436	Vibrio_crassostreae_21_21_O_436	GCA_963673035.1	oyster	Brest	2021-08-13	11	5398404	0.442031	4737	100
8328	21_23_O_443	Vibrio_crassostreae_21_23_O_443	GCA_963672775.1	oyster	Brest	2021-08-18	11	5176094	0.44199	4549	103
8292	21_1_O_406	Vibrio_crassostreae_21_1_O_406	GCA_963671295.1	oyster	Brest	2021-06-28	11	5175100	0.441968	4549	101
8294	21_11_O_408	Vibrio_crassostreae_21_11_O_408	GCA_963671135.1	oyster	Brest	2021-07-21	11	5174965	0.441983	4550	99
8076	21_10_O_182	Vibrio_crassostreae_21_10_O_182	GCA_963670825.1	oyster	Brest	2021-07-19	11	5175103	0.441987	4551	97
8322	21_21_O_437	Vibrio_crassostreae_21_21_O_437	GCA_963673025.1	oyster	Brest	2021-08-13	9	5210779	0.441848	4566	101
8326	21_21_O_441	Vibrio_crassostreae_21_21_O_441	GCA_963673995.1	oyster	Brest	2021-08-13	9	5212256	0.44185	4566	108
8311	21_16_O_426	Vibrio_crassostreae_21_16_O_426	GCA_963671705.1	oyster	Brest	2021-08-02	9	5211020	0.441836	4567	96
8327	21_21_O_442	Vibrio_crassostreae_21_21_O_442	GCA_963674315.1	oyster	Brest	2021-08-13	9	5212609	0.441839	4567	107
8305	21_13_O_419	Vibrio_crassostreae_21_13_O_419	GCA_963671865.1	oyster	Brest	2021-07-26	9	5203114	0.441962	4559	94
8295	21_13_O_409	Vibrio_crassostreae_21_13_O_409	GCA_963670435.1	oyster	Brest	2021-07-26	9	5210510	0.441833	4568	95
Lost	21_16_E_424	Vibrio_crassostreae_21_16_E_424	GCA_963671105.1	seawater	Brest	2021-08-02	9	5213053	0.441854	4566	108
8332	21_26_O_447	Vibrio_crassostreae_21_26_O_447	GCA_963673085.1	oyster	Brest	2021-08-25	9	5211203	0.441844	4569	104
8309	21_14_O_423	Vibrio_crassostreae_21_14_O_423	GCA_963670975.1	oyster	Brest	2021-07-28	9	5211605	0.441851	4566	108
8299	21_13_O_413	Vibrio_crassostreae_21_13_O_413	GCA_963671045.1	oyster	Brest	2021-07-26	9	5212223	0.441851	4567	108
8304	21_13_O_418	Vibrio_crassostreae_21_13_O_418	GCA_963670575.1	oyster	Brest	2021-07-26	9	5211787	0.441833	4568	105
8293	21_10_O_407	Vibrio_crassostreae_21_10_O_407	GCA_963671625.1	oyster	Brest	2021-07-19	9	5211251	0.441854	4567	100
8317	21_19_O_432	Vibrio_crassostreae_21_19_O_432	GCA_963670105.1	oyster	Brest	2021-08-09	9	5211805	0.441855	4568	106
8335	21_27_O_450	Vibrio_crassostreae_21_27_O_450	GCA_963672905.1	oyster	Brest	2021-08-27	9	5211998	0.441845	4567	104
8297	21_13_O_411	Vibrio_crassostreae_21_13_O_411	GCA_963670075.1	oyster	Brest	2021-07-26	9	5211004	0.441839	4566	103
8307	21_14_O_421	Vibrio_crassostreae_21_14_O_421	GCA_963670805.1	oyster	Brest	2021-07-28	9	5212696	0.441849	4567	109
8323	21_21_O_438	Vibrio_crassostreae_21_21_O_438	GCA_963671995.1	oyster	Brest	2021-08-13	9	5212795	0.441841	4568	109
8298	21_13_O_412	Vibrio_crassostreae_21_13_O_412	GCA_963670865.1	oyster	Brest	2021-07-26	9	5211395	0.441848	4566	103
8303	21_13_O_417	Vibrio_crassostreae_21_13_O_417	GCA_963671345.1	oyster	Brest	2021-07-26	9	5211715	0.44185	4567	107
8312	21_16_O_427	Vibrio_crassostreae_21_16_O_427	GCA_963671725.1	oyster	Brest	2021-08-02	9	5211270	0.441837	4566	101
8300	21_13_O_414	Vibrio_crassostreae_21_13_O_414	GCA_963670055.1	oyster	Brest	2021-07-26	9	5210859	0.441844	4567	102
8314	21_18_O_429	Vibrio_crassostreae_21_18_O_429	GCA_963670995.1	oyster	Brest	2021-08-06	9	5211681	0.441832	4565	102
8296	21_13_O_410	Vibrio_crassostreae_21_13_O_410	GCA_963671235.1	oyster	Brest	2021-07-26	9	5211029	0.441836	4568	105
8324	21_21_O_439	Vibrio_crassostreae_21_21_O_439	GCA_963674015.1	oyster	Brest	2021-08-13	9	5210521	0.441843	4567	98
8319	21_20_O_434	Vibrio_crassostreae_21_20_O_434	GCA_963673975.1	oyster	Brest	2021-08-11	9	5257930	0.441995	4636	104
8331	21_26_O_446	Vibrio_crassostreae_21_26_O_446	GCA_963673095.1	oyster	Brest	2021-08-25	9	5258037	0.441986	4637	99
8333	21_26_O_448	Vibrio_crassostreae_21_26_O_448	GCA_963672455.1	oyster	Brest	2021-08-25	9	5259138	0.441996	4637	108
8325	21_21_O_440	Vibrio_crassostreae_21_21_O_440	GCA_963674005.1	oyster	Brest	2021-08-13	9	5258358	0.441983	4636	93
8302	21_13_O_416	Vibrio_crassostreae_21_13_O_416	GCA_963670465.1	oyster	Brest	2021-07-26	9	5258525	0.441997	4633	104
8313	21_17_O_428	Vibrio_crassostreae_21_17_O_428	GCA_963670875.1	oyster	Brest	2021-08-04	9	5258506	0.442008	4635	105
8338	21_33_O_453	Vibrio_crassostreae_21_33_O_453	GCA_963672055.1	oyster	Brest	2021-09-10	9	5257883	0.441984	4635	98
8337	21_33_O_452	Vibrio_crassostreae_21_33_O_452	GCA_963672545.1	oyster	Brest	2021-09-10	9	5258539	0.441988	4636	101
8336	21_28_O_451	Vibrio_crassostreae_21_28_O_451	GCA_963672025.1	oyster	Brest	2021-08-30	9	5259413	0.441993	4635	104
8318	21_20_O_433	Vibrio_crassostreae_21_20_O_433	GCA_963673385.1	oyster	Brest	2021-08-11	9	5260944	0.442006	4636	112
8334	21_27_O_449	Vibrio_crassostreae_21_27_O_449	GCA_963673205.1	oyster	Brest	2021-08-27	9	5258612	0.441995	4636	102
8320	21_20_O_435	Vibrio_crassostreae_21_20_O_435	GCA_963673965.1	oyster	Brest	2021-08-11	9	5259037	0.441997	4635	106
8308	21_14_O_422	Vibrio_crassostreae_21_14_O_422	GCA_963670855.1	oyster	Brest	2021-07-28	9	5258167	0.442001	4635	98
8330	21_23_O_445	Vibrio_crassostreae_21_23_O_445	GCA_963672765.1	oyster	Brest	2021-08-18	9	5258727	0.442005	4633	104
8310	21_16_O_425	Vibrio_crassostreae_21_16_O_425	GCA_963671255.1	oyster	Brest	2021-08-02	9	5258763	0.441997	4638	101
8329	21_23_O_444	Vibrio_crassostreae_21_23_O_444	GCA_963673875.1	oyster	Brest	2021-08-18	9	5258995	0.441991	4634	100
8315	21_19_O_430	Vibrio_crassostreae_21_19_O_430	GCA_963670125.1	oyster	Brest	2021-08-09	9	5259152	0.441992	4634	104
8316	21_19_O_431	Vibrio_crassostreae_21_19_O_431	GCA_963670025.1	oyster	Brest	2021-08-09	9	5258323	0.442003	4635	105
7955	21_20_E_57	Vibrio_crassostreae_21_20_E_57	GCA_963674045.1	seawater	Brest	2021-08-11	not in clade	5420773	0.443462	4777	103
8004	21_28_O_106	Vibrio_crassostreae_21_28_O_106	GCA_963671935.1	oyster	Brest	2021-08-30	10	5622771	0.441374	4994	105
7981	21_25_O_83	Vibrio_crassostreae_21_25_O_83	GCA_963672245.1	oyster	Brest	2021-08-23	10	5622543	0.441372	4997	98
7988	21_27_O_90	Vibrio_crassostreae_21_27_O_90	GCA_963673905.1	oyster	Brest	2021-08-27	10	5623469	0.441376	4999	101
7985	21_26_O_87	Vibrio_crassostreae_21_26_O_87	GCA_963673415.1	oyster	Brest	2021-08-25	10	5622210	0.441378	4998	95
8000	21_28_O_102	Vibrio_crassostreae_21_28_O_102	GCA_963672845.1	oyster	Brest	2021-08-30	10	5622246	0.441375	4996	100
7987	21_27_O_89	Vibrio_crassostreae_21_27_O_89	GCA_963673195.1	oyster	Brest	2021-08-27	10	5621868	0.441361	4997	93
8007	21_28_O_109	Vibrio_crassostreae_21_28_O_109	GCA_963673695.1	oyster	Brest	2021-08-30	10	5622602	0.441372	4997	101
7996	21_28_O_98	Vibrio_crassostreae_21_28_O_98	GCA_963674175.1	oyster	Brest	2021-08-30	10	5623944	0.441222	4996	93
7993	21_28_O_95	Vibrio_crassostreae_21_28_O_95	GCA_963674105.1	oyster	Brest	2021-08-30	10	5622759	0.441396	4996	99
7999	21_28_O_101	Vibrio_crassostreae_21_28_O_101	GCA_963672855.1	oyster	Brest	2021-08-30	10	5615162	0.441389	4991	105
7978	21_25_O_80	Vibrio_crassostreae_21_25_O_80	GCA_963673185.1	oyster	Brest	2021-08-23	10	5602278	0.441201	4976	77
8003	21_28_O_105	Vibrio_crassostreae_21_28_O_105	GCA_963672955.1	oyster	Brest	2021-08-30	10	5622402	0.441386	4999	99
7995	21_28_O_97	Vibrio_crassostreae_21_28_O_97	GCA_963674195.1	oyster	Brest	2021-08-30	10	5622437	0.441395	4997	98
7982	21_26_O_84	Vibrio_crassostreae_21_26_O_84	GCA_963672445.1	oyster	Brest	2021-08-25	10	5599948	0.441526	4969	100
8005	21_28_O_107	Vibrio_crassostreae_21_28_O_107	GCA_963673435.1	oyster	Brest	2021-08-30	10	5619424	0.441398	4984	100
7976	21_25_O_78	Vibrio_crassostreae_21_25_O_78	GCA_963673865.1	oyster	Brest	2021-08-23	10	5622394	0.441391	4992	100
7998	21_28_O_100	Vibrio_crassostreae_21_28_O_100	GCA_963672175.1	oyster	Brest	2021-08-30	10	5621192	0.441374	4996	96
7983	21_26_O_85	Vibrio_crassostreae_21_26_O_85	GCA_963672225.1	oyster	Brest	2021-08-25	10	5623813	0.4414	4994	104
7994	21_28_O_96	Vibrio_crassostreae_21_28_O_96	GCA_963674185.1	oyster	Brest	2021-08-30	10	5622338	0.441373	4994	95
7989	21_27_O_91	Vibrio_crassostreae_21_27_O_91	GCA_963672185.1	oyster	Brest	2021-08-27	10	5621940	0.441369	4997	95
8006	21_28_O_108	Vibrio_crassostreae_21_28_O_108	GCA_963673705.1	oyster	Brest	2021-08-30	10	5622452	0.441367	4995	99
7990	21_28_O_92	Vibrio_crassostreae_21_28_O_92	GCA_963674225.1	oyster	Brest	2021-08-30	10	5621440	0.441371	4996	96
7984	21_26_O_86	Vibrio_crassostreae_21_26_O_86	GCA_963672215.1	oyster	Brest	2021-08-25	10	5622538	0.44137	4994	101
7991	21_28_O_93	Vibrio_crassostreae_21_28_O_93	GCA_963674205.1	oyster	Brest	2021-08-30	10	5623791	0.441378	4999	101
7986	21_26_O_88	Vibrio_crassostreae_21_26_O_88	GCA_963673355.1	oyster	Brest	2021-08-25	10	5616812	0.441391	4992	105
7917	21_7_O_17	Vibrio_crassostreae_21_7_O_17	GCA_963673895.1	oyster	Brest	2021-07-12	6 sister	5700336	0.442368	5025	100
7919	21_9_O_19	Vibrio_crassostreae_21_9_O_19	GCA_963671975.1	oyster	Brest	2021-07-16	not in clade	5129938	0.443707	4460	95
7923	21_13_O_23	Vibrio_crassostreae_21_13_O_23	GCA_963671965.1	oyster	Brest	2021-07-26	2 sister	5490058	0.44302	4820	100
7940	21_18_O_41	Vibrio_crassostreae_21_18_O_41	GCA_963670935.1	oyster	Brest	2021-08-06	2	5835749	0.442316	5167	94
7957	21_20_O_59	Vibrio_crassostreae_21_20_O_59	GCA_963672495.1	oyster	Brest	2021-08-11	2	5806284	0.442105	5098	90
7956	21_20_O_58	Vibrio_crassostreae_21_20_O_58	GCA_963673805.1	oyster	Brest	2021-08-11	2	5808950	0.442036	5109	85
8001	21_28_O_103	Vibrio_crassostreae_21_28_O_103	GCA_963673525.1	oyster	Brest	2021-08-30	2	5744861	0.442526	5098	94
7997	21_28_O_99	Vibrio_crassostreae_21_28_O_99	GCA_963674445.1	oyster	Brest	2021-08-30	2	5738780	0.442491	5093	94
8002	21_28_O_104	Vibrio_crassostreae_21_28_O_104	GCA_963673515.1	oyster	Brest	2021-08-30	2	5756590	0.442556	5102	100
7931	21_16_O_31	Vibrio_crassostreae_21_16_O_31	GCA_963670175.1	oyster	Brest	2021-08-02	2	5672480	0.441979	4952	92
7921	21_13_O_21	Vibrio_crassostreae_21_13_O_21	GCA_963671785.1	oyster	Brest	2021-07-26	2	5667992	0.442034	4940	90
7936	21_17_O_37	Vibrio_crassostreae_21_17_O_37	GCA_963670295.1	oyster	Brest	2021-08-04	2	5680739	0.441967	4962	86
7925	21_13_O_25	Vibrio_crassostreae_21_13_O_25	GCA_963671655.1	oyster	Brest	2021-07-26	2	5674393	0.442002	4948	98
7949	21_19_O_51	Vibrio_crassostreae_21_19_O_51	GCA_963671205.1	oyster	Brest	2021-08-09	2	5673338	0.441995	4952	94
7980	21_25_O_82	Vibrio_crassostreae_21_25_O_82	GCA_963671925.1	oyster	Brest	2021-08-23	2	5950838	0.441846	5255	93
7918	21_8_O_18	Vibrio_crassostreae_21_8_O_18	GCA_963674095.1	oyster	Brest	2021-07-14	2	5855136	0.442011	5141	92
7942	21_19_O_44	Vibrio_crassostreae_21_19_O_44	GCA_963671065.1	oyster	Brest	2021-08-09	2	5888103	0.442152	5196	93
7945	21_19_O_47	Vibrio_crassostreae_21_19_O_47	GCA_963670555.1	oyster	Brest	2021-08-09	2	5887240	0.442152	5191	90
7948	21_19_O_50	Vibrio_crassostreae_21_19_O_50	GCA_963671225.1	oyster	Brest	2021-08-09	2	5890483	0.44217	5197	96
7924	21_13_O_24	Vibrio_crassostreae_21_13_O_24	GCA_963671805.1	oyster	Brest	2021-07-26	2	5865299	0.442289	5175	90
7961	21_20_O_63	Vibrio_crassostreae_21_20_O_63	GCA_963673265.1	oyster	Brest	2021-08-11	2	5902960	0.442585	5230	98
7941	21_19_O_42	Vibrio_crassostreae_21_19_O_42	GCA_963671675.1	oyster	Brest	2021-08-09	2	5871865	0.442321	5173	99
7926	21_16_O_26	Vibrio_crassostreae_21_16_O_26	GCA_963670195.1	oyster	Brest	2021-08-02	2	5919349	0.44213	5223	96
7928	21_16_O_28	Vibrio_crassostreae_21_16_O_28	GCA_963670235.1	oyster	Brest	2021-08-02	2	5921623	0.442122	5217	94
7927	21_16_O_27	Vibrio_crassostreae_21_16_O_27	GCA_963670225.1	oyster	Brest	2021-08-02	2	5918448	0.442103	5227	95
7922	21_13_O_22	Vibrio_crassostreae_21_13_O_22	GCA_963670725.1	oyster	Brest	2021-07-26	2	5918948	0.442122	5226	96
7935	21_17_O_36	Vibrio_crassostreae_21_17_O_36	GCA_963671855.1	oyster	Brest	2021-08-04	2	5919967	0.442137	5222	95
7939	21_17_O_40	Vibrio_crassostreae_21_17_O_40	GCA_963670785.1	oyster	Brest	2021-08-04	2	5920923	0.442124	5220	92
7934	21_17_O_35	Vibrio_crassostreae_21_17_O_35	GCA_963671895.1	oyster	Brest	2021-08-04	2	5920149	0.442111	5222	95
7977	21_25_O_79	Vibrio_crassostreae_21_25_O_79	GCA_963673225.1	oyster	Brest	2021-08-23	2	5954260	0.442411	5282	97
7970	21_22_O_72	Vibrio_crassostreae_21_22_O_72	GCA_963673555.1	oyster	Brest	2021-08-16	2	5954778	0.442407	5269	92
7937	21_17_O_38	Vibrio_crassostreae_21_17_O_38	GCA_963670385.1	oyster	Brest	2021-08-04	2	5920569	0.442122	5215	93
7951	21_19_O_53	Vibrio_crassostreae_21_19_O_53	GCA_963671395.1	oyster	Brest	2021-08-09	2	5921000	0.442117	5222	97
7944	21_19_O_46	Vibrio_crassostreae_21_19_O_46	GCA_963670735.1	oyster	Brest	2021-08-09	2	5921106	0.442105	5229	97
7933	21_16_O_33	Vibrio_crassostreae_21_16_O_33	GCA_963671595.1	oyster	Brest	2021-08-02	2	5920201	0.442125	5224	95
7975	21_23_O_77	Vibrio_crassostreae_21_23_O_77	GCA_963672165.1	oyster	Brest	2021-08-18	2	5921292	0.442113	5230	90
7950	21_19_O_52	Vibrio_crassostreae_21_19_O_52	GCA_963671495.1	oyster	Brest	2021-08-09	2	6008498	0.440574	5167	74
7962	21_20_O_64	Vibrio_crassostreae_21_20_O_64	GCA_963672835.1	oyster	Brest	2021-08-11	2	5918034	0.440692	5239	92
7966	21_21_O_68	Vibrio_crassostreae_21_21_O_68	GCA_963674285.1	oyster	Brest	2021-08-13	2	5918074	0.440702	5235	92
7954	21_20_O_56	Vibrio_crassostreae_21_20_O_56	GCA_963672505.1	oyster	Brest	2021-08-11	2	5916719	0.440698	5234	90
7920	21_13_O_20	Vibrio_crassostreae_21_13_O_20	GCA_963669995.1	oyster	Brest	2021-07-26	2	5919081	0.440704	5238	96
7953	21_20_O_55	Vibrio_crassostreae_21_20_O_55	GCA_963673955.1	oyster	Brest	2021-08-11	2	5920539	0.440719	5240	94
7958	21_20_O_60	Vibrio_crassostreae_21_20_O_60	GCA_963674065.1	oyster	Brest	2021-08-11	2	5921195	0.440708	5223	89
7947	21_19_O_49	Vibrio_crassostreae_21_19_O_49	GCA_963671305.1	oyster	Brest	2021-08-09	2	5917387	0.440707	5237	90
7992	21_28_O_94	Vibrio_crassostreae_21_28_O_94	GCA_963672745.1	oyster	Brest	2021-08-30	2	5986139	0.440604	5330	89
7938	21_17_O_39	Vibrio_crassostreae_21_17_O_39	GCA_963670925.1	oyster	Brest	2021-08-04	2	5917892	0.440693	5232	92
7973	21_23_O_75	Vibrio_crassostreae_21_23_O_75	GCA_963672375.1	oyster	Brest	2021-08-18	2	5916772	0.4407	5233	93
7963	21_21_O_65	Vibrio_crassostreae_21_21_O_65	GCA_963674305.1	oyster	Brest	2021-08-13	2	5921593	0.440719	5234	93
7943	21_19_O_45	Vibrio_crassostreae_21_19_O_45	GCA_963670135.1	oyster	Brest	2021-08-09	2	5923623	0.440667	5236	89
7960	21_20_O_62	Vibrio_crassostreae_21_20_O_62	GCA_963673275.1	oyster	Brest	2021-08-11	2	5918296	0.44071	5234	97
7959	21_20_O_61	Vibrio_crassostreae_21_20_O_61	GCA_963673285.1	oyster	Brest	2021-08-11	2	5916479	0.440688	5235	89
7952	21_19_O_54	Vibrio_crassostreae_21_19_O_54	GCA_963671415.1	oyster	Brest	2021-08-09	2	5916687	0.440689	5236	96
7932	21_16_O_32	Vibrio_crassostreae_21_16_O_32	GCA_963671615.1	oyster	Brest	2021-08-02	2	5921095	0.440702	5231	97
7979	21_25_O_81	Vibrio_crassostreae_21_25_O_81	GCA_963674135.1	oyster	Brest	2021-08-23	2	5916074	0.440698	5232	92
7964	21_21_O_66	Vibrio_crassostreae_21_21_O_66	GCA_963674295.1	oyster	Brest	2021-08-13	2	5918584	0.440701	5236	95
7967	21_21_O_69	Vibrio_crassostreae_21_21_O_69	GCA_963674275.1	oyster	Brest	2021-08-13	2	5917136	0.440681	5240	95
7971	21_22_O_73	Vibrio_crassostreae_21_22_O_73	GCA_963673015.1	oyster	Brest	2021-08-16	2	5915279	0.440703	5231	90
7969	21_21_O_71	Vibrio_crassostreae_21_21_O_71	GCA_963674265.1	oyster	Brest	2021-08-13	2	5916637	0.440705	5230	89
7930	21_16_O_30	Vibrio_crassostreae_21_16_O_30	GCA_963670815.1	oyster	Brest	2021-08-02	2	5919124	0.44071	5240	95
7968	21_21_O_70	Vibrio_crassostreae_21_21_O_70	GCA_963673165.1	oyster	Brest	2021-08-13	2	5922155	0.440698	5237	94
7965	21_21_O_67	Vibrio_crassostreae_21_21_O_67	GCA_963673175.1	oyster	Brest	2021-08-13	2	5918548	0.440704	5235	97
8205	21_7_O_316	Vibrio_crassostreae_21_7_O_316	GCA_963673295.1	oyster	Brest	2021-07-12	7	5395637	0.443131	4735	98
8204	21_7_O_315	Vibrio_crassostreae_21_7_O_315	GCA_963673395.1	oyster	Brest	2021-07-12	7	5598555	0.44241	4939	98
8213	21_13_O_324	Vibrio_crassostreae_21_13_O_324	GCA_963670035.1	oyster	Brest	2021-07-26	7	5806254	0.442059	5144	103
8209	21_11_O_320	Vibrio_crassostreae_21_11_O_320	GCA_963670155.1	oyster	Brest	2021-07-21	7	5806800	0.442061	5145	102
8235	21_28_O_347	Vibrio_crassostreae_21_28_O_347	GCA_963674235.1	oyster	Brest	2021-08-30	7	5863285	0.442085	5215	104
8224	21_21_O_336	Vibrio_crassostreae_21_21_O_336	GCA_963672135.1	oyster	Brest	2021-08-13	7	5863678	0.442117	5214	100
8217	21_20_O_329	Vibrio_crassostreae_21_20_O_329	GCA_963672895.1	oyster	Brest	2021-08-11	7	5860584	0.442107	5210	98
8232	21_27_O_344	Vibrio_crassostreae_21_27_O_344	GCA_963672935.1	oyster	Brest	2021-08-27	7	5094280	0.443988	4433	103
8229	21_22_O_341	Vibrio_crassostreae_21_22_O_341	GCA_963673565.1	oyster	Brest	2021-08-16	7	5372394	0.442733	4704	94
8221	21_20_O_333	Vibrio_crassostreae_21_20_O_333	GCA_963674055.1	oyster	Brest	2021-08-11	7	5379393	0.442867	4714	102
8222	21_21_O_334	Vibrio_crassostreae_21_21_O_334	GCA_963673075.1	oyster	Brest	2021-08-13	7	5379794	0.442837	4715	104
8230	21_23_E_342	Vibrio_crassostreae_21_23_E_342	GCA_963673465.1	seawater	Brest	2021-08-18	7	5072771	0.444006	4395	102
8231	21_25_O_343	Vibrio_crassostreae_21_25_O_343	GCA_963673835.1	oyster	Brest	2021-08-23	7	5551644	0.44221	4883	100
8215	21_13_O_326	Vibrio_crassostreae_21_13_O_326	GCA_963670455.1	oyster	Brest	2021-07-26	7	5556271	0.442423	4874	99
8210	21_13_O_321	Vibrio_crassostreae_21_13_O_321	GCA_963671665.1	oyster	Brest	2021-07-26	7	5554993	0.442415	4871	94
8211	21_13_O_322	Vibrio_crassostreae_21_13_O_322	GCA_963670475.1	oyster	Brest	2021-07-26	7	5490534	0.442858	4814	97
8212	21_13_O_323	Vibrio_crassostreae_21_13_O_323	GCA_963671645.1	oyster	Brest	2021-07-26	7	5487582	0.442821	4810	90
8214	21_13_O_325	Vibrio_crassostreae_21_13_O_325	GCA_963671945.1	oyster	Brest	2021-07-26	7	5490039	0.442865	4812	97
8220	21_20_O_332	Vibrio_crassostreae_21_20_O_332	GCA_963673775.1	oyster	Brest	2021-08-11	7	5077367	0.443642	4412	97
Lost	21_14_E_327	Vibrio_crassostreae_21_14_E_327	GCA_963671405.1	seawater	Brest	2021-07-28	7	5133988	0.443492	4461	99
8272	21_19_O_385	Vibrio_crassostreae_21_19_O_385	GCA_963671745.1	oyster	Brest	2021-08-09	8	5719238	0.442275	5080	95
8286	21_30_O_400	Vibrio_crassostreae_21_30_O_400	GCA_963674425.1	oyster	Brest	2021-09-03	8	6062947	0.442292	5159	89
8268	21_19_O_381	Vibrio_crassostreae_21_19_O_381	GCA_963670655.1	oyster	Brest	2021-08-09	8	6019369	0.441934	5152	87
8269	21_19_O_382	Vibrio_crassostreae_21_19_O_382	GCA_963670635.1	oyster	Brest	2021-08-09	8	5566018	0.44252	4920	105
8274	21_20_O_387	Vibrio_crassostreae_21_20_O_387	GCA_963672885.1	oyster	Brest	2021-08-11	8	5565366	0.442516	4920	96
8247	21_13_O_360	Vibrio_crassostreae_21_13_O_360	GCA_963671445.1	oyster	Brest	2021-07-26	8	5565049	0.442514	4925	97
8267	21_17_O_380	Vibrio_crassostreae_21_17_O_380	GCA_963670425.1	oyster	Brest	2021-08-04	8	5565428	0.442527	4921	97
8270	21_19_O_383	Vibrio_crassostreae_21_19_O_383	GCA_963672405.1	oyster	Brest	2021-08-09	8	5629907	0.442428	5002	86
8266	21_17_O_379	Vibrio_crassostreae_21_17_O_379	GCA_963670315.1	oyster	Brest	2021-08-04	8	5565816	0.442538	4926	100
8238	21_13_O_350	Vibrio_crassostreae_21_13_O_350	GCA_963671335.1	oyster	Brest	2021-07-26	8	5569308	0.44257	4928	103
8291	21_34_O_405	Vibrio_crassostreae_21_34_O_405	GCA_963672045.1	oyster	Brest	2021-09-13	8	5624334	0.442687	5023	111
8279	21_22_O_392	Vibrio_crassostreae_21_22_O_392	GCA_963673925.1	oyster	Brest	2021-08-16	8	5617222	0.44275	5002	104
8282	21_23_O_395	Vibrio_crassostreae_21_23_O_395	GCA_963672795.1	oyster	Brest	2021-08-18	8	5621059	0.442669	5018	110
8261	21_16_O_374	Vibrio_crassostreae_21_16_O_374	GCA_963671525.1	oyster	Brest	2021-08-02	8	5618411	0.442756	5022	102
8264	21_17_O_377	Vibrio_crassostreae_21_17_O_377	GCA_963671425.1	oyster	Brest	2021-08-04	8	5619176	0.442761	5017	104
8271	21_19_O_384	Vibrio_crassostreae_21_19_O_384	GCA_963671715.1	oyster	Brest	2021-08-09	8	5619432	0.442751	5019	107
8280	21_23_O_393	Vibrio_crassostreae_21_23_O_393	GCA_963672975.1	oyster	Brest	2021-08-18	8	5618017	0.442755	5004	104
8284	21_26_O_398	Vibrio_crassostreae_21_26_O_398	GCA_963674335.1	oyster	Brest	2021-08-25	8	5617344	0.442758	5012	103
8259	21_16_O_372	Vibrio_crassostreae_21_16_O_372	GCA_963671315.1	oyster	Brest	2021-08-02	8	5620957	0.442785	5027	99
8239	21_13_O_351	Vibrio_crassostreae_21_13_O_351	GCA_963670665.1	oyster	Brest	2021-07-26	8	5482325	0.442465	4806	99
8243	21_13_O_356	Vibrio_crassostreae_21_13_O_356	GCA_963671005.1	oyster	Brest	2021-07-26	8	5918364	0.441303	5277	102
8288	21_33_O_402	Vibrio_crassostreae_21_33_O_402	GCA_963674395.1	oyster	Brest	2021-09-10	8	5912469	0.441306	5258	103
8287	21_33_O_401	Vibrio_crassostreae_21_33_O_401	GCA_963672565.1	oyster	Brest	2021-09-10	8	5914481	0.441305	5264	109
8290	21_33_O_404	Vibrio_crassostreae_21_33_O_404	GCA_963674385.1	oyster	Brest	2021-09-10	8	5912547	0.44129	5260	101
8289	21_33_O_403	Vibrio_crassostreae_21_33_O_403	GCA_963672555.1	oyster	Brest	2021-09-10	8	5915140	0.441311	5262	106
8275	21_20_O_388	Vibrio_crassostreae_21_20_O_388	GCA_963673315.1	oyster	Brest	2021-08-11	8	5935905	0.441204	5282	101
8278	21_21_O_391	Vibrio_crassostreae_21_21_O_391	GCA_963672315.1	oyster	Brest	2021-08-13	8	5937826	0.441183	5280	112
8276	21_20_O_389	Vibrio_crassostreae_21_20_O_389	GCA_963673305.1	oyster	Brest	2021-08-11	8	5936358	0.441202	5274	108
8273	21_19_O_386	Vibrio_crassostreae_21_19_O_386	GCA_963671195.1	oyster	Brest	2021-08-09	8	5935737	0.441191	5275	105
8277	21_20_O_390	Vibrio_crassostreae_21_20_O_390	GCA_963672605.1	oyster	Brest	2021-08-11	8	5934446	0.441203	5277	102
8265	21_17_O_378	Vibrio_crassostreae_21_17_O_378	GCA_963670415.1	oyster	Brest	2021-08-04	8	5936298	0.441186	5275	102
8262	21_17_O_375	Vibrio_crassostreae_21_17_O_375	GCA_963671875.1	oyster	Brest	2021-08-04	8	5934988	0.441179	5275	103
8260	21_16_O_373	Vibrio_crassostreae_21_16_O_373	GCA_963671535.1	oyster	Brest	2021-08-02	8	5656219	0.441804	5013	111
8251	21_13_O_364	Vibrio_crassostreae_21_13_O_364	GCA_963671385.1	oyster	Brest	2021-07-26	8	5654424	0.441782	5012	104
8285	21_27_O_399	Vibrio_crassostreae_21_27_O_399	GCA_963672915.1	oyster	Brest	2021-08-27	8	5523008	0.442563	4908	97
8089	21_13_O_199	Vibrio_crassostreae_21_13_O_199	GCA_963670525.1	oyster	Brest	2021-07-26	8	5526479	0.442606	4916	106
8263	21_17_O_376	Vibrio_crassostreae_21_17_O_376	GCA_963670345.1	oyster	Brest	2021-08-04	8	5524900	0.442583	4913	100
8281	21_23_O_394	Vibrio_crassostreae_21_23_O_394	GCA_963674255.1	oyster	Brest	2021-08-18	8	5524930	0.442587	4914	102
8283	21_23_O_396	Vibrio_crassostreae_21_23_O_396	GCA_963672785.1	oyster	Brest	2021-08-18	8	5524183	0.442593	4913	102
8257	21_14_O_370	Vibrio_crassostreae_21_14_O_370	GCA_963671905.1	oyster	Brest	2021-07-28	8	5527166	0.442607	4923	102
8237	21_12_O_349	Vibrio_crassostreae_21_12_O_349	GCA_963672155.1	oyster	Brest	2021-07-23	8	5529783	0.442602	4925	103
8244	21_13_O_357	Vibrio_crassostreae_21_13_O_357	GCA_963670245.1	oyster	Brest	2021-07-26	8	5528821	0.442629	4921	105
8241	21_13_O_354	Vibrio_crassostreae_21_13_O_354	GCA_963670045.1	oyster	Brest	2021-07-26	8	5528811	0.442632	4922	106
8249	21_13_O_362	Vibrio_crassostreae_21_13_O_362	GCA_963670905.1	oyster	Brest	2021-07-26	8	5532630	0.442656	4929	102
8242	21_13_O_355	Vibrio_crassostreae_21_13_O_355	GCA_963671215.1	oyster	Brest	2021-07-26	8	5527117	0.442618	4922	106
8248	21_13_O_361	Vibrio_crassostreae_21_13_O_361	GCA_963671165.1	oyster	Brest	2021-07-26	8	5526869	0.442609	4921	103
8252	21_14_E_365	Vibrio_crassostreae_21_14_E_365	GCA_963672335.1	seawater	Brest	2021-07-28	8	5530508	0.442649	4927	100
8245	21_13_O_358	Vibrio_crassostreae_21_13_O_358	GCA_963670355.1	oyster	Brest	2021-07-26	8	5530183	0.442661	4928	102
8240	21_13_O_352	Vibrio_crassostreae_21_13_O_352	GCA_963671435.1	oyster	Brest	2021-07-26	8	5531315	0.442645	4927	105
8253	21_14_E_366	Vibrio_crassostreae_21_14_E_366	GCA_963671455.1	seawater	Brest	2021-07-28	8	5531035	0.442657	4925	112
8255	21_14_O_368	Vibrio_crassostreae_21_14_O_368	GCA_963671185.1	oyster	Brest	2021-07-28	8	5528922	0.442611	4927	102
8246	21_13_O_359	Vibrio_crassostreae_21_13_O_359	GCA_963671055.1	oyster	Brest	2021-07-26	8	5530367	0.442649	4929	102
8254	21_14_O_367	Vibrio_crassostreae_21_14_O_367	GCA_963670395.1	oyster	Brest	2021-07-28	8	5530829	0.442653	4923	106
8256	21_14_O_369	Vibrio_crassostreae_21_14_O_369	GCA_963670375.1	oyster	Brest	2021-07-28	8	5526873	0.442612	4922	100
8258	21_15_O_371	Vibrio_crassostreae_21_15_O_371	GCA_963670965.1	oyster	Brest	2021-07-30	8	5526820	0.442609	4922	105
8250	21_13_O_363	Vibrio_crassostreae_21_13_O_363	GCA_963670885.1	oyster	Brest	2021-07-26	8	5530594	0.442651	4929	105
7974	21_23_E_76	Vibrio_crassostreae_21_23_E_76	GCA_963673455.1	seawater	Brest	2021-08-18	not in clade	5244002	0.443073	4590	96
Lost	21_12_O_114	Vibrio_crassostreae_21_12_O_114	GCA_963671125.1	oyster	Brest	2021-07-23	3	5372206	0.442754	4714	99
8012	21_12_O_115	Vibrio_crassostreae_21_12_O_115	GCA_963671115.1	oyster	Brest	2021-07-23	3	5372307	0.442754	4719	103
Lost	21_14_E_122	Vibrio_crassostreae_21_14_E_122	GCA_963670365.1	seawater	Brest	2021-07-28	3	5396791	0.442586	4745	105
Lost	21_14_E_123	Vibrio_crassostreae_21_14_E_123	GCA_963670335.1	seawater	Brest	2021-07-28	3	5396902	0.44257	4744	101
8027	21_26_O_133	Vibrio_crassostreae_21_26_O_133	GCA_963673745.1	oyster	Brest	2021-08-25	3	5397842	0.442576	4745	106
8017	21_13_O_120	Vibrio_crassostreae_21_13_O_120	GCA_963670445.1	oyster	Brest	2021-07-26	3	5387329	0.442601	4731	95
8024	21_23_E_130	Vibrio_crassostreae_21_23_E_130	GCA_963673005.1	seawater	Brest	2021-08-18	3	5383036	0.44273	4728	102
8026	21_26_E_132	Vibrio_crassostreae_21_26_E_132	GCA_963672965.1	seawater	Brest	2021-08-25	3	5390204	0.442718	4756	100
8025	21_23_E_131	Vibrio_crassostreae_21_23_E_131	GCA_963673915.1	seawater	Brest	2021-08-18	3	5379917	0.442675	4728	101
8013	21_13_O_116	Vibrio_crassostreae_21_13_O_116	GCA_963672115.1	oyster	Brest	2021-07-26	3	5362142	0.442754	4720	108
Lost	21_14_E_121	Vibrio_crassostreae_21_14_E_121	GCA_963671475.1	seawater	Brest	2021-07-28	3	5406261	0.442459	4766	104
8022	21_22_O_128	Vibrio_crassostreae_21_22_O_128	GCA_963673655.1	oyster	Brest	2021-08-16	3	5398175	0.442464	4744	108
8009	21_7_O_111	Vibrio_crassostreae_21_7_O_111	GCA_963672525.1	oyster	Brest	2021-07-12	3	5377312	0.442602	4721	97
8015	21_13_O_118	Vibrio_crassostreae_21_13_O_118	GCA_963672035.1	oyster	Brest	2021-07-26	3	5371718	0.442634	4714	97
8010	21_7_O_112	Vibrio_crassostreae_21_7_O_112	GCA_963672645.1	oyster	Brest	2021-07-12	3	5372248	0.442654	4714	106
8014	21_13_O_117	Vibrio_crassostreae_21_13_O_117	GCA_963672385.1	oyster	Brest	2021-07-26	3	5380465	0.442913	4737	96
8011	21_10_O_113	Vibrio_crassostreae_21_10_O_113	GCA_963670775.1	oyster	Brest	2021-07-19	3	5378572	0.443078	4754	102
8023	21_22_O_129	Vibrio_crassostreae_21_22_O_129	GCA_963673135.1	oyster	Brest	2021-08-16	3	5376825	0.44307	4753	96
8019	21_19_O_125	Vibrio_crassostreae_21_19_O_125	GCA_963672195.1	oyster	Brest	2021-08-09	3	5379930	0.443082	4756	109
8020	21_20_E_126	Vibrio_crassostreae_21_20_E_126	GCA_963673335.1	seawater	Brest	2021-08-11	3	5842252	0.442145	5204	102
8018	21_19_O_124	Vibrio_crassostreae_21_19_O_124	GCA_963672015.1	oyster	Brest	2021-08-09	3	5637920	0.442582	5009	100
8016	21_13_O_119	Vibrio_crassostreae_21_13_O_119	GCA_963670095.1	oyster	Brest	2021-07-26	3	5766635	0.44243	5149	107
8021	21_21_O_127	Vibrio_crassostreae_21_21_O_127	GCA_963673245.1	oyster	Brest	2021-08-13	3	5898514	0.442189	5262	99
8008	21_5_O_110	Vibrio_crassostreae_21_5_O_110	GCA_963672535.1	oyster	Brest	2021-07-07	3	5843700	0.442628	5226	106
8031	21_13_O_137	Vibrio_crassostreae_21_13_O_137	GCA_963670085.1	oyster	Brest	2021-07-26	4 sister	5535350	0.442666	4879	96
8035	21_16_O_141	Vibrio_crassostreae_21_16_O_141	GCA_963671095.1	oyster	Brest	2021-08-02	4 sister	5590327	0.442126	4929	100
8043	21_19_O_149	Vibrio_crassostreae_21_19_O_149	GCA_963672005.1	oyster	Brest	2021-08-09	4 sister	5833537	0.441561	4911	95
8052	21_22_O_158	Vibrio_crassostreae_21_22_O_158	GCA_963673645.1	oyster	Brest	2021-08-16	4 sister	5606781	0.442041	4954	94
8049	21_21_O_155	Vibrio_crassostreae_21_21_O_155	GCA_963673675.1	oyster	Brest	2021-08-13	4 sister	5606835	0.442048	4954	98
8034	21_13_O_140	Vibrio_crassostreae_21_13_O_140	GCA_963670115.1	oyster	Brest	2021-07-26	4 sister	5608245	0.442053	4953	98
8032	21_13_O_138	Vibrio_crassostreae_21_13_O_138	GCA_963670645.1	oyster	Brest	2021-07-26	4 sister	5607847	0.442046	4954	95
8033	21_13_O_139	Vibrio_crassostreae_21_13_O_139	GCA_963671955.1	oyster	Brest	2021-07-26	4 sister	5607771	0.442038	4955	100
8053	21_23_O_159	Vibrio_crassostreae_21_23_O_159	GCA_963673815.1	oyster	Brest	2021-08-18	4 sister	5605554	0.442031	4954	94
8054	21_27_O_160	Vibrio_crassostreae_21_27_O_160	GCA_963672695.1	oyster	Brest	2021-08-27	4 sister	5606390	0.442041	4953	97
8048	21_21_O_154	Vibrio_crassostreae_21_21_O_154	GCA_963672425.1	oyster	Brest	2021-08-13	4 sister	5606492	0.442035	4952	101
8042	21_19_O_148	Vibrio_crassostreae_21_19_O_148	GCA_963672145.1	oyster	Brest	2021-08-09	4 sister	5604903	0.442033	4953	98
8051	21_21_O_157	Vibrio_crassostreae_21_21_O_157	GCA_963673665.1	oyster	Brest	2021-08-13	4 sister	5606903	0.442043	4953	102
8050	21_21_O_156	Vibrio_crassostreae_21_21_O_156	GCA_963672875.1	oyster	Brest	2021-08-13	4 sister	5607674	0.442055	4953	105
8046	21_21_O_152	Vibrio_crassostreae_21_21_O_152	GCA_963673235.1	oyster	Brest	2021-08-13	4 sister	5606063	0.442032	4955	94
8055	21_30_O_161	Vibrio_crassostreae_21_30_O_161	GCA_963674165.1	oyster	Brest	2021-09-03	4 sister	5606165	0.442044	4952	99
8029	21_10_O_135	Vibrio_crassostreae_21_10_O_135	GCA_963670715.1	oyster	Brest	2021-07-19	4 sister	5282523	0.442612	4626	97
8030	21_11_O_136	Vibrio_crassostreae_21_11_O_136	GCA_963671605.1	oyster	Brest	2021-07-21	4	5466053	0.442857	4795	104
8028	21_7_O_134	Vibrio_crassostreae_21_7_O_134	GCA_963672635.1	oyster	Brest	2021-07-12	4	5469889	0.442675	4773	99
8057	21_34_O_163	Vibrio_crassostreae_21_34_O_163	GCA_963672205.1	oyster	Brest	2021-09-13	4 sister	5917973	0.442223	5277	103
8040	21_19_O_146	Vibrio_crassostreae_21_19_O_146	GCA_963672095.1	oyster	Brest	2021-08-09	4 sister	5977236	0.442022	5306	103
8037	21_17_O_143	Vibrio_crassostreae_21_17_O_143	GCA_963671265.1	oyster	Brest	2021-08-04	4 sister	5975666	0.441807	5302	102
8036	21_17_O_142	Vibrio_crassostreae_21_17_O_142	GCA_963671275.1	oyster	Brest	2021-08-04	4 sister	5974594	0.441814	5310	97
8047	21_21_O_153	Vibrio_crassostreae_21_21_O_153	GCA_963672305.1	oyster	Brest	2021-08-13	4 sister	5975250	0.442132	5332	103
8041	21_19_O_147	Vibrio_crassostreae_21_19_O_147	GCA_963671155.1	oyster	Brest	2021-08-09	4 sister	6514974	0.441477	5763	108
8039	21_19_O_145	Vibrio_crassostreae_21_19_O_145	GCA_963671075.1	oyster	Brest	2021-08-09	4 sister	5993166	0.442118	5351	94
8144	21_20_O_254	Vibrio_crassostreae_21_20_O_254	GCA_963674375.1	oyster	Brest	2021-08-11	4 sister	5976043	0.442127	5330	96
8038	21_18_O_144	Vibrio_crassostreae_21_18_O_144	GCA_963670685.1	oyster	Brest	2021-08-06	4 sister	5975477	0.442141	5332	100
8045	21_20_O_151	Vibrio_crassostreae_21_20_O_151	GCA_963672285.1	oyster	Brest	2021-08-11	4 sister	5973763	0.442106	5325	96
8056	21_33_O_162	Vibrio_crassostreae_21_33_O_162	GCA_963674405.1	oyster	Brest	2021-09-10	4 sister	5976062	0.442127	5335	107
8044	21_20_O_150	Vibrio_crassostreae_21_20_O_150	GCA_963672715.1	oyster	Brest	2021-08-11	4 sister	5974178	0.442112	5328	101
8126	21_18_O_236	Vibrio_crassostreae_21_18_O_236	GCA_963670265.1	oyster	Brest	2021-08-06	5	5829097	0.441235	5195	98
8119	21_13_O_229	Vibrio_crassostreae_21_13_O_229	GCA_963672265.1	oyster	Brest	2021-07-26	5	5779532	0.441996	5133	96
8154	21_21_O_264	Vibrio_crassostreae_21_21_O_264	GCA_963672355.1	oyster	Brest	2021-08-13	5	5990450	0.442241	5381	97
8077	21_10_O_183	Vibrio_crassostreae_21_10_O_183	GCA_963671695.1	oyster	Brest	2021-07-19	5	5988869	0.44235	5376	101
8152	21_21_O_262	Vibrio_crassostreae_21_21_O_262	GCA_963673715.1	oyster	Brest	2021-08-13	5	5994950	0.442305	5386	100
8145	21_20_O_255	Vibrio_crassostreae_21_20_O_255	GCA_963672345.1	oyster	Brest	2021-08-11	5	5710156	0.44195	5043	91
8065	21_9_O_171	Vibrio_crassostreae_21_9_O_171	GCA_963671915.1	oyster	Brest	2021-07-16	5	5705537	0.441975	5041	99
8143	21_20_O_253	Vibrio_crassostreae_21_20_O_253	GCA_963672475.1	oyster	Brest	2021-08-11	5	5784028	0.442557	5173	98
8130	21_19_O_240	Vibrio_crassostreae_21_19_O_240	GCA_963672235.1	oyster	Brest	2021-08-09	5	5787674	0.442504	5180	97
8138	21_20_O_248	Vibrio_crassostreae_21_20_O_248	GCA_963674125.1	oyster	Brest	2021-08-11	5	5770433	0.442655	5153	102
8177	21_24_O_288	Vibrio_crassostreae_21_24_O_288	GCA_963672615.1	oyster	Brest	2021-08-20	5	5769337	0.442648	5152	100
8063	21_8_O_169	Vibrio_crassostreae_21_8_O_169	GCA_963672485.1	oyster	Brest	2021-07-14	5	5765437	0.442689	5148	102
8110	21_13_O_220	Vibrio_crassostreae_21_13_O_220	GCA_963670765.1	oyster	Brest	2021-07-26	5	5769760	0.442659	5149	100
8122	21_14_O_232	Vibrio_crassostreae_21_14_O_232	GCA_963671175.1	oyster	Brest	2021-07-28	5	5763130	0.442678	5149	101
8115	21_13_O_225	Vibrio_crassostreae_21_13_O_225	GCA_963671325.1	oyster	Brest	2021-07-26	5	5764670	0.442682	5150	103
8118	21_13_O_228	Vibrio_crassostreae_21_13_O_228	GCA_963670745.1	oyster	Brest	2021-07-26	5	5770993	0.442653	5153	104
8064	21_9_O_170	Vibrio_crassostreae_21_9_O_170	GCA_963672515.1	oyster	Brest	2021-07-16	5	5770677	0.442647	5153	97
8080	21_12_O_189	Vibrio_crassostreae_21_12_O_189	GCA_963670795.1	oyster	Brest	2021-07-23	5	5785457	0.442552	5172	109
8175	21_23_O_286	Vibrio_crassostreae_21_23_O_286	GCA_963673375.1	oyster	Brest	2021-08-18	5	5795321	0.442552	5181	98
8156	21_22_O_266	Vibrio_crassostreae_21_22_O_266	GCA_963673125.1	oyster	Brest	2021-08-16	5	5782969	0.442553	5172	100
8074	21_10_O_180	Vibrio_crassostreae_21_10_O_180	GCA_963670535.1	oyster	Brest	2021-07-19	5	5769779	0.442649	5151	97
8094	21_13_O_204	Vibrio_crassostreae_21_13_O_204	GCA_963669985.1	oyster	Brest	2021-07-26	5	5768616	0.442643	5153	96
8172	21_23_O_283	Vibrio_crassostreae_21_23_O_283	GCA_963672985.1	oyster	Brest	2021-08-18	5	5775488	0.442602	5159	97
8062	21_8_O_168	Vibrio_crassostreae_21_8_O_168	GCA_963672295.1	oyster	Brest	2021-07-14	5	5763288	0.442674	5149	99
8071	21_10_O_177	Vibrio_crassostreae_21_10_O_177	GCA_963670275.1	oyster	Brest	2021-07-19	5	5767596	0.442645	5153	100
8061	21_7_O_167	Vibrio_crassostreae_21_7_O_167	GCA_963672125.1	oyster	Brest	2021-07-12	5	5765417	0.442689	5148	98
8070	21_10_O_176	Vibrio_crassostreae_21_10_O_176	GCA_963671085.1	oyster	Brest	2021-07-19	5	5766877	0.442637	5152	97
8073	21_10_O_179	Vibrio_crassostreae_21_10_O_179	GCA_963671465.1	oyster	Brest	2021-07-19	5	5768071	0.442646	5151	104
8066	21_10_O_172	Vibrio_crassostreae_21_10_O_172	GCA_963670185.1	oyster	Brest	2021-07-19	5	5770308	0.442641	5155	110
8185	21_26_O_296	Vibrio_crassostreae_21_26_O_296	GCA_963674345.1	oyster	Brest	2021-08-25	5	5769935	0.442649	5155	103
8180	21_26_O_291	Vibrio_crassostreae_21_26_O_291	GCA_963674115.1	oyster	Brest	2021-08-25	5	5768060	0.442639	5152	98
8075	21_10_O_181	Vibrio_crassostreae_21_10_O_181	GCA_963670895.1	oyster	Brest	2021-07-19	5	5769407	0.442652	5152	97
8164	21_22_O_274	Vibrio_crassostreae_21_22_O_274	GCA_963673595.1	oyster	Brest	2021-08-16	5	5773745	0.442592	5162	95
8171	21_23_O_282	Vibrio_crassostreae_21_23_O_282	GCA_963673475.1	oyster	Brest	2021-08-18	5	5775695	0.442596	5160	96
8088	21_13_O_198	Vibrio_crassostreae_21_13_O_198	GCA_963670255.1	oyster	Brest	2021-07-26	5	5774889	0.442607	5159	101
8161	21_22_O_271	Vibrio_crassostreae_21_22_O_271	GCA_963673505.1	oyster	Brest	2021-08-16	5	5782103	0.442552	5169	101
8190	21_27_O_301	Vibrio_crassostreae_21_27_O_301	GCA_963673535.1	oyster	Brest	2021-08-27	5	5783483	0.442551	5172	99
8104	21_13_O_214	Vibrio_crassostreae_21_13_O_214	GCA_963671585.1	oyster	Brest	2021-07-26	5	5775655	0.4426	5165	98
8072	21_10_O_178	Vibrio_crassostreae_21_10_O_178	GCA_963670625.1	oyster	Brest	2021-07-19	5	5768924	0.44264	5150	97
8091	21_13_O_201	Vibrio_crassostreae_21_13_O_201	GCA_963670585.1	oyster	Brest	2021-07-26	5	5763095	0.442678	5148	94
8170	21_23_O_281	Vibrio_crassostreae_21_23_O_281	GCA_963672805.1	oyster	Brest	2021-08-18	5	5776171	0.442603	5161	98
8099	21_13_O_209	Vibrio_crassostreae_21_13_O_209	GCA_963671575.1	oyster	Brest	2021-07-26	5	5763295	0.442693	5146	96
8174	21_23_O_285	Vibrio_crassostreae_21_23_O_285	GCA_963674355.1	oyster	Brest	2021-08-18	5	5776710	0.442603	5165	99
8068	21_10_O_174	Vibrio_crassostreae_21_10_O_174	GCA_963671845.1	oyster	Brest	2021-07-19	5	5775248	0.44264	5160	97
8148	21_20_O_258	Vibrio_crassostreae_21_20_O_258	GCA_963674085.1	oyster	Brest	2021-08-11	5	5569969	0.442588	4870	94
8103	21_13_O_213	Vibrio_crassostreae_21_13_O_213	GCA_963670545.1	oyster	Brest	2021-07-26	5	5889209	0.442096	5255	90
8163	21_22_O_273	Vibrio_crassostreae_21_22_O_273	GCA_963673605.1	oyster	Brest	2021-08-16	5	5713269	0.442515	5059	91
8160	21_22_O_270	Vibrio_crassostreae_21_22_O_270	GCA_963673615.1	oyster	Brest	2021-08-16	5	5715625	0.442532	5063	97
8168	21_23_E_279	Vibrio_crassostreae_21_23_E_279	GCA_963672995.1	seawater	Brest	2021-08-18	5	5867535	0.442718	5233	104
8087	21_13_O_197	Vibrio_crassostreae_21_13_O_197	GCA_963671025.1	oyster	Brest	2021-07-26	5	5880855	0.442539	5243	95
8086	21_13_O_196	Vibrio_crassostreae_21_13_O_196	GCA_963670065.1	oyster	Brest	2021-07-26	5	5864703	0.442708	5231	99
8112	21_13_O_222	Vibrio_crassostreae_21_13_O_222	GCA_963670845.1	oyster	Brest	2021-07-26	5	5864039	0.442701	5234	96
8111	21_13_O_221	Vibrio_crassostreae_21_13_O_221	GCA_963670505.1	oyster	Brest	2021-07-26	5	5866590	0.442734	5236	95
8124	21_16_O_234	Vibrio_crassostreae_21_16_O_234	GCA_963670515.1	oyster	Brest	2021-08-02	5	5779209	0.442922	5147	97
8082	21_12_O_191	Vibrio_crassostreae_21_12_O_191	GCA_963670755.1	oyster	Brest	2021-07-23	5	5865188	0.442173	5193	102
8201	21_33_O_312	Vibrio_crassostreae_21_33_O_312	GCA_963672585.1	oyster	Brest	2021-09-10	5	5906678	0.442176	5247	97
8189	21_27_O_300	Vibrio_crassostreae_21_27_O_300	GCA_963672685.1	oyster	Brest	2021-08-27	5	5864972	0.442174	5197	98
8191	21_27_O_302	Vibrio_crassostreae_21_27_O_302	GCA_963672675.1	oyster	Brest	2021-08-27	5	5898689	0.441941	5241	93
8098	21_13_O_208	Vibrio_crassostreae_21_13_O_208	GCA_963671735.1	oyster	Brest	2021-07-26	5	5863155	0.442141	5197	90
8105	21_13_O_215	Vibrio_crassostreae_21_13_O_215	GCA_963671545.1	oyster	Brest	2021-07-26	5	5862512	0.442151	5193	92
8121	21_13_O_231	Vibrio_crassostreae_21_13_O_231	GCA_963670145.1	oyster	Brest	2021-07-26	5	5863650	0.44217	5194	97
8167	21_23_O_278	Vibrio_crassostreae_21_23_O_278	GCA_963673405.1	oyster	Brest	2021-08-18	5	5865076	0.442166	5196	94
8101	21_13_O_211	Vibrio_crassostreae_21_13_O_211	GCA_963671515.1	oyster	Brest	2021-07-26	5	5866205	0.442168	5198	97
8137	21_20_O_247	Vibrio_crassostreae_21_20_O_247	GCA_963672275.1	oyster	Brest	2021-08-11	5	5864557	0.442163	5198	95
8131	21_19_O_241	Vibrio_crassostreae_21_19_O_241	GCA_963671775.1	oyster	Brest	2021-08-09	5	5905580	0.44206	5221	110
8188	21_27_O_299	Vibrio_crassostreae_21_27_O_299	GCA_963673345.1	oyster	Brest	2021-08-27	5	5906563	0.442181	5243	97
8159	21_22_O_269	Vibrio_crassostreae_21_22_O_269	GCA_963673495.1	oyster	Brest	2021-08-16	5	5877743	0.442244	5202	98
8153	21_21_O_263	Vibrio_crassostreae_21_21_O_263	GCA_963673725.1	oyster	Brest	2021-08-13	5	5864887	0.442153	5200	95
8114	21_13_O_224	Vibrio_crassostreae_21_13_O_224	GCA_963670285.1	oyster	Brest	2021-07-26	5	5865182	0.44218	5193	94
8120	21_13_O_230	Vibrio_crassostreae_21_13_O_230	GCA_963671985.1	oyster	Brest	2021-07-26	5	5863247	0.442145	5197	95
8106	21_13_O_216	Vibrio_crassostreae_21_13_O_216	GCA_963671245.1	oyster	Brest	2021-07-26	5	5866146	0.442186	5189	94
8108	21_13_O_218	Vibrio_crassostreae_21_13_O_218	GCA_963670605.1	oyster	Brest	2021-07-26	5	5865881	0.442164	5196	96
8079	21_12_O_188	Vibrio_crassostreae_21_12_O_188	GCA_963670205.1	oyster	Brest	2021-07-23	5	5866364	0.44217	5201	97
8100	21_13_O_210	Vibrio_crassostreae_21_13_O_210	GCA_963671565.1	oyster	Brest	2021-07-26	5	5866717	0.442169	5201	97
8117	21_13_O_227	Vibrio_crassostreae_21_13_O_227	GCA_963670015.1	oyster	Brest	2021-07-26	5	5865667	0.442159	5198	95
8078	21_12_O_187	Vibrio_crassostreae_21_12_O_187	GCA_963670945.1	oyster	Brest	2021-07-23	5	6097450	0.442059	5026	86
8081	21_12_O_190	Vibrio_crassostreae_21_12_O_190	GCA_963672105.1	oyster	Brest	2021-07-23	5	5866073	0.4422	5195	103
8084	21_13_O_193	Vibrio_crassostreae_21_13_O_193	GCA_963671035.1	oyster	Brest	2021-07-26	5	5865708	0.44217	5198	98
8102	21_13_O_212	Vibrio_crassostreae_21_13_O_212	GCA_963670565.1	oyster	Brest	2021-07-26	5	5867296	0.442181	5196	100
8092	21_13_O_202	Vibrio_crassostreae_21_13_O_202	GCA_963670005.1	oyster	Brest	2021-07-26	5	5866661	0.442178	5197	97
8090	21_13_O_200	Vibrio_crassostreae_21_13_O_200	GCA_963670915.1	oyster	Brest	2021-07-26	5	5862465	0.442148	5198	93
8116	21_13_O_226	Vibrio_crassostreae_21_13_O_226	GCA_963671365.1	oyster	Brest	2021-07-26	5	5863417	0.442159	5195	97
8085	21_13_O_194	Vibrio_crassostreae_21_13_O_194	GCA_963670675.1	oyster	Brest	2021-07-26	5	5863322	0.442135	5190	96
8095	21_13_O_205	Vibrio_crassostreae_21_13_O_205	GCA_963671685.1	oyster	Brest	2021-07-26	5	5872611	0.442078	5201	92
8093	21_13_O_203	Vibrio_crassostreae_21_13_O_203	GCA_963671815.1	oyster	Brest	2021-07-26	5	5865888	0.442185	5202	100
8059	21_7_O_165	Vibrio_crassostreae_21_7_O_165	GCA_963673425.1	oyster	Brest	2021-07-12	5	5864981	0.442164	5200	95
8109	21_13_O_219	Vibrio_crassostreae_21_13_O_219	GCA_963672075.1	oyster	Brest	2021-07-26	5	5865658	0.442173	5197	97
8113	21_13_O_223	Vibrio_crassostreae_21_13_O_223	GCA_963671505.1	oyster	Brest	2021-07-26	5	5867504	0.44217	5199	103
8083	21_12_O_192	Vibrio_crassostreae_21_12_O_192	GCA_963670405.1	oyster	Brest	2021-07-23	5	5865078	0.442194	5195	97
Lost	21_12_O_184	Vibrio_crassostreae_21_12_O_184	GCA_963670835.1	oyster	Brest	2021-07-23	5	5867633	0.442178	5201	100
8060	21_7_O_166	Vibrio_crassostreae_21_7_O_166	GCA_963673985.1	oyster	Brest	2021-07-12	5	5712987	0.442559	5061	96
8135	21_19_O_245	Vibrio_crassostreae_21_19_O_245	GCA_963670695.1	oyster	Brest	2021-08-09	5	5723450	0.442521	5071	98
Lost	21_12_O_185	Vibrio_crassostreae_21_12_O_185	GCA_963670485.1	oyster	Brest	2021-07-23	5	5745966	0.442555	5083	103
Lost	21_12_E_186	Vibrio_crassostreae_21_12_E_186	GCA_963670705.1	seawater	Brest	2021-07-23	5	5734714	0.4426	5071	101
8169	21_23_O_280	Vibrio_crassostreae_21_23_O_280	GCA_963672815.1	oyster	Brest	2021-08-18	5	5736772	0.442449	5069	105
8187	21_26_O_298	Vibrio_crassostreae_21_26_O_298	GCA_963673055.1	oyster	Brest	2021-08-25	5	5737381	0.442471	5071	96
8183	21_26_O_294	Vibrio_crassostreae_21_26_O_294	GCA_963674025.1	oyster	Brest	2021-08-25	5	5729925	0.442503	5057	103
8186	21_26_O_297	Vibrio_crassostreae_21_26_O_297	GCA_963673545.1	oyster	Brest	2021-08-25	5	5730037	0.442505	5057	102
8182	21_26_O_293	Vibrio_crassostreae_21_26_O_293	GCA_963672625.1	oyster	Brest	2021-08-25	5	5737760	0.442468	5069	99
8184	21_26_O_295	Vibrio_crassostreae_21_26_O_295	GCA_963673445.1	oyster	Brest	2021-08-25	5	5737114	0.442474	5067	100
8181	21_26_O_292	Vibrio_crassostreae_21_26_O_292	GCA_963673365.1	oyster	Brest	2021-08-25	5	5731804	0.442519	5058	101
8069	21_10_O_175	Vibrio_crassostreae_21_10_O_175	GCA_963670325.1	oyster	Brest	2021-07-19	5	5913271	0.443082	5238	113
8193	21_28_O_304	Vibrio_crassostreae_21_28_O_304	GCA_963672735.1	oyster	Brest	2021-08-30	5	5828660	0.442847	5178	99
8157	21_22_O_267	Vibrio_crassostreae_21_22_O_267	GCA_963673765.1	oyster	Brest	2021-08-16	5	5833584	0.442852	5180	102
8096	21_13_O_206	Vibrio_crassostreae_21_13_O_206	GCA_963671015.1	oyster	Brest	2021-07-26	5	5870384	0.442638	5211	94
8162	21_22_O_272	Vibrio_crassostreae_21_22_O_272	GCA_963673485.1	oyster	Brest	2021-08-16	5	5844767	0.442763	5195	98
8195	21_28_O_306	Vibrio_crassostreae_21_28_O_306	GCA_963674325.1	oyster	Brest	2021-08-30	5	5886734	0.442747	5245	104
8123	21_16_O_233	Vibrio_crassostreae_21_16_O_233	GCA_963670165.1	oyster	Brest	2021-08-02	5	5843207	0.442744	5197	99
8192	21_27_O_303	Vibrio_crassostreae_21_27_O_303	GCA_963672665.1	oyster	Brest	2021-08-27	5	5845390	0.442784	5202	96
8196	21_28_O_307	Vibrio_crassostreae_21_28_O_307	GCA_963673845.1	oyster	Brest	2021-08-30	5	5887493	0.442765	5242	101
8166	21_22_O_276	Vibrio_crassostreae_21_22_O_276	GCA_963672925.1	oyster	Brest	2021-08-16	5	5847517	0.442738	5200	99
8134	21_19_O_244	Vibrio_crassostreae_21_19_O_244	GCA_963671755.1	oyster	Brest	2021-08-09	5	5844373	0.44275	5198	105
8197	21_28_O_308	Vibrio_crassostreae_21_28_O_308	GCA_963673735.1	oyster	Brest	2021-08-30	5	5887338	0.442765	5246	104
8194	21_28_O_305	Vibrio_crassostreae_21_28_O_305	GCA_963673685.1	oyster	Brest	2021-08-30	5	5888488	0.44277	5246	104
8202	21_33_O_313	Vibrio_crassostreae_21_33_O_313	GCA_963672575.1	oyster	Brest	2021-09-10	5	5887113	0.442765	5244	97
8199	21_28_O_310	Vibrio_crassostreae_21_28_O_310	GCA_963673115.1	oyster	Brest	2021-08-30	5	5887432	0.442759	5245	97
8165	21_22_O_275	Vibrio_crassostreae_21_22_O_275	GCA_963672945.1	oyster	Brest	2021-08-16	5	5844558	0.442753	5194	98
8097	21_13_O_207	Vibrio_crassostreae_21_13_O_207	GCA_963670615.1	oyster	Brest	2021-07-26	5	5818766	0.441828	5129	94
8067	21_10_O_173	Vibrio_crassostreae_21_10_O_173	GCA_963670305.1	oyster	Brest	2021-07-19	5	5841425	0.441483	5165	94
8058	21_6_O_164	Vibrio_crassostreae_21_6_O_164	GCA_963672655.1	oyster	Brest	2021-07-09	5	5648932	0.442225	4950	96
8136	21_20_E_246	Vibrio_crassostreae_21_20_E_246	GCA_963673045.1	seawater	Brest	2021-08-11	5	5774679	0.442028	5100	96
8198	21_28_O_309	Vibrio_crassostreae_21_28_O_309	GCA_963672755.1	oyster	Brest	2021-08-30	5	6104517	0.440404	5416	97
8155	21_22_O_265	Vibrio_crassostreae_21_22_O_265	GCA_963673635.1	oyster	Brest	2021-08-16	5	5788446	0.441969	5113	95
8179	21_25_O_290	Vibrio_crassostreae_21_25_O_290	GCA_963673065.1	oyster	Brest	2021-08-23	5	5790227	0.441973	5120	102
8151	21_21_O_261	Vibrio_crassostreae_21_21_O_261	GCA_963672825.1	oyster	Brest	2021-08-13	5	5797824	0.441907	5129	104
8200	21_31_O_311	Vibrio_crassostreae_21_31_O_311	GCA_963674415.1	oyster	Brest	2021-09-06	5	5742753	0.441975	5057	97
8125	21_17_O_235	Vibrio_crassostreae_21_17_O_235	GCA_963671795.1	oyster	Brest	2021-08-04	5	5740866	0.44198	5057	98
8149	21_21_O_259	Vibrio_crassostreae_21_21_O_259	GCA_963672865.1	oyster	Brest	2021-08-13	5	5754265	0.441904	5071	93
8150	21_21_O_260	Vibrio_crassostreae_21_21_O_260	GCA_963673885.1	oyster	Brest	2021-08-13	5	5794985	0.44191	5126	99
8127	21_18_O_237	Vibrio_crassostreae_21_18_O_237	GCA_963672435.1	oyster	Brest	2021-08-06	5	5780695	0.442007	5108	94
8142	21_20_O_252	Vibrio_crassostreae_21_20_O_252	GCA_963672365.1	oyster	Brest	2021-08-11	5	5795070	0.441917	5125	97
8107	21_13_O_217	Vibrio_crassostreae_21_13_O_217	GCA_963671285.1	oyster	Brest	2021-07-26	5	5741897	0.44201	5055	99
8158	21_22_O_268	Vibrio_crassostreae_21_22_O_268	GCA_963673625.1	oyster	Brest	2021-08-16	5	5781202	0.442005	5105	97
8147	21_20_O_257	Vibrio_crassostreae_21_20_O_257	GCA_963673785.1	oyster	Brest	2021-08-11	5	5748432	0.441943	5068	99
8132	21_19_O_242	Vibrio_crassostreae_21_19_O_242	GCA_963671765.1	oyster	Brest	2021-08-09	5	5742229	0.442001	5057	103
8140	21_20_O_250	Vibrio_crassostreae_21_20_O_250	GCA_963672415.1	oyster	Brest	2021-08-11	5	5740511	0.44199	5050	94
8178	21_24_O_289	Vibrio_crassostreae_21_24_O_289	GCA_963674035.1	oyster	Brest	2021-08-20	5	5788478	0.441969	5119	103
8176	21_23_O_287	Vibrio_crassostreae_21_23_O_287	GCA_963674245.1	oyster	Brest	2021-08-18	5	5795030	0.441911	5126	97
8141	21_20_O_251	Vibrio_crassostreae_21_20_O_251	GCA_963672465.1	oyster	Brest	2021-08-11	5	5740831	0.441991	5056	94
8146	21_20_O_256	Vibrio_crassostreae_21_20_O_256	GCA_963672085.1	oyster	Brest	2021-08-11	5	5741253	0.441988	5059	97
8133	21_19_O_243	Vibrio_crassostreae_21_19_O_243	GCA_963671555.1	oyster	Brest	2021-08-09	5	5756131	0.441897	5076	103
8128	21_18_O_238	Vibrio_crassostreae_21_18_O_238	GCA_963672255.1	oyster	Brest	2021-08-06	5	5788721	0.441967	5115	101
8173	21_23_O_284	Vibrio_crassostreae_21_23_O_284	GCA_963674365.1	oyster	Brest	2021-08-18	5	5787466	0.441959	5109	94
8129	21_18_O_239	Vibrio_crassostreae_21_18_O_239	GCA_963670985.1	oyster	Brest	2021-08-06	5	5740482	0.44199	5053	95
8139	21_20_O_249	Vibrio_crassostreae_21_20_O_249	GCA_963672325.1	oyster	Brest	2021-08-11	5	5742583	0.442002	5055	97

## Sheet: Supplementary Data 5 
term	estimate	std.error	statistic	p.value	holm_bonferroni_p.value	partition
core	35173	2196.93	16.0101	1.90771e-52	3.62465e-51	all_vibrio
core	39875.7	58782.6	0.678359	0.500672	1	clade_1
core	140177	23186.3	6.04566	1.47355e-08	1.47355e-07	clade_2
core	2.7591e+06	224217	12.3055	4.68435e-18	7.02653e-17	clade_3
core	151579	48638.7	3.11642	0.00260586	0.018241	clade_4
core	8.56338e+06	2.99041e+06	2.86361	0.00444532	0.0222266	clade_5
core	24839.5	32393.4	0.766808	0.450674	1	clade_6
core	60839.3	16944.6	3.59049	0.000590665	0.00472532	clade_7
core	37028.1	12442	2.97605	0.00339823	0.0203894	clade_8
core	6.55087e+06	231943	28.2435	1.19158e-44	2.02568e-43	clade_9
core	517807	1.12615e+07	0.0459801	0.963534	1	clade_10
core	91837.2	7049.21	13.028	1.34379e-07	1.20941e-06	clade_11
core	88622	3719.73	23.8248	1.79233e-11	2.15079e-10	clade_12
core	114667	22870	5.01386	0.00741745	0.0296698	clade_13
core	28577.2	3115.77	9.1718	3.26921e-13	4.24997e-12	Not_in_clade
core	34679.3	2172.55	15.9625	1.4139e-51	2.54503e-50	fraction_oyster
core	26134	4253.18	6.14457	8.31645e-09	9.1481e-08	fraction_seawater
core	26974.8	2900.13	9.30124	1.20811e-17	1.69135e-16	pgv1512_no
core	33578.4	2594.7	12.9411	1.88249e-35	3.01199e-34	pgv1512_yes

## Sheet: Supplementary Data 6 
core_statistic	core_p.value	holm_bonferroni_core_p.value	partition_1	partition_2
-0.0412619	0.967094	1	clade_1	all_vibrio
-3.38616	0.000729415	0.00948239	clade_2	all_vibrio
-8.58796	2.56727e-17	3.59418e-16	clade_3	all_vibrio
-2.78701	0.00539848	0.0593833	clade_4	all_vibrio
-1.8886	0.0591318	0.532186	clade_5	all_vibrio
0.791367	0.428883	1	clade_6	all_vibrio
-1.21961	0.222837	1	clade_7	all_vibrio
-0.0948736	0.924429	1	clade_8	all_vibrio
-1.39387	0.163598	1	clade_9	all_vibrio
-0.00408257	0.996743	1	clade_10	all_vibrio
-2.97734	0.00296532	0.0355839	clade_11	all_vibrio
-0.280023	0.779508	1	clade_12	all_vibrio
-2.4021	0.0164517	0.164517	clade_13	all_vibrio
1.86804	0.0619875	0.532186	Not_in_clade	all_vibrio
-2.31838	0.0205966	0.047932	fraction_oyster	fraction_seawater
0.159314	0.873436	0.873436	fraction_oyster	all_vibrio
2.4125	0.0159775	0.047932	fraction_seawater	all_vibrio

## Sheet: Supplementary Data 7
RGP ID		RGP characteristics							Gene content
Region	Strain	Gene count	First gene	Last gene	Start	Stop	Length	Classification	AMR systems (CARD)	Virulence systems (VFDB)	Defense systems (Padloc)	Metal resistance systems (BacMet2)
Vibrio_sp._S16_contig_1_RGP_0	Vibrio_sp._S16	43	FKBHJB_05335	FKBHJB_05545	1220210	1273478	53269	Unclassified	1	2	3	1
Vibrio_sp._S16_contig_1_RGP_1	Vibrio_sp._S16	37	FKBHJB_04070	FKBHJB_04250	941728	975900	34173	Unclassified	0	0	0	0
Vibrio_sp._S16_contig_1_RGP_2	Vibrio_sp._S16	39	FKBHJB_12315	FKBHJB_12505	2790620	2834805	44186	Proviral	1	4	0	0
Vibrio_sp._S16_contig_1_RGP_3	Vibrio_sp._S16	16	FKBHJB_13265	FKBHJB_13340	2998857	3012374	13518	Unclassified	1	2	0	2
Vibrio_sp._S16_contig_1_RGP_4	Vibrio_sp._S16	14	FKBHJB_09155	FKBHJB_09220	2128451	2148641	20191	With integrase	0	0	3	0
Vibrio_sp._S16_contig_1_RGP_5	Vibrio_sp._S16	15	FKBHJB_08845	FKBHJB_08915	2058101	2073983	15883	With integrase	0	0	1	0
Vibrio_sp._S16_contig_1_RGP_6	Vibrio_sp._S16	13	FKBHJB_07030	FKBHJB_07090	1601998	1620462	18465	Unclassified	0	0	0	0
Vibrio_sp._S16_contig_1_RGP_7	Vibrio_sp._S16	11	FKBHJB_02890	FKBHJB_02940	681084	694402	13319	Unclassified	0	1	0	0
Vibrio_sp._S16_contig_1_RGP_8	Vibrio_sp._S16	10	FKBHJB_12555	FKBHJB_12600	2843911	2855557	11647	Unclassified	0	1	0	0
Vibrio_sp._S16_contig_1_RGP_9	Vibrio_sp._S16	11	FKBHJB_07885	FKBHJB_07935	1823856	1835170	11315	Unclassified	0	0	0	0
Vibrio_sp._S16_contig_1_RGP_10	Vibrio_sp._S16	11	FKBHJB_05770	FKBHJB_05820	1323210	1328752	5543	Unclassified	0	0	0	0
Vibrio_sp._S16_contig_1_RGP_11	Vibrio_sp._S16	20	FKBHJB_03055	FKBHJB_03150	714465	733863	19399	Unclassified	1	0	0	1
Vibrio_sp._S16_contig_1_RGP_12	Vibrio_sp._S16	7	FKBHJB_08655	FKBHJB_08685	2009797	2021318	11522	Unclassified	0	0	0	0
Vibrio_sp._S16_contig_1_RGP_13	Vibrio_sp._S16	13	FKBHJB_04815	FKBHJB_04875	1114865	1128707	13843	Unclassified	0	0	0	0
Vibrio_sp._S16_contig_1_RGP_14	Vibrio_sp._S16	6	FKBHJB_00105	FKBHJB_00130	28934	35737	6804	Unclassified	0	1	0	0
Vibrio_sp._S16_contig_1_RGP_15	Vibrio_sp._S16	7	FKBHJB_06935	FKBHJB_06965	1577670	1584743	7074	Unclassified	0	1	0	0
Vibrio_sp._S16_contig_1_RGP_16	Vibrio_sp._S16	7	FKBHJB_05675	FKBHJB_05705	1308556	1314284	5729	Unclassified	0	0	0	0
Vibrio_sp._S16_contig_1_RGP_17	Vibrio_sp._S16	5	FKBHJB_05590	FKBHJB_05610	1284722	1292997	8276	Unclassified	0	0	0	0
Vibrio_sp._S16_contig_1_RGP_18	Vibrio_sp._S16	5	FKBHJB_01540	FKBHJB_01560	370296	378311	8016	With integrase	0	0	0	0
Vibrio_sp._S16_contig_1_RGP_19	Vibrio_sp._S16	4	FKBHJB_04965	FKBHJB_04980	1142347	1146156	3810	Unclassified	0	0	0	0
Vibrio_sp._S16_contig_1_RGP_20	Vibrio_sp._S16	6	FKBHJB_04725	FKBHJB_04750	1095342	1103205	7864	Unclassified	0	0	1	0
Vibrio_sp._S16_contig_2_RGP_0	Vibrio_sp._S16	37	FKBHJB_17695	FKBHJB_17875	900602	920821	20220	Proviral	0	0	1	0
Vibrio_sp._S16_contig_2_RGP_1	Vibrio_sp._S16	24	FKBHJB_16080	FKBHJB_16195	532390	564198	31809	Unclassified	3	0	0	3
Vibrio_sp._S16_contig_2_RGP_2	Vibrio_sp._S16	19	FKBHJB_15850	FKBHJB_15940	483430	500716	17287	Unclassified	0	0	0	0
Vibrio_sp._S16_contig_2_RGP_3	Vibrio_sp._S16	23	FKBHJB_14265	FKBHJB_14375	108434	135046	26613	Unclassified	1	0	0	0
Vibrio_sp._S16_contig_2_RGP_4	Vibrio_sp._S16	13	FKBHJB_20915	FKBHJB_20975	1636497	1655068	18572	Unclassified	1	0	0	1
Vibrio_sp._S16_contig_2_RGP_5	Vibrio_sp._S16	13	FKBHJB_19235	FKBHJB_19295	1272855	1283776	10922	With integrase	0	1	0	0
Vibrio_sp._S16_contig_2_RGP_6	Vibrio_sp._S16	11	FKBHJB_17185	FKBHJB_17235	793889	807316	13428	Unclassified	0	0	0	0
Vibrio_sp._S16_contig_2_RGP_7	Vibrio_sp._S16	10	FKBHJB_20810	FKBHJB_20855	1615807	1621498	5692	Unclassified	1	0	0	1
Vibrio_sp._S16_contig_2_RGP_8	Vibrio_sp._S16	10	FKBHJB_19540	FKBHJB_19585	1337099	1351056	13958	With integrase	0	0	0	0
Vibrio_sp._S16_contig_2_RGP_9	Vibrio_sp._S16	10	FKBHJB_18050	FKBHJB_18095	962393	975923	13531	Unclassified	0	0	0	0
Vibrio_sp._S16_contig_2_RGP_10	Vibrio_sp._S16	8	FKBHJB_14830	FKBHJB_14865	232304	244683	12380	Unclassified	0	0	0	0
Vibrio_sp._S16_contig_2_RGP_11	Vibrio_sp._S16	7	FKBHJB_20605	FKBHJB_20635	1570413	1577959	7547	Unclassified	1	0	0	1
Vibrio_sp._S16_contig_2_RGP_12	Vibrio_sp._S16	7	FKBHJB_20540	FKBHJB_20570	1557267	1564888	7622	Unclassified	0	0	0	1
Vibrio_sp._S16_contig_2_RGP_13	Vibrio_sp._S16	7	FKBHJB_14575	FKBHJB_14605	177574	186414	8841	Unclassified	0	0	0	0
Vibrio_sp._S16_contig_2_RGP_14	Vibrio_sp._S16	8	FKBHJB_18920	FKBHJB_18955	1192658	1200443	7786	Unclassified	0	0	2	0
Vibrio_sp._S16_contig_2_RGP_15	Vibrio_sp._S16	5	FKBHJB_21670	FKBHJB_21690	1811040	1815273	4234	Unclassified	1	2	0	1
Vibrio_sp._S16_contig_2_RGP_16	Vibrio_sp._S16	5	FKBHJB_21180	FKBHJB_21200	1706140	1712638	6499	Unclassified	0	0	0	1
Vibrio_sp._S16_contig_2_RGP_17	Vibrio_sp._S16	7	FKBHJB_20720	FKBHJB_20750	1596408	1602239	5832	Unclassified	0	0	0	0
Vibrio_sp._S16_contig_2_RGP_18	Vibrio_sp._S16	5	FKBHJB_19895	FKBHJB_19915	1417121	1425070	7950	Unclassified	2	0	0	2
Vibrio_sp._S16_contig_2_RGP_19	Vibrio_sp._S16	7	FKBHJB_19025	FKBHJB_19055	1223137	1231898	8762	Unclassified	1	0	0	1
Vibrio_sp._S16_contig_2_RGP_20	Vibrio_sp._S16	5	FKBHJB_18115	FKBHJB_18135	979177	987390	8214	Unclassified	0	0	0	0
Vibrio_sp._S16_contig_2_RGP_21	Vibrio_sp._S16	5	FKBHJB_17130	FKBHJB_17150	778804	787051	8248	Unclassified	0	0	0	0
Vibrio_sp._S16_contig_2_RGP_22	Vibrio_sp._S16	5	FKBHJB_15080	FKBHJB_15100	300348	308897	8550	Unclassified	0	0	0	0
Vibrio_sp._S16_contig_299_RGP_0	Vibrio_sp._S16	18	FKBHJB_22655	FKBHJB_22740	290	20452	20163	With integrase	0	0	3	0
Vibrio_sp._GVpop11_8T8-11_contig_1_RGP_0	Vibrio_sp._GVpop11_8T8-11	58	BNFKDE_07220	BNFKDE_07515	1656368	1699726	43359	Proviral	0	0	1	0
Vibrio_sp._GVpop11_8T8-11_contig_1_RGP_1	Vibrio_sp._GVpop11_8T8-11	58	BNFKDE_05320	BNFKDE_05605	1213458	1281938	68481	Unclassified	1	2	2	1
Vibrio_sp._GVpop11_8T8-11_contig_1_RGP_2	Vibrio_sp._GVpop11_8T8-11	46	BNFKDE_04045	BNFKDE_04270	934402	975076	40675	Unclassified	0	0	1	0
Vibrio_sp._GVpop11_8T8-11_contig_1_RGP_3	Vibrio_sp._GVpop11_8T8-11	39	BNFKDE_12110	BNFKDE_12300	2722629	2766877	44249	Proviral	1	4	0	0
Vibrio_sp._GVpop11_8T8-11_contig_1_RGP_4	Vibrio_sp._GVpop11_8T8-11	16	BNFKDE_13060	BNFKDE_13135	2930917	2944434	13518	Unclassified	1	2	0	2
Vibrio_sp._GVpop11_8T8-11_contig_1_RGP_5	Vibrio_sp._GVpop11_8T8-11	11	BNFKDE_11795	BNFKDE_11845	2659297	2667366	8070	Proviral	0	0	0	0
Vibrio_sp._GVpop11_8T8-11_contig_1_RGP_6	Vibrio_sp._GVpop11_8T8-11	11	BNFKDE_08385	BNFKDE_08435	1899967	1906863	6897	Unclassified	0	0	0	0
Vibrio_sp._GVpop11_8T8-11_contig_1_RGP_7	Vibrio_sp._GVpop11_8T8-11	13	BNFKDE_07080	BNFKDE_07140	1603816	1622287	18472	Unclassified	0	0	0	0
Vibrio_sp._GVpop11_8T8-11_contig_1_RGP_8	Vibrio_sp._GVpop11_8T8-11	11	BNFKDE_02880	BNFKDE_02930	674646	687964	13319	Unclassified	0	1	0	0
Vibrio_sp._GVpop11_8T8-11_contig_1_RGP_9	Vibrio_sp._GVpop11_8T8-11	10	BNFKDE_12350	BNFKDE_12395	2775996	2787642	11647	Unclassified	0	1	0	0
Vibrio_sp._GVpop11_8T8-11_contig_1_RGP_10	Vibrio_sp._GVpop11_8T8-11	12	BNFKDE_05820	BNFKDE_05875	1326330	1332292	5963	Unclassified	0	0	0	0
Vibrio_sp._GVpop11_8T8-11_contig_1_RGP_11	Vibrio_sp._GVpop11_8T8-11	11	BNFKDE_08210	BNFKDE_08260	1863549	1874870	11322	Unclassified	0	0	0	0
Vibrio_sp._GVpop11_8T8-11_contig_1_RGP_12	Vibrio_sp._GVpop11_8T8-11	14	BNFKDE_04815	BNFKDE_04880	1111891	1125758	13868	Unclassified	0	0	0	0
Vibrio_sp._GVpop11_8T8-11_contig_1_RGP_13	Vibrio_sp._GVpop11_8T8-11	7	BNFKDE_09050	BNFKDE_09080	2060405	2071926	11522	Unclassified	0	0	0	0
Vibrio_sp._GVpop11_8T8-11_contig_1_RGP_14	Vibrio_sp._GVpop11_8T8-11	19	BNFKDE_03040	BNFKDE_03130	707179	726683	19505	Unclassified	1	0	0	1
Vibrio_sp._GVpop11_8T8-11_contig_1_RGP_15	Vibrio_sp._GVpop11_8T8-11	6	BNFKDE_00105	BNFKDE_00130	29011	35783	6773	Unclassified	0	1	0	0
Vibrio_sp._GVpop11_8T8-11_contig_1_RGP_16	Vibrio_sp._GVpop11_8T8-11	7	BNFKDE_06985	BNFKDE_07015	1579610	1586738	7129	Unclassified	0	1	0	0
Vibrio_sp._GVpop11_8T8-11_contig_1_RGP_17	Vibrio_sp._GVpop11_8T8-11	7	BNFKDE_05720	BNFKDE_05750	1311098	1316826	5729	Unclassified	0	0	0	0
Vibrio_sp._GVpop11_8T8-11_contig_2_RGP_0	Vibrio_sp._GVpop11_8T8-11	100	BNFKDE_19265	BNFKDE_19760	1327822	1427436	99615	With integrase	2	0	3	1
Vibrio_sp._GVpop11_8T8-11_contig_2_RGP_1	Vibrio_sp._GVpop11_8T8-11	24	BNFKDE_16505	BNFKDE_16620	674978	706611	31634	Unclassified	3	0	0	3
Vibrio_sp._GVpop11_8T8-11_contig_2_RGP_2	Vibrio_sp._GVpop11_8T8-11	18	BNFKDE_16280	BNFKDE_16365	625930	643216	17287	Unclassified	0	0	0	0
Vibrio_sp._GVpop11_8T8-11_contig_2_RGP_3	Vibrio_sp._GVpop11_8T8-11	22	BNFKDE_14695	BNFKDE_14800	251987	278411	26425	Unclassified	1	0	0	0
Vibrio_sp._GVpop11_8T8-11_contig_2_RGP_4	Vibrio_sp._GVpop11_8T8-11	13	BNFKDE_21525	BNFKDE_21585	1816535	1826023	9489	Unclassified	1	0	1	1
Vibrio_sp._GVpop11_8T8-11_contig_2_RGP_5	Vibrio_sp._GVpop11_8T8-11	12	BNFKDE_18110	BNFKDE_18165	1032728	1040906	8179	Proviral	0	0	2	0
Vibrio_sp._GVpop11_8T8-11_contig_2_RGP_6	Vibrio_sp._GVpop11_8T8-11	13	BNFKDE_21645	BNFKDE_21705	1841234	1859939	18706	Unclassified	1	0	0	1
Vibrio_sp._GVpop11_8T8-11_contig_2_RGP_7	Vibrio_sp._GVpop11_8T8-11	13	BNFKDE_20035	BNFKDE_20095	1494703	1505752	11050	With integrase	0	1	0	0
Vibrio_sp._GVpop11_8T8-11_contig_2_RGP_8	Vibrio_sp._GVpop11_8T8-11	11	BNFKDE_17585	BNFKDE_17635	926480	939907	13428	Unclassified	0	0	0	0
Vibrio_sp._GVpop11_8T8-11_contig_2_RGP_9	Vibrio_sp._GVpop11_8T8-11	14	BNFKDE_19100	BNFKDE_19165	1286526	1304054	17529	Unclassified	1	1	0	3
Vibrio_sp._GVpop11_8T8-11_contig_2_RGP_10	Vibrio_sp._GVpop11_8T8-11	10	BNFKDE_21370	BNFKDE_21415	1779890	1793511	13622	Unclassified	0	0	0	1
Vibrio_sp._GVpop11_8T8-11_contig_2_RGP_11	Vibrio_sp._GVpop11_8T8-11	10	BNFKDE_18340	BNFKDE_18385	1082721	1096250	13530	Unclassified	0	0	0	0
Vibrio_sp._GVpop11_8T8-11_contig_2_RGP_12	Vibrio_sp._GVpop11_8T8-11	8	BNFKDE_15255	BNFKDE_15290	375704	388083	12380	Unclassified	0	0	0	0
Vibrio_sp._GVpop11_8T8-11_contig_2_RGP_13	Vibrio_sp._GVpop11_8T8-11	7	BNFKDE_15000	BNFKDE_15030	320946	329786	8841	Unclassified	0	0	0	0
Vibrio_sp._GVpop11_8T8-11_contig_2_RGP_14	Vibrio_sp._GVpop11_8T8-11	7	BNFKDE_21435	BNFKDE_21465	1797114	1802945	5832	Unclassified	0	0	0	0
Vibrio_sp._GVpop11_8T8-11_contig_2_RGP_15	Vibrio_sp._GVpop11_8T8-11	5	BNFKDE_20640	BNFKDE_20660	1624492	1632441	7950	Unclassified	2	0	0	2
Vibrio_sp._GVpop11_8T8-11_contig_2_RGP_16	Vibrio_sp._GVpop11_8T8-11	5	BNFKDE_19830	BNFKDE_19850	1449629	1453354	3726	Unclassified	1	0	0	1
Vibrio_sp._GVpop11_8T8-11_contig_2_RGP_17	Vibrio_sp._GVpop11_8T8-11	5	BNFKDE_18405	BNFKDE_18425	1099504	1107717	8214	Unclassified	0	0	0	0
Vibrio_sp._GVpop11_8T8-11_contig_2_RGP_18	Vibrio_sp._GVpop11_8T8-11	5	BNFKDE_15505	BNFKDE_15525	444011	452560	8550	Unclassified	0	0	0	0
Vibrio_sp._GVpop11_8T8-11_contig_2_RGP_19	Vibrio_sp._GVpop11_8T8-11	5	BNFKDE_14220	BNFKDE_14240	133969	138202	4234	Unclassified	1	2	0	1
Vibrio_sp._GVpop11_8T8-11_contig_2_RGP_20	Vibrio_sp._GVpop11_8T8-11	5	BNFKDE_13735	BNFKDE_13755	31950	38448	6499	Unclassified	0	0	0	1
Vibrio_sp._GVpop11_8T8-11_contig_2_RGP_21	Vibrio_sp._GVpop11_8T8-11	4	BNFKDE_21310	BNFKDE_21325	1765970	1771378	5409	Unclassified	1	0	0	1
Vibrio_sp._GVpop11_8T8-11_contig_2_RGP_22	Vibrio_sp._GVpop11_8T8-11	4	BNFKDE_16120	BNFKDE_16135	587748	591684	3937	Unclassified	0	0	0	0
Vibrio_sp._GVpop11_8T8-11_contig_8_RGP_0	Vibrio_sp._GVpop11_8T8-11	21	BNFKDE_23020	BNFKDE_23120	1388	28531	27144	Plasmid	0	0	0	0
Vibrio_sp._GVpop11_8T8-11_contig_13_RGP_0	Vibrio_sp._GVpop11_8T8-11	17	BNFKDE_23250	BNFKDE_23330	704	11945	11242	Plasmid	0	0	0	0
Vibrio_sp._GVpop11_8T8-11_contig_22_RGP_0	Vibrio_sp._GVpop11_8T8-11	7	BNFKDE_23540	BNFKDE_23570	433	5075	4643	Unclassified	0	0	0	0
Vibrio_sp._GVpop11_8T7-4_contig_1_RGP_0	Vibrio_sp._GVpop11_8T7-4	59	CENCCG_05505	CENCCG_05795	1227269	1289214	61946	Proviral	0	2	4	0
Vibrio_sp._GVpop11_8T7-4_contig_1_RGP_1	Vibrio_sp._GVpop11_8T7-4	50	CENCCG_02940	CENCCG_03185	680580	716053	35474	Proviral	0	0	0	0
Vibrio_sp._GVpop11_8T7-4_contig_1_RGP_2	Vibrio_sp._GVpop11_8T7-4	29	CENCCG_12860	CENCCG_13005	2867451	2882494	15044	Proviral	0	0	0	0
Vibrio_sp._GVpop11_8T7-4_contig_1_RGP_3	Vibrio_sp._GVpop11_8T7-4	47	CENCCG_13270	CENCCG_13500	2937223	2988376	51154	Proviral	0	5	0	0
Vibrio_sp._GVpop11_8T7-4_contig_1_RGP_4	Vibrio_sp._GVpop11_8T7-4	25	CENCCG_04245	CENCCG_04365	951911	971339	19429	Unclassified	0	0	0	0
Vibrio_sp._GVpop11_8T7-4_contig_1_RGP_5	Vibrio_sp._GVpop11_8T7-4	16	CENCCG_14290	CENCCG_14365	3155410	3168928	13519	Unclassified	1	2	0	2
Vibrio_sp._GVpop11_8T7-4_contig_1_RGP_6	Vibrio_sp._GVpop11_8T7-4	20	CENCCG_04930	CENCCG_05025	1107437	1130497	23061	Unclassified	1	1	0	1
Vibrio_sp._GVpop11_8T7-4_contig_1_RGP_7	Vibrio_sp._GVpop11_8T7-4	13	CENCCG_13550	CENCCG_13610	2998159	3010628	12470	Unclassified	0	1	0	0
Vibrio_sp._GVpop11_8T7-4_contig_1_RGP_8	Vibrio_sp._GVpop11_8T7-4	13	CENCCG_07305	CENCCG_07365	1618831	1637556	18726	Unclassified	0	0	0	0
Vibrio_sp._GVpop11_8T7-4_contig_1_RGP_9	Vibrio_sp._GVpop11_8T7-4	11	CENCCG_06010	CENCCG_06060	1334772	1340316	5545	Unclassified	0	0	0	0
Vibrio_sp._GVpop11_8T7-4_contig_1_RGP_10	Vibrio_sp._GVpop11_8T7-4	8	CENCCG_06650	CENCCG_06685	1458306	1464839	6534	Proviral	0	0	1	0
Vibrio_sp._GVpop11_8T7-4_contig_1_RGP_11	Vibrio_sp._GVpop11_8T7-4	7	CENCCG_08875	CENCCG_08905	2017166	2028933	11768	Unclassified	0	0	0	0
Vibrio_sp._GVpop11_8T7-4_contig_1_RGP_12	Vibrio_sp._GVpop11_8T7-4	9	CENCCG_03275	CENCCG_03315	731610	742839	11230	Unclassified	0	0	0	0
Vibrio_sp._GVpop11_8T7-4_contig_1_RGP_13	Vibrio_sp._GVpop11_8T7-4	8	CENCCG_04835	CENCCG_04870	1087196	1096046	8851	Unclassified	0	0	0	0
Vibrio_sp._GVpop11_8T7-4_contig_1_RGP_14	Vibrio_sp._GVpop11_8T7-4	6	CENCCG_00110	CENCCG_00135	28905	35708	6804	Unclassified	0	1	0	0
Vibrio_sp._GVpop11_8T7-4_contig_1_RGP_15	Vibrio_sp._GVpop11_8T7-4	7	CENCCG_07165	CENCCG_07195	1586462	1590019	3558	Unclassified	0	0	0	0
Vibrio_sp._GVpop11_8T7-4_contig_1_RGP_16	Vibrio_sp._GVpop11_8T7-4	5	CENCCG_05115	CENCCG_05135	1144316	1148129	3814	Unclassified	0	0	0	0
Vibrio_sp._GVpop11_8T7-4_contig_1_RGP_17	Vibrio_sp._GVpop11_8T7-4	4	CENCCG_10175	CENCCG_10190	2300048	2311314	11267	Unclassified	0	0	0	0
Vibrio_sp._GVpop11_8T7-4_contig_1_RGP_18	Vibrio_sp._GVpop11_8T7-4	6	CENCCG_07215	CENCCG_07240	1594150	1601712	7563	Unclassified	0	1	1	0
Vibrio_sp._GVpop11_8T7-4_contig_1_RGP_19	Vibrio_sp._GVpop11_8T7-4	6	CENCCG_05920	CENCCG_05945	1320410	1325538	5129	Unclassified	0	0	0	0
Vibrio_sp._GVpop11_8T7-4_contig_2_RGP_0	Vibrio_sp._GVpop11_8T7-4	70	CENCCG_20435	CENCCG_20780	1207707	1260748	53042	Proviral	0	0	0	0
Vibrio_sp._GVpop11_8T7-4_contig_2_RGP_1	Vibrio_sp._GVpop11_8T7-4	51	CENCCG_22260	CENCCG_22510	1629273	1675827	46555	Proviral	1	1	0	1
Vibrio_sp._GVpop11_8T7-4_contig_2_RGP_2	Vibrio_sp._GVpop11_8T7-4	32	CENCCG_17045	CENCCG_17200	439649	475361	35713	Unclassified	1	0	0	0
Vibrio_sp._GVpop11_8T7-4_contig_2_RGP_3	Vibrio_sp._GVpop11_8T7-4	24	CENCCG_18905	CENCCG_19020	865973	897493	31521	Unclassified	3	0	0	3
Vibrio_sp._GVpop11_8T7-4_contig_2_RGP_4	Vibrio_sp._GVpop11_8T7-4	19	CENCCG_18675	CENCCG_18765	816812	834098	17287	Unclassified	0	0	0	0
Vibrio_sp._GVpop11_8T7-4_contig_2_RGP_5	Vibrio_sp._GVpop11_8T7-4	11	CENCCG_20015	CENCCG_20065	1125668	1139083	13416	Unclassified	0	0	0	0
Vibrio_sp._GVpop11_8T7-4_contig_2_RGP_6	Vibrio_sp._GVpop11_8T7-4	13	CENCCG_15795	CENCCG_15855	147174	165937	18764	Unclassified	1	0	0	1
Vibrio_sp._GVpop11_8T7-4_contig_2_RGP_7	Vibrio_sp._GVpop11_8T7-4	14	CENCCG_21790	CENCCG_21855	1516091	1533768	17678	Unclassified	1	1	0	3
Vibrio_sp._GVpop11_8T7-4_contig_2_RGP_8	Vibrio_sp._GVpop11_8T7-4	8	CENCCG_20875	CENCCG_20910	1281381	1286759	5379	Unclassified	0	0	0	0
Vibrio_sp._GVpop11_8T7-4_contig_2_RGP_9	Vibrio_sp._GVpop11_8T7-4	7	CENCCG_19210	CENCCG_19240	933300	940735	7436	Unclassified	0	0	0	0
Vibrio_sp._GVpop11_8T7-4_contig_2_RGP_10	Vibrio_sp._GVpop11_8T7-4	7	CENCCG_17400	CENCCG_17430	517875	526715	8841	Unclassified	0	0	0	0
Vibrio_sp._GVpop11_8T7-4_contig_2_RGP_11	Vibrio_sp._GVpop11_8T7-4	7	CENCCG_15465	CENCCG_15495	71792	79483	7692	Unclassified	0	0	0	1
Vibrio_sp._GVpop11_8T7-4_contig_2_RGP_12	Vibrio_sp._GVpop11_8T7-4	5	CENCCG_23045	CENCCG_23065	1794555	1802504	7950	Unclassified	2	0	0	2
Vibrio_sp._GVpop11_8T7-4_contig_2_RGP_13	Vibrio_sp._GVpop11_8T7-4	7	CENCCG_22045	CENCCG_22075	1584438	1588865	4428	Unclassified	1	0	0	1
Vibrio_sp._GVpop11_8T7-4_contig_2_RGP_14	Vibrio_sp._GVpop11_8T7-4	5	CENCCG_17900	CENCCG_17920	637377	645926	8550	Unclassified	0	0	0	0
Vibrio_sp._GVpop11_8T7-4_contig_2_RGP_15	Vibrio_sp._GVpop11_8T7-4	5	CENCCG_17500	CENCCG_17520	540261	544947	4687	Unclassified	0	0	0	0
Vibrio_sp._GVpop11_8T7-4_contig_2_RGP_16	Vibrio_sp._GVpop11_8T7-4	5	CENCCG_16565	CENCCG_16585	321467	325702	4236	Unclassified	1	2	0	1
Vibrio_sp._GVpop11_8T7-4_contig_2_RGP_17	Vibrio_sp._GVpop11_8T7-4	5	CENCCG_16070	CENCCG_16090	221651	228163	6513	Unclassified	0	0	0	1
Vibrio_sp._GVpop11_8T7-4_contig_2_RGP_18	Vibrio_sp._GVpop11_8T7-4	5	CENCCG_15715	CENCCG_15735	128017	131768	3752	Unclassified	1	0	0	1
Vibrio_sp._GVpop11_8T7-4_contig_2_RGP_19	Vibrio_sp._GVpop11_8T7-4	7	CENCCG_15625	CENCCG_15655	108582	114415	5834	Unclassified	0	0	0	0
Vibrio_sp._GVpop11_8T7-4_contig_2_RGP_20	Vibrio_sp._GVpop11_8T7-4	6	CENCCG_21950	CENCCG_21975	1557401	1562008	4608	Unclassified	0	0	1	0
Vibrio_sp._GVpop11_8T7-4_contig_2_RGP_21	Vibrio_sp._GVpop11_8T7-4	4	CENCCG_15525	CENCCG_15540	84986	90291	5306	Unclassified	1	0	0	1
Vibrio_sp._GVpop11_8T7-4_contig_3_RGP_0	Vibrio_sp._GVpop11_8T7-4	174	CENCCG_23340	CENCCG_24205	146	184159	184014	Plasmid	1	2	1	9
Vibrio_sp._GVpop11_8T7-4_contig_35_RGP_0	Vibrio_sp._GVpop11_8T7-4	69	CENCCG_25135	CENCCG_25475	100	53115	53016	Plasmid	0	1	1	0
Vibrio_sp._GVpop11_8T7-4_contig_18_RGP_0	Vibrio_sp._GVpop11_8T7-4	25	CENCCG_24655	CENCCG_24775	391	37699	37309	Plasmid	0	0	3	0
Vibrio_sp._GVpop11_8T7-4_contig_11_RGP_0	Vibrio_sp._GVpop11_8T7-4	38	CENCCG_24280	CENCCG_24465	228	26289	26062	Plasmid	0	0	1	0
Vibrio_sp._GVpop11_8T7-4_contig_45_RGP_0	Vibrio_sp._GVpop11_8T7-4	17	CENCCG_25650	CENCCG_25730	576	21933	21358	Plasmid	0	0	0	1
Vibrio_sp._GVpop11_8T7-4_contig_68_RGP_0	Vibrio_sp._GVpop11_8T7-4	13	CENCCG_25945	CENCCG_26005	21	20674	20654	Plasmid	0	0	2	0
Vibrio_sp._GVpop11_8T7-4_contig_28_RGP_0	Vibrio_sp._GVpop11_8T7-4	17	CENCCG_24915	CENCCG_24995	81	18729	18649	Plasmid	0	0	0	0
Vibrio_sp._GVpop11_8T7-4_contig_71_RGP_0	Vibrio_sp._GVpop11_8T7-4	19	CENCCG_26010	CENCCG_26105	226	17608	17383	Plasmid	0	0	0	0
Vibrio_sp._GVpop11_8T7-4_contig_29_RGP_0	Vibrio_sp._GVpop11_8T7-4	18	CENCCG_25000	CENCCG_25085	596	15324	14729	Plasmid	0	0	0	0
Vibrio_sp._GVpop11_8T7-4_contig_13_RGP_0	Vibrio_sp._GVpop11_8T7-4	16	CENCCG_24475	CENCCG_24550	289	13393	13105	Proviral	0	0	0	0
Vibrio_sp._GVpop11_8T7-4_contig_36_RGP_0	Vibrio_sp._GVpop11_8T7-4	16	CENCCG_25480	CENCCG_25555	1137	13313	12177	Plasmid	0	0	1	0
Vibrio_sp._GVpop11_8T7-4_contig_19_RGP_0	Vibrio_sp._GVpop11_8T7-4	11	CENCCG_24780	CENCCG_24830	1629	13147	11519	Plasmid	0	0	0	0
Vibrio_sp._GVpop11_8T7-4_contig_77_RGP_0	Vibrio_sp._GVpop11_8T7-4	8	CENCCG_26160	CENCCG_26195	12	8176	8165	Unclassified	0	0	0	0
Vibrio_sp._GVpop11_8T7-4_contig_65_RGP_0	Vibrio_sp._GVpop11_8T7-4	15	CENCCG_25870	CENCCG_25940	66	8467	8402	Proviral	0	0	0	0
Vibrio_sp._GVpop11_8T7-4_contig_8_RGP_0	Vibrio_sp._GVpop11_8T7-4	9	CENCCG_24225	CENCCG_24265	274	8442	8169	Plasmid	0	0	0	0
Vibrio_sp._GVpop11_8T7-4_contig_48_RGP_0	Vibrio_sp._GVpop11_8T7-4	7	CENCCG_25740	CENCCG_25770	957	7590	6634	Plasmid	0	1	0	0
Vibrio_sp._GVpop11_8T7-4_contig_50_RGP_0	Vibrio_sp._GVpop11_8T7-4	9	CENCCG_25780	CENCCG_25820	252	6236	5985	Unclassified	0	0	0	0
Vibrio_sp._GVpop11_8T7-4_contig_16_RGP_0	Vibrio_sp._GVpop11_8T7-4	4	CENCCG_24600	CENCCG_24615	21	5324	5304	Unclassified	0	0	2	0
Vibrio_sp._GVpop11_8T7-4_contig_14_RGP_0	Vibrio_sp._GVpop11_8T7-4	8	CENCCG_24555	CENCCG_24590	697	5938	5242	Plasmid	0	0	0	0
Vibrio_sp._GVpop11_8T7-4_contig_27_RGP_0	Vibrio_sp._GVpop11_8T7-4	7	CENCCG_24880	CENCCG_24910	27	5450	5424	With integrase	0	0	1	0
Vibrio_sp._GVpop11_8T7-4_contig_43_RGP_0	Vibrio_sp._GVpop11_8T7-4	7	CENCCG_25595	CENCCG_25625	21	4950	4930	Unclassified	0	0	0	0
Vibrio_sp._GVpop11_8T7-4_contig_17_RGP_0	Vibrio_sp._GVpop11_8T7-4	7	CENCCG_24620	CENCCG_24650	102	5157	5056	Unclassified	0	0	1	0
Vibrio_sp._GVpop11_8T7-4_contig_22_RGP_0	Vibrio_sp._GVpop11_8T7-4	4	CENCCG_24845	CENCCG_24860	54	3321	3268	Unclassified	0	0	0	0
Vibrio_sp._GVpop11_8T2-1_contig_1_RGP_0	Vibrio_sp._GVpop11_8T2-1	76	JJAMNI_05285	JJAMNI_05660	1203136	1294576	91441	Unclassified	1	2	6	1
Vibrio_sp._GVpop11_8T2-1_contig_1_RGP_1	Vibrio_sp._GVpop11_8T2-1	50	JJAMNI_07400	JJAMNI_07655	1693003	1733746	40744	Proviral	0	0	0	0
Vibrio_sp._GVpop11_8T2-1_contig_1_RGP_2	Vibrio_sp._GVpop11_8T2-1	55	JJAMNI_14230	JJAMNI_14500	3167814	3231682	63869	Proviral	2	3	0	0
Vibrio_sp._GVpop11_8T2-1_contig_1_RGP_3	Vibrio_sp._GVpop11_8T2-1	19	JJAMNI_04120	JJAMNI_04210	939411	963572	24162	With integrase	0	0	2	0
Vibrio_sp._GVpop11_8T2-1_contig_1_RGP_4	Vibrio_sp._GVpop11_8T2-1	16	JJAMNI_14765	JJAMNI_14840	3286547	3296932	10386	Proviral	0	0	0	0
Vibrio_sp._GVpop11_8T2-1_contig_1_RGP_5	Vibrio_sp._GVpop11_8T2-1	16	JJAMNI_13385	JJAMNI_13460	2990412	3003929	13518	Unclassified	1	2	0	2
Vibrio_sp._GVpop11_8T2-1_contig_1_RGP_6	Vibrio_sp._GVpop11_8T2-1	16	JJAMNI_06545	JJAMNI_06620	1470044	1479659	9616	Proviral	0	0	1	0
Vibrio_sp._GVpop11_8T2-1_contig_1_RGP_7	Vibrio_sp._GVpop11_8T2-1	15	JJAMNI_05885	JJAMNI_05955	1344690	1352413	7724	Unclassified	0	0	0	0
Vibrio_sp._GVpop11_8T2-1_contig_1_RGP_8	Vibrio_sp._GVpop11_8T2-1	13	JJAMNI_07260	JJAMNI_07320	1640743	1659207	18465	Unclassified	0	0	0	0
Vibrio_sp._GVpop11_8T2-1_contig_1_RGP_9	Vibrio_sp._GVpop11_8T2-1	11	JJAMNI_00005	JJAMNI_00055	59	6177	6119	Proviral	0	0	0	0
Vibrio_sp._GVpop11_8T2-1_contig_1_RGP_10	Vibrio_sp._GVpop11_8T2-1	10	JJAMNI_14135	JJAMNI_14180	3146562	3158209	11648	Unclassified	0	1	0	0
Vibrio_sp._GVpop11_8T2-1_contig_1_RGP_11	Vibrio_sp._GVpop11_8T2-1	12	JJAMNI_07140	JJAMNI_07195	1611033	1623628	12596	With integrase	0	1	0	0
Vibrio_sp._GVpop11_8T2-1_contig_1_RGP_12	Vibrio_sp._GVpop11_8T2-1	14	JJAMNI_04775	JJAMNI_04840	1100781	1114602	13822	Unclassified	0	0	0	0
Vibrio_sp._GVpop11_8T2-1_contig_1_RGP_13	Vibrio_sp._GVpop11_8T2-1	20	JJAMNI_03100	JJAMNI_03195	710496	729882	19387	Unclassified	1	0	0	1
Vibrio_sp._GVpop11_8T2-1_contig_1_RGP_14	Vibrio_sp._GVpop11_8T2-1	8	JJAMNI_01205	JJAMNI_01240	291457	297385	5929	Proviral	0	0	1	0
Vibrio_sp._GVpop11_8T2-1_contig_1_RGP_15	Vibrio_sp._GVpop11_8T2-1	7	JJAMNI_09085	JJAMNI_09115	2079623	2091294	11672	Unclassified	0	0	0	0
Vibrio_sp._GVpop11_8T2-1_contig_1_RGP_16	Vibrio_sp._GVpop11_8T2-1	6	JJAMNI_09375	JJAMNI_09400	2151480	2157963	6484	Proviral	0	0	1	0
Vibrio_sp._GVpop11_8T2-1_contig_1_RGP_17	Vibrio_sp._GVpop11_8T2-1	6	JJAMNI_00160	JJAMNI_00185	35650	42788	7139	Unclassified	0	1	0	0
Vibrio_sp._GVpop11_8T2-1_contig_1_RGP_18	Vibrio_sp._GVpop11_8T2-1	5	JJAMNI_05705	JJAMNI_05725	1305809	1314068	8260	Unclassified	0	0	0	0
Vibrio_sp._GVpop11_8T2-1_contig_1_RGP_19	Vibrio_sp._GVpop11_8T2-1	7	JJAMNI_04670	JJAMNI_04700	1079225	1086967	7743	Unclassified	0	0	0	0
Vibrio_sp._GVpop11_8T2-1_contig_1_RGP_20	Vibrio_sp._GVpop11_8T2-1	4	JJAMNI_10420	JJAMNI_10435	2367274	2377967	10694	Unclassified	0	0	0	0
Vibrio_sp._GVpop11_8T2-1_contig_1_RGP_21	Vibrio_sp._GVpop11_8T2-1	6	JJAMNI_05790	JJAMNI_05815	1329614	1334774	5161	Unclassified	0	0	0	0
Vibrio_sp._GVpop11_8T2-1_contig_1_RGP_22	Vibrio_sp._GVpop11_8T2-1	4	JJAMNI_04735	JJAMNI_04750	1094047	1097853	3807	Proviral	0	0	1	0
Vibrio_sp._GVpop11_8T2-1_contig_1_RGP_23	Vibrio_sp._GVpop11_8T2-1	6	JJAMNI_03225	JJAMNI_03250	734970	742199	7230	Unclassified	0	0	1	0
Vibrio_sp._GVpop11_8T2-1_contig_2_RGP_0	Vibrio_sp._GVpop11_8T2-1	59	JJAMNI_23195	JJAMNI_23485	1857863	1920515	62653	Satellite	0	2	2	0
Vibrio_sp._GVpop11_8T2-1_contig_2_RGP_1	Vibrio_sp._GVpop11_8T2-1	45	JJAMNI_19265	JJAMNI_19485	976740	1011070	34331	Proviral	0	0	0	0
Vibrio_sp._GVpop11_8T2-1_contig_2_RGP_2	Vibrio_sp._GVpop11_8T2-1	38	JJAMNI_15150	JJAMNI_15335	1119	36710	35592	With integrase	0	1	0	0
Vibrio_sp._GVpop11_8T2-1_contig_2_RGP_3	Vibrio_sp._GVpop11_8T2-1	24	JJAMNI_18165	JJAMNI_18280	712961	744481	31521	Unclassified	3	0	0	3
Vibrio_sp._GVpop11_8T2-1_contig_2_RGP_4	Vibrio_sp._GVpop11_8T2-1	18	JJAMNI_18420	JJAMNI_18505	776406	793695	17290	Unclassified	0	0	0	0
Vibrio_sp._GVpop11_8T2-1_contig_2_RGP_5	Vibrio_sp._GVpop11_8T2-1	22	JJAMNI_20320	JJAMNI_20425	1209019	1235686	26668	Unclassified	1	0	0	0
Vibrio_sp._GVpop11_8T2-1_contig_2_RGP_6	Vibrio_sp._GVpop11_8T2-1	12	JJAMNI_21750	JJAMNI_21805	1549908	1556760	6853	Unclassified	1	0	0	1
Vibrio_sp._GVpop11_8T2-1_contig_2_RGP_7	Vibrio_sp._GVpop11_8T2-1	12	JJAMNI_19755	JJAMNI_19810	1082077	1097673	15597	Unclassified	0	0	0	0
Vibrio_sp._GVpop11_8T2-1_contig_2_RGP_8	Vibrio_sp._GVpop11_8T2-1	13	JJAMNI_21630	JJAMNI_21690	1516109	1534846	18738	Unclassified	1	0	0	1
Vibrio_sp._GVpop11_8T2-1_contig_2_RGP_9	Vibrio_sp._GVpop11_8T2-1	15	JJAMNI_16215	JJAMNI_16285	262688	288721	26034	With integrase	1	0	1	1
Vibrio_sp._GVpop11_8T2-1_contig_2_RGP_10	Vibrio_sp._GVpop11_8T2-1	10	JJAMNI_20465	JJAMNI_20510	1244494	1255647	11154	Unclassified	0	0	0	0
Vibrio_sp._GVpop11_8T2-1_contig_2_RGP_11	Vibrio_sp._GVpop11_8T2-1	16	JJAMNI_19965	JJAMNI_20040	1129945	1147231	17287	Unclassified	1	0	0	2
Vibrio_sp._GVpop11_8T2-1_contig_2_RGP_12	Vibrio_sp._GVpop11_8T2-1	10	JJAMNI_18645	JJAMNI_18690	825709	845991	20283	Unclassified	0	0	0	1
Vibrio_sp._GVpop11_8T2-1_contig_2_RGP_13	Vibrio_sp._GVpop11_8T2-1	7	JJAMNI_20090	JJAMNI_20120	1157653	1166493	8841	Unclassified	0	0	0	0
Vibrio_sp._GVpop11_8T2-1_contig_2_RGP_14	Vibrio_sp._GVpop11_8T2-1	6	JJAMNI_15610	JJAMNI_15635	103831	108614	4784	Unclassified	0	0	0	0
Vibrio_sp._GVpop11_8T2-1_contig_2_RGP_15	Vibrio_sp._GVpop11_8T2-1	5	JJAMNI_22630	JJAMNI_22650	1730483	1738432	7950	Unclassified	2	0	0	2
Vibrio_sp._GVpop11_8T2-1_contig_2_RGP_16	Vibrio_sp._GVpop11_8T2-1	5	JJAMNI_21950	JJAMNI_21970	1589039	1594221	5183	Unclassified	1	0	0	1
Vibrio_sp._GVpop11_8T2-1_contig_2_RGP_17	Vibrio_sp._GVpop11_8T2-1	5	JJAMNI_21405	JJAMNI_21425	1456135	1462632	6498	Unclassified	0	0	0	1
Vibrio_sp._GVpop11_8T2-1_contig_2_RGP_18	Vibrio_sp._GVpop11_8T2-1	5	JJAMNI_20925	JJAMNI_20945	1358690	1362925	4236	Unclassified	1	2	0	1
Vibrio_sp._GVpop11_8T2-1_contig_2_RGP_19	Vibrio_sp._GVpop11_8T2-1	5	JJAMNI_19520	JJAMNI_19540	1017802	1026351	8550	Unclassified	0	0	0	0
Vibrio_sp._GVpop11_8T2-1_contig_2_RGP_20	Vibrio_sp._GVpop11_8T2-1	5	JJAMNI_17185	JJAMNI_17205	485595	493842	8248	Unclassified	0	0	0	0
Vibrio_sp._GVpop11_8T2-1_contig_2_RGP_21	Vibrio_sp._GVpop11_8T2-1	5	JJAMNI_15520	JJAMNI_15540	78121	81861	3741	Unclassified	1	0	0	1
Vibrio_sp._GVpop11_8T2-1_contig_2_RGP_22	Vibrio_sp._GVpop11_8T2-1	4	JJAMNI_22300	JJAMNI_22315	1661371	1666654	5284	Unclassified	0	0	0	0
Vibrio_sp._GVpop11_8T2-1_contig_2_RGP_23	Vibrio_sp._GVpop11_8T2-1	4	JJAMNI_17805	JJAMNI_17820	632893	637115	4223	Unclassified	0	0	0	0
Vibrio_sp._GVpop11_8T2-1_contig_3_RGP_0	Vibrio_sp._GVpop11_8T2-1	118	JJAMNI_23490	JJAMNI_24075	514	125774	125261	Plasmid	1	1	2	8
Vibrio_sp._GVpop11_8T2-1_contig_5_RGP_0	Vibrio_sp._GVpop11_8T2-1	138	JJAMNI_24285	JJAMNI_24980	145	109527	109383	Plasmid	0	1	4	0
Vibrio_sp._GVpop11_8T2-1_contig_6_RGP_0	Vibrio_sp._GVpop11_8T2-1	66	JJAMNI_24985	JJAMNI_25315	1629	74405	72777	Plasmid	0	0	0	0
Vibrio_sp._GVpop11_8T2-1_contig_4_RGP_0	Vibrio_sp._GVpop11_8T2-1	41	JJAMNI_24080	JJAMNI_24280	39	44441	44403	Plasmid	1	0	0	1
Vibrio_sp._GVpop11_8T2-1_contig_66_RGP_0	Vibrio_sp._GVpop11_8T2-1	22	JJAMNI_26030	JJAMNI_26135	784	29974	29191	Plasmid	0	0	3	0
Vibrio_sp._GVpop11_8T2-1_contig_45_RGP_0	Vibrio_sp._GVpop11_8T2-1	10	JJAMNI_25855	JJAMNI_25900	876	13290	12415	Plasmid	1	0	0	0
Vibrio_sp._GVpop11_8T2-1_contig_16_RGP_0	Vibrio_sp._GVpop11_8T2-1	16	JJAMNI_25400	JJAMNI_25475	1452	12646	11195	Plasmid	0	0	0	0
Vibrio_sp._GVpop11_8T2-1_contig_47_RGP_0	Vibrio_sp._GVpop11_8T2-1	12	JJAMNI_25905	JJAMNI_25960	117	11751	11635	Plasmid	0	0	1	0
Vibrio_sp._GVpop11_8T2-1_contig_33_RGP_0	Vibrio_sp._GVpop11_8T2-1	6	JJAMNI_25530	JJAMNI_25555	2985	7024	4040	Plasmid	0	0	0	0
Vibrio_sp._GVpop11_8T2-1_contig_13_RGP_0	Vibrio_sp._GVpop11_8T2-1	5	JJAMNI_25330	JJAMNI_25350	311	6083	5773	Plasmid	0	0	0	0
Vibrio_sp._GVpop11_8T2-1_contig_38_RGP_0	Vibrio_sp._GVpop11_8T2-1	8	JJAMNI_25585	JJAMNI_25620	51	5373	5323	Unclassified	0	0	0	0
Vibrio_sp._GVpop11_8T2-1_contig_37_RGP_0	Vibrio_sp._GVpop11_8T2-1	4	JJAMNI_25565	JJAMNI_25580	19	4223	4205	Plasmid	0	0	0	0
Vibrio_sp._GVpop11_8F5-39_contig_1_RGP_0	Vibrio_sp._GVpop11_8F5-39	54	KMGAIA_07440	KMGAIA_07705	1657503	1717110	59608	Unclassified	1	2	1	1
Vibrio_sp._GVpop11_8F5-39_contig_1_RGP_1	Vibrio_sp._GVpop11_8F5-39	27	KMGAIA_06255	KMGAIA_06385	1396372	1419626	23255	Proviral	0	0	0	0
Vibrio_sp._GVpop11_8F5-39_contig_1_RGP_2	Vibrio_sp._GVpop11_8F5-39	46	KMGAIA_01605	KMGAIA_01830	335380	388859	53480	Proviral	1	3	0	0
Vibrio_sp._GVpop11_8F5-39_contig_1_RGP_3	Vibrio_sp._GVpop11_8F5-39	19	KMGAIA_08585	KMGAIA_08675	1888477	1903577	15101	Proviral	0	0	2	0
Vibrio_sp._GVpop11_8F5-39_contig_1_RGP_4	Vibrio_sp._GVpop11_8F5-39	16	KMGAIA_00770	KMGAIA_00845	157373	170891	13519	Unclassified	1	2	0	2
Vibrio_sp._GVpop11_8F5-39_contig_1_RGP_5	Vibrio_sp._GVpop11_8F5-39	12	KMGAIA_06165	KMGAIA_06220	1382585	1392183	9599	Unclassified	0	0	0	0
Vibrio_sp._GVpop11_8F5-39_contig_1_RGP_6	Vibrio_sp._GVpop11_8F5-39	19	KMGAIA_09260	KMGAIA_09350	2048399	2075153	26755	Unclassified	0	0	0	0
Vibrio_sp._GVpop11_8F5-39_contig_1_RGP_7	Vibrio_sp._GVpop11_8F5-39	11	KMGAIA_05020	KMGAIA_05070	1123195	1136513	13319	Unclassified	0	1	0	0
Vibrio_sp._GVpop11_8F5-39_contig_1_RGP_8	Vibrio_sp._GVpop11_8F5-39	10	KMGAIA_01515	KMGAIA_01560	313986	325632	11647	Unclassified	0	1	0	0
Vibrio_sp._GVpop11_8F5-39_contig_1_RGP_9	Vibrio_sp._GVpop11_8F5-39	11	KMGAIA_07920	KMGAIA_07970	1761423	1766968	5546	Unclassified	0	0	0	0
Vibrio_sp._GVpop11_8F5-39_contig_1_RGP_10	Vibrio_sp._GVpop11_8F5-39	14	KMGAIA_06935	KMGAIA_07000	1556139	1569982	13844	Unclassified	0	0	0	0
Vibrio_sp._GVpop11_8F5-39_contig_1_RGP_11	Vibrio_sp._GVpop11_8F5-39	10	KMGAIA_05200	KMGAIA_05245	1157897	1169270	11374	Unclassified	0	0	0	0
Vibrio_sp._GVpop11_8F5-39_contig_1_RGP_12	Vibrio_sp._GVpop11_8F5-39	10	KMGAIA_08120	KMGAIA_08165	1788715	1794618	5904	With integrase	0	0	0	0
Vibrio_sp._GVpop11_8F5-39_contig_1_RGP_13	Vibrio_sp._GVpop11_8F5-39	6	KMGAIA_02235	KMGAIA_02260	479688	486482	6795	Unclassified	0	1	0	0
Vibrio_sp._GVpop11_8F5-39_contig_1_RGP_14	Vibrio_sp._GVpop11_8F5-39	7	KMGAIA_07820	KMGAIA_07850	1746289	1752017	5729	Unclassified	0	0	0	0
Vibrio_sp._GVpop11_8F5-39_contig_1_RGP_15	Vibrio_sp._GVpop11_8F5-39	7	KMGAIA_05310	KMGAIA_05340	1182975	1189996	7022	Unclassified	0	0	0	0
Vibrio_sp._GVpop11_8F5-39_contig_1_RGP_16	Vibrio_sp._GVpop11_8F5-39	6	KMGAIA_09190	KMGAIA_09215	2032408	2038850	6443	Unclassified	0	1	0	0
Vibrio_sp._GVpop11_8F5-39_contig_1_RGP_17	Vibrio_sp._GVpop11_8F5-39	6	KMGAIA_06860	KMGAIA_06885	1538166	1547026	8861	Unclassified	0	0	0	0
Vibrio_sp._GVpop11_8F5-39_contig_2_RGP_0	Vibrio_sp._GVpop11_8F5-39	19	KMGAIA_20735	KMGAIA_20825	1401138	1426496	25359	Unclassified	2	0	0	3
Vibrio_sp._GVpop11_8F5-39_contig_2_RGP_1	Vibrio_sp._GVpop11_8F5-39	23	KMGAIA_18925	KMGAIA_19035	978944	1005379	26436	Unclassified	1	0	0	0
Vibrio_sp._GVpop11_8F5-39_contig_2_RGP_2	Vibrio_sp._GVpop11_8F5-39	18	KMGAIA_20510	KMGAIA_20595	1352045	1369334	17290	Unclassified	0	0	0	0
Vibrio_sp._GVpop11_8F5-39_contig_2_RGP_3	Vibrio_sp._GVpop11_8F5-39	11	KMGAIA_21790	KMGAIA_21840	1647037	1660464	13428	Unclassified	0	0	0	0
Vibrio_sp._GVpop11_8F5-39_contig_2_RGP_4	Vibrio_sp._GVpop11_8F5-39	13	KMGAIA_17670	KMGAIA_17730	680415	699135	18721	Unclassified	1	0	0	1
Vibrio_sp._GVpop11_8F5-39_contig_2_RGP_5	Vibrio_sp._GVpop11_8F5-39	13	KMGAIA_16035	KMGAIA_16095	330099	341139	11041	With integrase	0	1	0	0
Vibrio_sp._GVpop11_8F5-39_contig_2_RGP_6	Vibrio_sp._GVpop11_8F5-39	10	KMGAIA_17565	KMGAIA_17610	658603	665089	6487	Unclassified	1	0	1	1
Vibrio_sp._GVpop11_8F5-39_contig_2_RGP_7	Vibrio_sp._GVpop11_8F5-39	8	KMGAIA_18850	KMGAIA_18885	961461	970186	8726	Unclassified	0	0	0	0
Vibrio_sp._GVpop11_8F5-39_contig_2_RGP_8	Vibrio_sp._GVpop11_8F5-39	10	KMGAIA_17410	KMGAIA_17455	621977	635598	13622	Unclassified	0	0	0	1
Vibrio_sp._GVpop11_8F5-39_contig_2_RGP_9	Vibrio_sp._GVpop11_8F5-39	7	KMGAIA_19400	KMGAIA_19430	1085436	1092009	6574	Unclassified	0	0	0	0
Vibrio_sp._GVpop11_8F5-39_contig_2_RGP_10	Vibrio_sp._GVpop11_8F5-39	9	KMGAIA_19315	KMGAIA_19355	1067303	1078184	10882	Unclassified	1	0	0	1
Vibrio_sp._GVpop11_8F5-39_contig_2_RGP_11	Vibrio_sp._GVpop11_8F5-39	7	KMGAIA_19235	KMGAIA_19265	1048084	1056924	8841	Unclassified	0	0	0	0
Vibrio_sp._GVpop11_8F5-39_contig_2_RGP_12	Vibrio_sp._GVpop11_8F5-39	5	KMGAIA_22295	KMGAIA_22315	1751198	1756548	5351	Unclassified	0	0	2	0
Vibrio_sp._GVpop11_8F5-39_contig_2_RGP_13	Vibrio_sp._GVpop11_8F5-39	5	KMGAIA_19775	KMGAIA_19795	1177072	1185621	8550	Unclassified	0	0	0	0
Vibrio_sp._GVpop11_8F5-39_contig_2_RGP_14	Vibrio_sp._GVpop11_8F5-39	5	KMGAIA_18420	KMGAIA_18440	854310	858543	4234	Unclassified	1	2	0	1
Vibrio_sp._GVpop11_8F5-39_contig_2_RGP_15	Vibrio_sp._GVpop11_8F5-39	5	KMGAIA_17935	KMGAIA_17955	752396	758870	6475	Unclassified	0	0	0	1
Vibrio_sp._GVpop11_8F5-39_contig_2_RGP_16	Vibrio_sp._GVpop11_8F5-39	7	KMGAIA_17475	KMGAIA_17505	639201	645032	5832	Unclassified	0	0	0	0
Vibrio_sp._GVpop11_8F5-39_contig_2_RGP_17	Vibrio_sp._GVpop11_8F5-39	5	KMGAIA_17345	KMGAIA_17365	608149	613422	5274	Unclassified	1	0	0	1
Vibrio_sp._GVpop11_8F5-39_contig_2_RGP_18	Vibrio_sp._GVpop11_8F5-39	5	KMGAIA_16780	KMGAIA_16800	491863	497007	5145	Unclassified	1	0	0	1
Vibrio_sp._GVpop11_8F5-39_contig_2_RGP_19	Vibrio_sp._GVpop11_8F5-39	5	KMGAIA_16635	KMGAIA_16655	459690	467639	7950	Unclassified	2	0	0	2
Vibrio_sp._GVpop11_8F5-39_contig_2_RGP_20	Vibrio_sp._GVpop11_8F5-39	5	KMGAIA_15830	KMGAIA_15850	284999	288743	3745	Unclassified	1	0	0	1
Vibrio_sp._GVpop11_8F5-39_contig_2_RGP_21	Vibrio_sp._GVpop11_8F5-39	7	KMGAIA_15730	KMGAIA_15760	257448	263084	5637	Unclassified	0	0	0	0
Vibrio_sp._GVpop11_8F5-39_contig_9_RGP_0	Vibrio_sp._GVpop11_8F5-39	9	KMGAIA_22415	KMGAIA_22455	69	5905	5837	Proviral	0	0	0	0
Vibrio_sp._GVpop11_8F5-39_contig_3_RGP_0	Vibrio_sp._GVpop11_8F5-39	7	KMGAIA_22320	KMGAIA_22350	359	5001	4643	Unclassified	0	0	0	0
Vibrio_sp._GVpop11_7T4-12_contig_1_RGP_0	Vibrio_sp._GVpop11_7T4-12	51	PFJGKA_06145	PFJGKA_06410	1397960	1438647	40688	Proviral	0	0	0	0
Vibrio_sp._GVpop11_7T4-12_contig_1_RGP_1	Vibrio_sp._GVpop11_7T4-12	50	PFJGKA_04250	PFJGKA_04495	953748	1015248	61501	Unclassified	1	2	2	1
Vibrio_sp._GVpop11_7T4-12_contig_1_RGP_2	Vibrio_sp._GVpop11_7T4-12	31	PFJGKA_06565	PFJGKA_06715	1476765	1505751	28987	Proviral	0	0	1	0
Vibrio_sp._GVpop11_7T4-12_contig_1_RGP_3	Vibrio_sp._GVpop11_7T4-12	49	PFJGKA_12360	PFJGKA_12600	2734227	2788008	53782	Proviral	0	5	0	0
Vibrio_sp._GVpop11_7T4-12_contig_1_RGP_4	Vibrio_sp._GVpop11_7T4-12	21	PFJGKA_14190	PFJGKA_14290	3118432	3138943	20512	Unclassified	0	0	3	0
Vibrio_sp._GVpop11_7T4-12_contig_1_RGP_5	Vibrio_sp._GVpop11_7T4-12	16	PFJGKA_13370	PFJGKA_13445	2953065	2966582	13518	Unclassified	1	2	0	2
Vibrio_sp._GVpop11_7T4-12_contig_1_RGP_6	Vibrio_sp._GVpop11_7T4-12	21	PFJGKA_03675	PFJGKA_03775	832938	856864	23927	Unclassified	1	1	0	2
Vibrio_sp._GVpop11_7T4-12_contig_1_RGP_7	Vibrio_sp._GVpop11_7T4-12	15	PFJGKA_02985	PFJGKA_03055	665200	680720	15521	Unclassified	0	0	0	0
Vibrio_sp._GVpop11_7T4-12_contig_1_RGP_8	Vibrio_sp._GVpop11_7T4-12	15	PFJGKA_01640	PFJGKA_01710	364171	386490	22320	With integrase	0	0	0	0
Vibrio_sp._GVpop11_7T4-12_contig_1_RGP_9	Vibrio_sp._GVpop11_7T4-12	13	PFJGKA_06000	PFJGKA_06060	1345188	1363913	18726	Unclassified	0	0	0	0
Vibrio_sp._GVpop11_7T4-12_contig_1_RGP_10	Vibrio_sp._GVpop11_7T4-12	10	PFJGKA_12650	PFJGKA_12695	2797791	2807997	10207	Unclassified	0	1	0	0
Vibrio_sp._GVpop11_7T4-12_contig_1_RGP_11	Vibrio_sp._GVpop11_7T4-12	10	PFJGKA_12030	PFJGKA_12075	2668064	2675524	7461	Proviral	0	0	0	0
Vibrio_sp._GVpop11_7T4-12_contig_1_RGP_12	Vibrio_sp._GVpop11_7T4-12	10	PFJGKA_03470	PFJGKA_03515	778857	792570	13714	Unclassified	0	0	0	1
Vibrio_sp._GVpop11_7T4-12_contig_1_RGP_13	Vibrio_sp._GVpop11_7T4-12	11	PFJGKA_04720	PFJGKA_04770	1061434	1066980	5547	Unclassified	0	0	0	0
Vibrio_sp._GVpop11_7T4-12_contig_1_RGP_14	Vibrio_sp._GVpop11_7T4-12	8	PFJGKA_08075	PFJGKA_08110	1833760	1845749	11990	With integrase	0	0	0	0
Vibrio_sp._GVpop11_7T4-12_contig_1_RGP_15	Vibrio_sp._GVpop11_7T4-12	8	PFJGKA_08000	PFJGKA_08035	1814781	1826448	11668	Unclassified	0	0	0	0
Vibrio_sp._GVpop11_7T4-12_contig_1_RGP_16	Vibrio_sp._GVpop11_7T4-12	9	PFJGKA_05895	PFJGKA_05935	1318476	1328061	9586	Unclassified	0	1	0	0
Vibrio_sp._GVpop11_7T4-12_contig_1_RGP_17	Vibrio_sp._GVpop11_7T4-12	19	PFJGKA_01965	PFJGKA_02055	435668	455163	19496	Unclassified	1	0	0	1
Vibrio_sp._GVpop11_7T4-12_contig_1_RGP_18	Vibrio_sp._GVpop11_7T4-12	6	PFJGKA_14410	PFJGKA_14435	3170577	3177380	6804	Unclassified	0	1	0	0
Vibrio_sp._GVpop11_7T4-12_contig_1_RGP_19	Vibrio_sp._GVpop11_7T4-12	6	PFJGKA_12305	PFJGKA_12330	2724513	2729430	4918	Proviral	0	0	0	0
Vibrio_sp._GVpop11_7T4-12_contig_1_RGP_20	Vibrio_sp._GVpop11_7T4-12	10	PFJGKA_04915	PFJGKA_04960	1087807	1094803	6997	Unclassified	0	0	0	0
Vibrio_sp._GVpop11_7T4-12_contig_1_RGP_21	Vibrio_sp._GVpop11_7T4-12	12	PFJGKA_03575	PFJGKA_03630	810295	826236	15942	Unclassified	0	0	1	0
Vibrio_sp._GVpop11_7T4-12_contig_1_RGP_22	Vibrio_sp._GVpop11_7T4-12	7	PFJGKA_04620	PFJGKA_04650	1046218	1051947	5730	Unclassified	0	0	0	0
Vibrio_sp._GVpop11_7T4-12_contig_1_RGP_23	Vibrio_sp._GVpop11_7T4-12	4	PFJGKA_03865	PFJGKA_03880	870635	874443	3809	Unclassified	0	0	0	0
Vibrio_sp._GVpop11_7T4-12_contig_1_RGP_24	Vibrio_sp._GVpop11_7T4-12	6	PFJGKA_02085	PFJGKA_02110	460251	465596	5346	Unclassified	0	0	0	0
Vibrio_sp._GVpop11_7T4-12_contig_2_RGP_0	Vibrio_sp._GVpop11_7T4-12	48	PFJGKA_18065	PFJGKA_18300	584671	622438	37768	Proviral	1	0	0	1
Vibrio_sp._GVpop11_7T4-12_contig_2_RGP_1	Vibrio_sp._GVpop11_7T4-12	36	PFJGKA_20290	PFJGKA_20485	1084829	1127455	42627	Proviral	3	0	1	3
Vibrio_sp._GVpop11_7T4-12_contig_2_RGP_2	Vibrio_sp._GVpop11_7T4-12	29	PFJGKA_22030	PFJGKA_22170	1465241	1483084	17844	Proviral	0	0	0	0
Vibrio_sp._GVpop11_7T4-12_contig_2_RGP_3	Vibrio_sp._GVpop11_7T4-12	33	PFJGKA_18450	PFJGKA_18610	662256	698230	35975	Unclassified	1	0	0	0
Vibrio_sp._GVpop11_7T4-12_contig_2_RGP_4	Vibrio_sp._GVpop11_7T4-12	18	PFJGKA_21475	PFJGKA_21560	1355036	1374328	19293	Unclassified	0	0	0	0
Vibrio_sp._GVpop11_7T4-12_contig_2_RGP_5	Vibrio_sp._GVpop11_7T4-12	18	PFJGKA_20065	PFJGKA_20150	1035898	1053184	17287	Unclassified	0	0	0	0
Vibrio_sp._GVpop11_7T4-12_contig_2_RGP_6	Vibrio_sp._GVpop11_7T4-12	14	PFJGKA_16845	PFJGKA_16910	309617	320254	10638	Unclassified	1	0	1	1
Vibrio_sp._GVpop11_7T4-12_contig_2_RGP_7	Vibrio_sp._GVpop11_7T4-12	13	PFJGKA_16970	PFJGKA_17030	335264	353835	18572	Unclassified	1	0	0	1
Vibrio_sp._GVpop11_7T4-12_contig_2_RGP_8	Vibrio_sp._GVpop11_7T4-12	14	PFJGKA_23070	PFJGKA_23135	1715445	1733123	17679	Unclassified	1	1	0	3
Vibrio_sp._GVpop11_7T4-12_contig_2_RGP_9	Vibrio_sp._GVpop11_7T4-12	11	PFJGKA_23545	PFJGKA_23595	1832153	1840114	7962	Unclassified	0	1	0	0
Vibrio_sp._GVpop11_7T4-12_contig_2_RGP_10	Vibrio_sp._GVpop11_7T4-12	10	PFJGKA_16710	PFJGKA_16755	277825	291710	13886	Unclassified	0	0	0	1
Vibrio_sp._GVpop11_7T4-12_contig_2_RGP_11	Vibrio_sp._GVpop11_7T4-12	7	PFJGKA_20670	PFJGKA_20700	1163262	1170697	7436	Unclassified	0	0	0	0
Vibrio_sp._GVpop11_7T4-12_contig_2_RGP_12	Vibrio_sp._GVpop11_7T4-12	7	PFJGKA_18810	PFJGKA_18840	741296	750136	8841	Unclassified	0	0	0	0
Vibrio_sp._GVpop11_7T4-12_contig_2_RGP_13	Vibrio_sp._GVpop11_7T4-12	5	PFJGKA_23340	PFJGKA_23360	1787058	1790813	3756	Unclassified	1	0	0	1
Vibrio_sp._GVpop11_7T4-12_contig_2_RGP_14	Vibrio_sp._GVpop11_7T4-12	7	PFJGKA_23230	PFJGKA_23260	1756962	1763933	6972	Unclassified	0	0	2	0
Vibrio_sp._GVpop11_7T4-12_contig_2_RGP_15	Vibrio_sp._GVpop11_7T4-12	9	PFJGKA_22580	PFJGKA_22620	1582327	1590711	8385	Unclassified	1	1	0	1
Vibrio_sp._GVpop11_7T4-12_contig_2_RGP_16	Vibrio_sp._GVpop11_7T4-12	5	PFJGKA_19305	PFJGKA_19325	858793	867342	8550	Unclassified	0	0	0	0
Vibrio_sp._GVpop11_7T4-12_contig_2_RGP_17	Vibrio_sp._GVpop11_7T4-12	5	PFJGKA_18910	PFJGKA_18930	763682	768368	4687	Unclassified	0	0	0	0
Vibrio_sp._GVpop11_7T4-12_contig_2_RGP_18	Vibrio_sp._GVpop11_7T4-12	5	PFJGKA_17735	PFJGKA_17755	509417	513652	4236	Unclassified	1	2	0	1
Vibrio_sp._GVpop11_7T4-12_contig_2_RGP_19	Vibrio_sp._GVpop11_7T4-12	5	PFJGKA_17245	PFJGKA_17265	409686	416158	6473	Unclassified	0	0	0	1
Vibrio_sp._GVpop11_7T4-12_contig_2_RGP_20	Vibrio_sp._GVpop11_7T4-12	5	PFJGKA_16005	PFJGKA_16025	121947	129896	7950	Unclassified	2	0	0	2
Vibrio_sp._GVpop11_7T4-12_contig_2_RGP_21	Vibrio_sp._GVpop11_7T4-12	4	PFJGKA_16650	PFJGKA_16665	264086	269391	5306	Unclassified	1	0	0	1
Vibrio_sp._GVpop11_7T4-12_contig_4_RGP_0	Vibrio_sp._GVpop11_7T4-12	190	PFJGKA_24135	PFJGKA_25095	3	179232	179230	Plasmid	1	1	2	1
Vibrio_sp._GVpop11_7T4-12_contig_3_RGP_0	Vibrio_sp._GVpop11_7T4-12	107	PFJGKA_23600	PFJGKA_24130	2508	106157	103650	Plasmid	1	1	0	8
Vibrio_sp._GVpop11_7T4-12_contig_123_RGP_0	Vibrio_sp._GVpop11_7T4-12	37	PFJGKA_26820	PFJGKA_27000	514	45614	45101	Plasmid	0	1	0	0
Vibrio_sp._GVpop11_7T4-12_contig_72_RGP_0	Vibrio_sp._GVpop11_7T4-12	46	PFJGKA_25825	PFJGKA_26050	95	40694	40600	Plasmid	1	0	0	0
Vibrio_sp._GVpop11_7T4-12_contig_44_RGP_0	Vibrio_sp._GVpop11_7T4-12	45	PFJGKA_25425	PFJGKA_25645	1538	37465	35928	Plasmid	0	0	0	0
Vibrio_sp._GVpop11_7T4-12_contig_105_RGP_0	Vibrio_sp._GVpop11_7T4-12	21	PFJGKA_26570	PFJGKA_26670	784	29992	29209	Plasmid	0	0	3	0
Vibrio_sp._GVpop11_7T4-12_contig_57_RGP_0	Vibrio_sp._GVpop11_7T4-12	15	PFJGKA_25685	PFJGKA_25755	266	14131	13866	Plasmid	0	0	2	0
Vibrio_sp._GVpop11_7T4-12_contig_81_RGP_0	Vibrio_sp._GVpop11_7T4-12	14	PFJGKA_26155	PFJGKA_26220	178	13581	13404	Plasmid	0	0	0	0
Vibrio_sp._GVpop11_7T4-12_contig_87_RGP_0	Vibrio_sp._GVpop11_7T4-12	11	PFJGKA_26280	PFJGKA_26330	1722	13240	11519	Plasmid	0	0	0	0
Vibrio_sp._GVpop11_7T4-12_contig_36_RGP_0	Vibrio_sp._GVpop11_7T4-12	10	PFJGKA_25350	PFJGKA_25395	864	13279	12416	Plasmid	1	0	0	0
Vibrio_sp._GVpop11_7T4-12_contig_77_RGP_0	Vibrio_sp._GVpop11_7T4-12	13	PFJGKA_26055	PFJGKA_26115	377	10875	10499	Plasmid	0	0	0	0
Vibrio_sp._GVpop11_7T4-12_contig_95_RGP_0	Vibrio_sp._GVpop11_7T4-12	4	PFJGKA_26495	PFJGKA_26510	439	9585	9147	Plasmid	0	0	0	0
Vibrio_sp._GVpop11_7T4-12_contig_110_RGP_0	Vibrio_sp._GVpop11_7T4-12	6	PFJGKA_26740	PFJGKA_26765	20	8032	8013	Unclassified	0	0	0	0
Vibrio_sp._GVpop11_7T4-12_contig_11_RGP_0	Vibrio_sp._GVpop11_7T4-12	4	PFJGKA_25135	PFJGKA_25150	129	7175	7047	Unclassified	0	0	0	0
Vibrio_sp._GVpop11_7T4-12_contig_92_RGP_0	Vibrio_sp._GVpop11_7T4-12	8	PFJGKA_26415	PFJGKA_26450	495	6814	6320	Plasmid	0	0	0	0
Vibrio_sp._GVpop11_7T4-12_contig_31_RGP_0	Vibrio_sp._GVpop11_7T4-12	10	PFJGKA_25250	PFJGKA_25295	122	6076	5955	Proviral	0	0	0	0
Vibrio_sp._GVpop11_7T4-12_contig_108_RGP_0	Vibrio_sp._GVpop11_7T4-12	5	PFJGKA_26700	PFJGKA_26720	519	6272	5754	Plasmid	0	0	0	0
Vibrio_sp._GVpop11_7T4-12_contig_90_RGP_0	Vibrio_sp._GVpop11_7T4-12	8	PFJGKA_26350	PFJGKA_26385	697	5938	5242	Plasmid	0	0	0	0
Vibrio_sp._GVpop11_7T4-12_contig_80_RGP_0	Vibrio_sp._GVpop11_7T4-12	6	PFJGKA_26120	PFJGKA_26145	1021	5397	4377	Plasmid	0	0	1	0
Vibrio_sp._GVpop11_7T4-12_contig_93_RGP_0	Vibrio_sp._GVpop11_7T4-12	8	PFJGKA_26455	PFJGKA_26490	343	5288	4946	Unclassified	0	0	0	0
Vibrio_sp._GVpop11_7T4-12_contig_112_RGP_0	Vibrio_sp._GVpop11_7T4-12	7	PFJGKA_26775	PFJGKA_26805	338	5430	5093	Unclassified	0	0	0	0
Vibrio_sp._GVpop11_7G1-1_contig_1_RGP_0	Vibrio_sp._GVpop11_7G1-1	29	HPOGME_07475	HPOGME_07615	1684884	1717127	32244	Unclassified	1	2	0	1
Vibrio_sp._GVpop11_7G1-1_contig_1_RGP_1	Vibrio_sp._GVpop11_7G1-1	46	HPOGME_01595	HPOGME_01820	334138	388194	54057	Proviral	0	4	0	0
Vibrio_sp._GVpop11_7G1-1_contig_1_RGP_2	Vibrio_sp._GVpop11_7G1-1	23	HPOGME_06225	HPOGME_06335	1405259	1427335	22077	With integrase	0	0	2	0
Vibrio_sp._GVpop11_7G1-1_contig_1_RGP_3	Vibrio_sp._GVpop11_7G1-1	16	HPOGME_00770	HPOGME_00845	157229	170747	13519	Unclassified	1	2	0	2
Vibrio_sp._GVpop11_7G1-1_contig_1_RGP_4	Vibrio_sp._GVpop11_7G1-1	20	HPOGME_06915	HPOGME_07010	1569024	1592085	23062	Unclassified	1	1	0	1
Vibrio_sp._GVpop11_7G1-1_contig_1_RGP_5	Vibrio_sp._GVpop11_7G1-1	13	HPOGME_08475	HPOGME_08535	1886622	1896269	9648	Proviral	0	0	1	0
Vibrio_sp._GVpop11_7G1-1_contig_1_RGP_6	Vibrio_sp._GVpop11_7G1-1	13	HPOGME_03620	HPOGME_03680	812115	832274	20160	Unclassified	0	0	3	0
Vibrio_sp._GVpop11_7G1-1_contig_1_RGP_7	Vibrio_sp._GVpop11_7G1-1	13	HPOGME_09145	HPOGME_09205	2050930	2069394	18465	Unclassified	0	0	0	0
Vibrio_sp._GVpop11_7G1-1_contig_1_RGP_8	Vibrio_sp._GVpop11_7G1-1	11	HPOGME_05025	HPOGME_05075	1138664	1151982	13319	Unclassified	0	1	0	0
Vibrio_sp._GVpop11_7G1-1_contig_1_RGP_9	Vibrio_sp._GVpop11_7G1-1	10	HPOGME_01500	HPOGME_01545	313274	324921	11648	Unclassified	0	1	0	0
Vibrio_sp._GVpop11_7G1-1_contig_1_RGP_10	Vibrio_sp._GVpop11_7G1-1	11	HPOGME_07830	HPOGME_07880	1761464	1767009	5546	Unclassified	0	0	0	0
Vibrio_sp._GVpop11_7G1-1_contig_1_RGP_11	Vibrio_sp._GVpop11_7G1-1	14	HPOGME_06805	HPOGME_06870	1545599	1562317	16719	Unclassified	0	0	0	0
Vibrio_sp._GVpop11_7G1-1_contig_1_RGP_12	Vibrio_sp._GVpop11_7G1-1	7	HPOGME_10720	HPOGME_10750	2448338	2459861	11524	Unclassified	0	0	0	0
Vibrio_sp._GVpop11_7G1-1_contig_1_RGP_13	Vibrio_sp._GVpop11_7G1-1	19	HPOGME_05185	HPOGME_05275	1171239	1190722	19484	Unclassified	1	0	0	1
Vibrio_sp._GVpop11_7G1-1_contig_1_RGP_14	Vibrio_sp._GVpop11_7G1-1	16	HPOGME_05305	HPOGME_05380	1195823	1214751	18929	Unclassified	0	0	0	0
Vibrio_sp._GVpop11_7G1-1_contig_1_RGP_15	Vibrio_sp._GVpop11_7G1-1	6	HPOGME_02220	HPOGME_02245	479015	486014	7000	Unclassified	0	1	0	0
Vibrio_sp._GVpop11_7G1-1_contig_1_RGP_16	Vibrio_sp._GVpop11_7G1-1	7	HPOGME_09050	HPOGME_09080	2025583	2033822	8240	Unclassified	0	1	1	0
Vibrio_sp._GVpop11_7G1-1_contig_1_RGP_17	Vibrio_sp._GVpop11_7G1-1	7	HPOGME_07730	HPOGME_07760	1746320	1752058	5739	Unclassified	0	0	0	0
Vibrio_sp._GVpop11_7G1-1_contig_1_RGP_18	Vibrio_sp._GVpop11_7G1-1	4	HPOGME_12030	HPOGME_12045	2734512	2744338	9827	Unclassified	0	0	0	0
Vibrio_sp._GVpop11_7G1-1_contig_1_RGP_19	Vibrio_sp._GVpop11_7G1-1	8	HPOGME_08020	HPOGME_08055	1787912	1792840	4929	Unclassified	0	0	0	0
Vibrio_sp._GVpop11_7G1-1_contig_1_RGP_20	Vibrio_sp._GVpop11_7G1-1	4	HPOGME_07100	HPOGME_07115	1605894	1609702	3809	Unclassified	0	0	0	0
Vibrio_sp._GVpop11_7G1-1_contig_2_RGP_0	Vibrio_sp._GVpop11_7G1-1	22	HPOGME_20990	HPOGME_21095	1467311	1495957	28647	Unclassified	2	0	0	3
Vibrio_sp._GVpop11_7G1-1_contig_2_RGP_1	Vibrio_sp._GVpop11_7G1-1	23	HPOGME_19200	HPOGME_19310	1050646	1077055	26410	Unclassified	1	0	0	0
Vibrio_sp._GVpop11_7G1-1_contig_2_RGP_2	Vibrio_sp._GVpop11_7G1-1	18	HPOGME_20765	HPOGME_20850	1418123	1435409	17287	Unclassified	0	0	0	0
Vibrio_sp._GVpop11_7G1-1_contig_2_RGP_3	Vibrio_sp._GVpop11_7G1-1	15	HPOGME_17850	HPOGME_17920	738369	748982	10614	Unclassified	1	0	1	1
Vibrio_sp._GVpop11_7G1-1_contig_2_RGP_4	Vibrio_sp._GVpop11_7G1-1	21	HPOGME_17570	HPOGME_17670	675978	698336	22359	Unclassified	1	0	0	2
Vibrio_sp._GVpop11_7G1-1_contig_2_RGP_5	Vibrio_sp._GVpop11_7G1-1	11	HPOGME_22105	HPOGME_22155	1730215	1743878	13664	Unclassified	0	0	0	0
Vibrio_sp._GVpop11_7G1-1_contig_2_RGP_6	Vibrio_sp._GVpop11_7G1-1	13	HPOGME_17980	HPOGME_18040	764231	782986	18756	Unclassified	1	0	0	1
Vibrio_sp._GVpop11_7G1-1_contig_2_RGP_7	Vibrio_sp._GVpop11_7G1-1	13	HPOGME_16335	HPOGME_16395	409428	420463	11036	With integrase	0	1	0	0
Vibrio_sp._GVpop11_7G1-1_contig_2_RGP_8	Vibrio_sp._GVpop11_7G1-1	10	HPOGME_17715	HPOGME_17760	706822	720439	13618	Unclassified	0	0	0	1
Vibrio_sp._GVpop11_7G1-1_contig_2_RGP_9	Vibrio_sp._GVpop11_7G1-1	7	HPOGME_21285	HPOGME_21315	1531314	1538749	7436	Unclassified	0	0	0	0
Vibrio_sp._GVpop11_7G1-1_contig_2_RGP_10	Vibrio_sp._GVpop11_7G1-1	7	HPOGME_20010	HPOGME_20040	1238813	1248706	9894	Unclassified	0	0	0	0
Vibrio_sp._GVpop11_7G1-1_contig_2_RGP_11	Vibrio_sp._GVpop11_7G1-1	7	HPOGME_19515	HPOGME_19545	1119559	1128399	8841	Unclassified	0	0	0	0
Vibrio_sp._GVpop11_7G1-1_contig_2_RGP_12	Vibrio_sp._GVpop11_7G1-1	9	HPOGME_16025	HPOGME_16065	336077	343064	6988	Unclassified	0	0	0	0
Vibrio_sp._GVpop11_7G1-1_contig_2_RGP_13	Vibrio_sp._GVpop11_7G1-1	6	HPOGME_15000	HPOGME_15025	73263	78057	4795	Proviral	0	0	0	0
Vibrio_sp._GVpop11_7G1-1_contig_2_RGP_14	Vibrio_sp._GVpop11_7G1-1	7	HPOGME_22045	HPOGME_22075	1715117	1724072	8956	Unclassified	0	0	0	0
Vibrio_sp._GVpop11_7G1-1_contig_2_RGP_15	Vibrio_sp._GVpop11_7G1-1	5	HPOGME_19615	HPOGME_19635	1141992	1146678	4687	Unclassified	0	0	0	0
Vibrio_sp._GVpop11_7G1-1_contig_2_RGP_16	Vibrio_sp._GVpop11_7G1-1	5	HPOGME_18725	HPOGME_18745	932404	936637	4234	Unclassified	1	2	0	1
Vibrio_sp._GVpop11_7G1-1_contig_2_RGP_17	Vibrio_sp._GVpop11_7G1-1	5	HPOGME_18245	HPOGME_18265	833997	840494	6498	Unclassified	0	0	0	1
Vibrio_sp._GVpop11_7G1-1_contig_2_RGP_18	Vibrio_sp._GVpop11_7G1-1	5	HPOGME_16930	HPOGME_16950	538454	546403	7950	Unclassified	2	0	0	2
Vibrio_sp._GVpop11_7G1-1_contig_5_RGP_0	Vibrio_sp._GVpop11_7G1-1	7	HPOGME_22320	HPOGME_22350	433	5075	4643	Unclassified	0	0	0	0
Vibrio_crassostreae_SOT8-11_contig_1_RGP_0	Vibrio_crassostreae_SOT8-11	38	CINFIC_07050	CINFIC_07235	1555150	1585008	29859	Proviral	0	0	0	0
Vibrio_crassostreae_SOT8-11_contig_1_RGP_1	Vibrio_crassostreae_SOT8-11	37	CINFIC_08280	CINFIC_08460	1821258	1864938	43681	Unclassified	1	2	0	1
Vibrio_crassostreae_SOT8-11_contig_1_RGP_2	Vibrio_crassostreae_SOT8-11	35	CINFIC_09930	CINFIC_10100	2185148	2236971	51824	Unclassified	1	0	0	1
Vibrio_crassostreae_SOT8-11_contig_1_RGP_3	Vibrio_crassostreae_SOT8-11	29	CINFIC_02585	CINFIC_02725	554786	569581	14796	Proviral	0	0	1	0
Vibrio_crassostreae_SOT8-11_contig_1_RGP_4	Vibrio_crassostreae_SOT8-11	25	CINFIC_14290	CINFIC_14410	3210223	3223321	13099	Proviral	0	0	0	0
Vibrio_crassostreae_SOT8-11_contig_1_RGP_5	Vibrio_crassostreae_SOT8-11	40	CINFIC_02120	CINFIC_02315	455995	499805	43811	Proviral	1	3	0	0
Vibrio_crassostreae_SOT8-11_contig_1_RGP_6	Vibrio_crassostreae_SOT8-11	15	CINFIC_05725	CINFIC_05795	1265239	1286094	20856	With integrase	0	0	1	0
Vibrio_crassostreae_SOT8-11_contig_1_RGP_7	Vibrio_crassostreae_SOT8-11	13	CINFIC_00710	CINFIC_00770	154591	172520	17930	With integrase	0	0	3	1
Vibrio_crassostreae_SOT8-11_contig_1_RGP_8	Vibrio_crassostreae_SOT8-11	12	CINFIC_06960	CINFIC_07015	1541490	1551087	9598	Unclassified	0	0	0	0
Vibrio_crassostreae_SOT8-11_contig_1_RGP_9	Vibrio_crassostreae_SOT8-11	12	CINFIC_04320	CINFIC_04375	950189	962909	12721	Unclassified	0	0	2	0
Vibrio_crassostreae_SOT8-11_contig_1_RGP_10	Vibrio_crassostreae_SOT8-11	10	CINFIC_02025	CINFIC_02070	436725	446930	10206	Unclassified	0	1	0	0
Vibrio_crassostreae_SOT8-11_contig_1_RGP_11	Vibrio_crassostreae_SOT8-11	9	CINFIC_10180	CINFIC_10220	2270898	2280886	9989	With integrase	0	0	1	0
Vibrio_crassostreae_SOT8-11_contig_1_RGP_12	Vibrio_crassostreae_SOT8-11	11	CINFIC_08675	CINFIC_08725	1908924	1914469	5546	Unclassified	0	0	0	0
Vibrio_crassostreae_SOT8-11_contig_1_RGP_13	Vibrio_crassostreae_SOT8-11	14	CINFIC_07770	CINFIC_07835	1719116	1732959	13844	Unclassified	0	0	0	0
Vibrio_crassostreae_SOT8-11_contig_1_RGP_14	Vibrio_crassostreae_SOT8-11	20	CINFIC_05955	CINFIC_06050	1312730	1332136	19407	Unclassified	1	0	0	1
Vibrio_crassostreae_SOT8-11_contig_1_RGP_15	Vibrio_crassostreae_SOT8-11	11	CINFIC_08865	CINFIC_08915	1935089	1943361	8273	Unclassified	0	0	1	0
Vibrio_crassostreae_SOT8-11_contig_1_RGP_16	Vibrio_crassostreae_SOT8-11	8	CINFIC_08575	CINFIC_08610	1894326	1900048	5723	Unclassified	0	0	0	0
Vibrio_crassostreae_SOT8-11_contig_1_RGP_17	Vibrio_crassostreae_SOT8-11	8	CINFIC_06080	CINFIC_06115	1337246	1346233	8988	Unclassified	0	0	0	0
Vibrio_crassostreae_SOT8-11_contig_1_RGP_18	Vibrio_crassostreae_SOT8-11	6	CINFIC_02875	CINFIC_02900	606922	614064	7143	Unclassified	0	1	0	0
Vibrio_crassostreae_SOT8-11_contig_1_RGP_19	Vibrio_crassostreae_SOT8-11	7	CINFIC_09855	CINFIC_09885	2168109	2175516	7408	Unclassified	0	1	0	0
Vibrio_crassostreae_SOT8-11_contig_1_RGP_20	Vibrio_crassostreae_SOT8-11	4	CINFIC_12935	CINFIC_12950	2902097	2913171	11075	Unclassified	0	0	0	0
Vibrio_crassostreae_SOT8-11_contig_2_RGP_0	Vibrio_crassostreae_SOT8-11	37	CINFIC_19055	CINFIC_19235	916043	955442	39400	Unclassified	0	0	3	0
Vibrio_crassostreae_SOT8-11_contig_2_RGP_1	Vibrio_crassostreae_SOT8-11	24	CINFIC_18800	CINFIC_18915	852771	884291	31521	Unclassified	3	0	0	3
Vibrio_crassostreae_SOT8-11_contig_2_RGP_2	Vibrio_crassostreae_SOT8-11	23	CINFIC_20790	CINFIC_20900	1326391	1352782	26392	Unclassified	1	0	0	0
Vibrio_crassostreae_SOT8-11_contig_2_RGP_3	Vibrio_crassostreae_SOT8-11	16	CINFIC_22190	CINFIC_22265	1653351	1664166	10816	Unclassified	1	0	1	1
Vibrio_crassostreae_SOT8-11_contig_2_RGP_4	Vibrio_crassostreae_SOT8-11	13	CINFIC_22070	CINFIC_22130	1619797	1638368	18572	Unclassified	1	0	0	1
Vibrio_crassostreae_SOT8-11_contig_2_RGP_5	Vibrio_crassostreae_SOT8-11	10	CINFIC_22525	CINFIC_22570	1720689	1731414	10726	Unclassified	0	0	0	1
Vibrio_crassostreae_SOT8-11_contig_2_RGP_6	Vibrio_crassostreae_SOT8-11	10	CINFIC_22445	CINFIC_22490	1704297	1714995	10699	Unclassified	1	0	0	1
Vibrio_crassostreae_SOT8-11_contig_2_RGP_7	Vibrio_crassostreae_SOT8-11	9	CINFIC_16395	CINFIC_16435	290778	303572	12795	Unclassified	1	1	0	3
Vibrio_crassostreae_SOT8-11_contig_2_RGP_8	Vibrio_crassostreae_SOT8-11	10	CINFIC_22355	CINFIC_22400	1682096	1695718	13623	Unclassified	0	0	0	1
Vibrio_crassostreae_SOT8-11_contig_2_RGP_9	Vibrio_crassostreae_SOT8-11	16	CINFIC_20410	CINFIC_20485	1242314	1259600	17287	Unclassified	1	0	0	2
Vibrio_crassostreae_SOT8-11_contig_2_RGP_10	Vibrio_crassostreae_SOT8-11	7	CINFIC_20535	CINFIC_20565	1269992	1278823	8832	Unclassified	0	0	0	0
Vibrio_crassostreae_SOT8-11_contig_2_RGP_11	Vibrio_crassostreae_SOT8-11	9	CINFIC_19375	CINFIC_19415	986860	1007210	20351	Unclassified	0	0	1	0
Vibrio_crassostreae_SOT8-11_contig_2_RGP_12	Vibrio_crassostreae_SOT8-11	9	CINFIC_16260	CINFIC_16300	258696	266883	8188	Unclassified	0	0	0	0
Vibrio_crassostreae_SOT8-11_contig_2_RGP_13	Vibrio_crassostreae_SOT8-11	6	CINFIC_22915	CINFIC_22940	1803666	1808723	5058	Unclassified	0	0	0	0
Vibrio_crassostreae_SOT8-11_contig_2_RGP_14	Vibrio_crassostreae_SOT8-11	8	CINFIC_20665	CINFIC_20700	1299866	1308885	9020	Unclassified	0	0	0	0
Vibrio_crassostreae_SOT8-11_contig_2_RGP_15	Vibrio_crassostreae_SOT8-11	5	CINFIC_22660	CINFIC_22680	1750795	1756375	5581	Unclassified	0	0	0	0
Vibrio_crassostreae_SOT8-11_contig_2_RGP_16	Vibrio_crassostreae_SOT8-11	5	CINFIC_21370	CINFIC_21390	1469600	1473835	4236	Unclassified	1	2	0	1
Vibrio_crassostreae_SOT8-11_contig_2_RGP_17	Vibrio_crassostreae_SOT8-11	5	CINFIC_20010	CINFIC_20030	1141614	1150163	8550	Unclassified	0	0	0	0
Vibrio_crassostreae_SOT8-11_contig_2_RGP_18	Vibrio_crassostreae_SOT8-11	7	CINFIC_17830	CINFIC_17860	628208	637128	8921	Unclassified	0	0	0	0
Vibrio_crassostreae_SOT8-11_contig_2_RGP_19	Vibrio_crassostreae_SOT8-11	5	CINFIC_16170	CINFIC_16190	233158	236913	3756	Unclassified	1	0	0	1
Vibrio_crassostreae_SOT8-11_contig_2_RGP_20	Vibrio_crassostreae_SOT8-11	5	CINFIC_15425	CINFIC_15445	65865	73814	7950	Unclassified	2	0	0	2
Vibrio_crassostreae_SOT8-11_contig_2_RGP_21	Vibrio_crassostreae_SOT8-11	4	CINFIC_15285	CINFIC_15300	37960	41782	3823	Unclassified	0	0	0	0
Vibrio_crassostreae_SOT7-11_contig_1_RGP_0	Vibrio_crassostreae_SOT7-11	44	NGLDDO_05390	NGLDDO_05605	1223101	1277142	54042	Unclassified	1	2	3	1
Vibrio_crassostreae_SOT7-11_contig_1_RGP_1	Vibrio_crassostreae_SOT7-11	37	NGLDDO_04125	NGLDDO_04305	944607	978925	34319	Unclassified	0	0	0	0
Vibrio_crassostreae_SOT7-11_contig_1_RGP_2	Vibrio_crassostreae_SOT7-11	16	NGLDDO_13020	NGLDDO_13095	2932168	2946163	13996	Unclassified	0	0	1	0
Vibrio_crassostreae_SOT7-11_contig_1_RGP_3	Vibrio_crassostreae_SOT7-11	16	NGLDDO_12750	NGLDDO_12825	2878379	2891896	13518	Unclassified	1	2	0	2
Vibrio_crassostreae_SOT7-11_contig_1_RGP_4	Vibrio_crassostreae_SOT7-11	38	NGLDDO_11795	NGLDDO_11980	2669629	2713589	43961	Proviral	1	4	0	0
Vibrio_crassostreae_SOT7-11_contig_1_RGP_5	Vibrio_crassostreae_SOT7-11	14	NGLDDO_07090	NGLDDO_07155	1605940	1625549	19610	Unclassified	0	0	0	0
Vibrio_crassostreae_SOT7-11_contig_1_RGP_6	Vibrio_crassostreae_SOT7-11	11	NGLDDO_02945	NGLDDO_02995	684057	697375	13319	Unclassified	0	1	0	0
Vibrio_crassostreae_SOT7-11_contig_1_RGP_7	Vibrio_crassostreae_SOT7-11	10	NGLDDO_12030	NGLDDO_12075	2723004	2734650	11647	Unclassified	0	1	0	0
Vibrio_crassostreae_SOT7-11_contig_1_RGP_8	Vibrio_crassostreae_SOT7-11	11	NGLDDO_07950	NGLDDO_08000	1828180	1839494	11315	Unclassified	0	0	0	0
Vibrio_crassostreae_SOT7-11_contig_1_RGP_9	Vibrio_crassostreae_SOT7-11	11	NGLDDO_05830	NGLDDO_05880	1326866	1332408	5543	Unclassified	0	0	0	0
Vibrio_crassostreae_SOT7-11_contig_1_RGP_10	Vibrio_crassostreae_SOT7-11	20	NGLDDO_03110	NGLDDO_03205	717438	736836	19399	Unclassified	1	0	0	1
Vibrio_crassostreae_SOT7-11_contig_1_RGP_11	Vibrio_crassostreae_SOT7-11	7	NGLDDO_08725	NGLDDO_08755	2015392	2026913	11522	Unclassified	0	0	0	0
Vibrio_crassostreae_SOT7-11_contig_1_RGP_12	Vibrio_crassostreae_SOT7-11	13	NGLDDO_04870	NGLDDO_04930	1117762	1131604	13843	Unclassified	0	0	0	0
Vibrio_crassostreae_SOT7-11_contig_1_RGP_13	Vibrio_crassostreae_SOT7-11	6	NGLDDO_00110	NGLDDO_00135	29039	35842	6804	Unclassified	0	1	0	0
Vibrio_crassostreae_SOT7-11_contig_1_RGP_14	Vibrio_crassostreae_SOT7-11	7	NGLDDO_06995	NGLDDO_07025	1581466	1588685	7220	Unclassified	0	1	0	0
Vibrio_crassostreae_SOT7-11_contig_1_RGP_15	Vibrio_crassostreae_SOT7-11	7	NGLDDO_05735	NGLDDO_05765	1312212	1317940	5729	Unclassified	0	0	0	0
Vibrio_crassostreae_SOT7-11_contig_1_RGP_16	Vibrio_crassostreae_SOT7-11	5	NGLDDO_05650	NGLDDO_05670	1288386	1296653	8268	Unclassified	0	0	0	0
Vibrio_crassostreae_SOT7-11_contig_1_RGP_17	Vibrio_crassostreae_SOT7-11	5	NGLDDO_01560	NGLDDO_01580	372799	380814	8016	With integrase	0	0	0	0
Vibrio_crassostreae_SOT7-11_contig_1_RGP_18	Vibrio_crassostreae_SOT7-11	8	NGLDDO_06025	NGLDDO_06060	1352939	1358061	5123	Unclassified	0	0	1	0
Vibrio_crassostreae_SOT7-11_contig_1_RGP_19	Vibrio_crassostreae_SOT7-11	4	NGLDDO_05020	NGLDDO_05035	1145244	1149053	3810	Unclassified	0	0	0	0
Vibrio_crassostreae_SOT7-11_contig_1_RGP_20	Vibrio_crassostreae_SOT7-11	6	NGLDDO_04780	NGLDDO_04805	1098239	1106102	7864	Unclassified	0	0	1	0
Vibrio_crassostreae_SOT7-11_contig_2_RGP_0	Vibrio_crassostreae_SOT7-11	30	NGLDDO_20115	NGLDDO_20260	1576488	1611306	34819	With integrase	0	0	3	0
Vibrio_crassostreae_SOT7-11_contig_2_RGP_1	Vibrio_crassostreae_SOT7-11	24	NGLDDO_16750	NGLDDO_16865	779874	811680	31807	Unclassified	3	0	0	3
Vibrio_crassostreae_SOT7-11_contig_2_RGP_2	Vibrio_crassostreae_SOT7-11	19	NGLDDO_16520	NGLDDO_16610	730914	748200	17287	Unclassified	0	0	0	0
Vibrio_crassostreae_SOT7-11_contig_2_RGP_3	Vibrio_crassostreae_SOT7-11	23	NGLDDO_14935	NGLDDO_15045	355734	382424	26691	Unclassified	1	0	0	0
Vibrio_crassostreae_SOT7-11_contig_2_RGP_4	Vibrio_crassostreae_SOT7-11	12	NGLDDO_18390	NGLDDO_18445	1150789	1159417	8629	Unclassified	0	0	0	0
Vibrio_crassostreae_SOT7-11_contig_2_RGP_5	Vibrio_crassostreae_SOT7-11	13	NGLDDO_19810	NGLDDO_19870	1512163	1523349	11187	With integrase	0	1	0	0
Vibrio_crassostreae_SOT7-11_contig_2_RGP_6	Vibrio_crassostreae_SOT7-11	11	NGLDDO_17855	NGLDDO_17905	1043582	1057009	13428	Unclassified	0	0	0	0
Vibrio_crassostreae_SOT7-11_contig_2_RGP_7	Vibrio_crassostreae_SOT7-11	13	NGLDDO_13715	NGLDDO_13775	64124	82695	18572	Unclassified	1	0	0	1
Vibrio_crassostreae_SOT7-11_contig_2_RGP_8	Vibrio_crassostreae_SOT7-11	10	NGLDDO_13610	NGLDDO_13655	43434	49125	5692	Unclassified	1	0	0	1
Vibrio_crassostreae_SOT7-11_contig_2_RGP_9	Vibrio_crassostreae_SOT7-11	10	NGLDDO_18620	NGLDDO_18665	1200966	1214496	13531	Unclassified	0	0	0	0
Vibrio_crassostreae_SOT7-11_contig_2_RGP_10	Vibrio_crassostreae_SOT7-11	8	NGLDDO_15500	NGLDDO_15535	479770	492149	12380	Unclassified	0	0	0	0
Vibrio_crassostreae_SOT7-11_contig_2_RGP_11	Vibrio_crassostreae_SOT7-11	7	NGLDDO_21220	NGLDDO_21250	1817268	1824889	7622	Unclassified	0	0	0	1
Vibrio_crassostreae_SOT7-11_contig_2_RGP_12	Vibrio_crassostreae_SOT7-11	9	NGLDDO_19490	NGLDDO_19530	1431165	1440435	9271	With integrase	0	0	2	0
Vibrio_crassostreae_SOT7-11_contig_2_RGP_13	Vibrio_crassostreae_SOT7-11	7	NGLDDO_15245	NGLDDO_15275	424952	433792	8841	Unclassified	0	0	0	0
Vibrio_crassostreae_SOT7-11_contig_2_RGP_14	Vibrio_crassostreae_SOT7-11	5	NGLDDO_20575	NGLDDO_20595	1677371	1685320	7950	Unclassified	2	0	0	2
Vibrio_crassostreae_SOT7-11_contig_2_RGP_15	Vibrio_crassostreae_SOT7-11	7	NGLDDO_19600	NGLDDO_19630	1462445	1471206	8762	Unclassified	1	0	0	1
Vibrio_crassostreae_SOT7-11_contig_2_RGP_16	Vibrio_crassostreae_SOT7-11	5	NGLDDO_18685	NGLDDO_18705	1217750	1225963	8214	Unclassified	0	0	0	0
Vibrio_crassostreae_SOT7-11_contig_2_RGP_17	Vibrio_crassostreae_SOT7-11	5	NGLDDO_17800	NGLDDO_17820	1028497	1036744	8248	Unclassified	0	0	0	0
Vibrio_crassostreae_SOT7-11_contig_2_RGP_18	Vibrio_crassostreae_SOT7-11	5	NGLDDO_15750	NGLDDO_15770	547814	556363	8550	Unclassified	0	0	0	0
Vibrio_crassostreae_SOT7-11_contig_2_RGP_19	Vibrio_crassostreae_SOT7-11	5	NGLDDO_14470	NGLDDO_14490	238632	242865	4234	Unclassified	1	2	0	1
Vibrio_crassostreae_SOT7-11_contig_2_RGP_20	Vibrio_crassostreae_SOT7-11	5	NGLDDO_13980	NGLDDO_14000	133767	140265	6499	Unclassified	0	0	0	1
Vibrio_crassostreae_SOT7-11_contig_2_RGP_21	Vibrio_crassostreae_SOT7-11	7	NGLDDO_13520	NGLDDO_13550	24035	29866	5832	Unclassified	0	0	0	0
Vibrio_crassostreae_SOT7-11_contig_2_RGP_22	Vibrio_crassostreae_SOT7-11	5	NGLDDO_13415	NGLDDO_13435	483	5586	5104	Unclassified	1	0	0	1
Vibrio_crassostreae_SOT7-11_contig_4_RGP_0	Vibrio_crassostreae_SOT7-11	17	NGLDDO_22275	NGLDDO_22355	86398	101712	15315	Unclassified	0	0	0	0
Vibrio_crassostreae_SOS4-4_contig_1_RGP_0	Vibrio_crassostreae_SOS4-4	54	EJAPBL_05305	EJAPBL_05570	1211570	1283233	71664	Proviral	1	2	1	2
Vibrio_crassostreae_SOS4-4_contig_1_RGP_1	Vibrio_crassostreae_SOS4-4	17	EJAPBL_01835	EJAPBL_01915	438931	459824	20894	Unclassified	0	0	2	0
Vibrio_crassostreae_SOS4-4_contig_1_RGP_2	Vibrio_crassostreae_SOS4-4	16	EJAPBL_12870	EJAPBL_12945	2916473	2929990	13518	Unclassified	1	2	0	2
Vibrio_crassostreae_SOS4-4_contig_1_RGP_3	Vibrio_crassostreae_SOS4-4	38	EJAPBL_11865	EJAPBL_12050	2692716	2736716	44001	Proviral	1	4	0	0
Vibrio_crassostreae_SOS4-4_contig_1_RGP_4	Vibrio_crassostreae_SOS4-4	15	EJAPBL_09640	EJAPBL_09710	2226452	2244220	17769	With integrase	0	0	2	1
Vibrio_crassostreae_SOS4-4_contig_1_RGP_5	Vibrio_crassostreae_SOS4-4	15	EJAPBL_04175	EJAPBL_04245	957316	972836	15521	Unclassified	0	0	0	0
Vibrio_crassostreae_SOS4-4_contig_1_RGP_6	Vibrio_crassostreae_SOS4-4	11	EJAPBL_12575	EJAPBL_12625	2847273	2862418	15146	Unclassified	0	0	1	0
Vibrio_crassostreae_SOS4-4_contig_1_RGP_7	Vibrio_crassostreae_SOS4-4	11	EJAPBL_08060	EJAPBL_08110	1860126	1867022	6897	Unclassified	0	0	0	0
Vibrio_crassostreae_SOS4-4_contig_1_RGP_8	Vibrio_crassostreae_SOS4-4	13	EJAPBL_07050	EJAPBL_07110	1608084	1626555	18472	Unclassified	0	0	0	0
Vibrio_crassostreae_SOS4-4_contig_1_RGP_9	Vibrio_crassostreae_SOS4-4	11	EJAPBL_03005	EJAPBL_03055	697100	710418	13319	Unclassified	0	1	0	0
Vibrio_crassostreae_SOS4-4_contig_1_RGP_10	Vibrio_crassostreae_SOS4-4	10	EJAPBL_12100	EJAPBL_12145	2746144	2757790	11647	Unclassified	0	1	0	0
Vibrio_crassostreae_SOS4-4_contig_1_RGP_11	Vibrio_crassostreae_SOS4-4	11	EJAPBL_07885	EJAPBL_07935	1823708	1835029	11322	Unclassified	0	0	0	0
Vibrio_crassostreae_SOS4-4_contig_1_RGP_12	Vibrio_crassostreae_SOS4-4	11	EJAPBL_05795	EJAPBL_05845	1329407	1334953	5547	Unclassified	0	0	0	0
Vibrio_crassostreae_SOS4-4_contig_1_RGP_13	Vibrio_crassostreae_SOS4-4	14	EJAPBL_04800	EJAPBL_04865	1109993	1123848	13856	Unclassified	0	0	0	0
Vibrio_crassostreae_SOS4-4_contig_1_RGP_14	Vibrio_crassostreae_SOS4-4	19	EJAPBL_03165	EJAPBL_03255	729633	749137	19505	Unclassified	1	0	0	1
Vibrio_crassostreae_SOS4-4_contig_1_RGP_15	Vibrio_crassostreae_SOS4-4	6	EJAPBL_08725	EJAPBL_08750	2020250	2031771	11522	Unclassified	0	0	0	0
Vibrio_crassostreae_SOS4-4_contig_1_RGP_16	Vibrio_crassostreae_SOS4-4	6	EJAPBL_00110	EJAPBL_00135	29024	35824	6801	Unclassified	0	1	0	0
Vibrio_crassostreae_SOS4-4_contig_1_RGP_17	Vibrio_crassostreae_SOS4-4	7	EJAPBL_06955	EJAPBL_06985	1583878	1591006	7129	Unclassified	0	1	0	0
Vibrio_crassostreae_SOS4-4_contig_1_RGP_18	Vibrio_crassostreae_SOS4-4	7	EJAPBL_05695	EJAPBL_05725	1314191	1319920	5730	Unclassified	0	0	0	0
Vibrio_crassostreae_SOS4-4_contig_2_RGP_0	Vibrio_crassostreae_SOS4-4	24	EJAPBL_15945	EJAPBL_16060	579895	611528	31634	Unclassified	3	0	0	3
Vibrio_crassostreae_SOS4-4_contig_2_RGP_1	Vibrio_crassostreae_SOS4-4	24	EJAPBL_14125	EJAPBL_14240	156936	183880	26945	Unclassified	1	0	0	0
Vibrio_crassostreae_SOS4-4_contig_2_RGP_2	Vibrio_crassostreae_SOS4-4	18	EJAPBL_15720	EJAPBL_15805	530868	548154	17287	Unclassified	0	0	0	0
Vibrio_crassostreae_SOS4-4_contig_2_RGP_3	Vibrio_crassostreae_SOS4-4	12	EJAPBL_17025	EJAPBL_17080	832999	846426	13428	Unclassified	0	0	0	0
Vibrio_crassostreae_SOS4-4_contig_2_RGP_4	Vibrio_crassostreae_SOS4-4	13	EJAPBL_20550	EJAPBL_20610	1638563	1657134	18572	Unclassified	1	0	0	1
Vibrio_crassostreae_SOS4-4_contig_2_RGP_5	Vibrio_crassostreae_SOS4-4	13	EJAPBL_18975	EJAPBL_19035	1299393	1310571	11179	With integrase	0	1	0	0
Vibrio_crassostreae_SOS4-4_contig_2_RGP_6	Vibrio_crassostreae_SOS4-4	10	EJAPBL_20445	EJAPBL_20490	1617013	1623499	6487	Unclassified	1	0	1	1
Vibrio_crassostreae_SOS4-4_contig_2_RGP_7	Vibrio_crassostreae_SOS4-4	12	EJAPBL_18645	EJAPBL_18700	1217976	1227645	9670	With integrase	0	0	1	0
Vibrio_crassostreae_SOS4-4_contig_2_RGP_8	Vibrio_crassostreae_SOS4-4	10	EJAPBL_20310	EJAPBL_20355	1585501	1599122	13622	Unclassified	0	0	0	1
Vibrio_crassostreae_SOS4-4_contig_2_RGP_9	Vibrio_crassostreae_SOS4-4	10	EJAPBL_17775	EJAPBL_17820	988180	1001709	13530	Unclassified	0	0	0	0
Vibrio_crassostreae_SOS4-4_contig_2_RGP_10	Vibrio_crassostreae_SOS4-4	8	EJAPBL_14705	EJAPBL_14740	283213	295593	12381	Unclassified	0	0	0	0
Vibrio_crassostreae_SOS4-4_contig_2_RGP_11	Vibrio_crassostreae_SOS4-4	7	EJAPBL_14455	EJAPBL_14485	228596	237436	8841	Unclassified	0	0	0	0
Vibrio_crassostreae_SOS4-4_contig_2_RGP_12	Vibrio_crassostreae_SOS4-4	6	EJAPBL_17570	EJAPBL_17595	940133	946612	6480	Unclassified	0	0	1	0
Vibrio_crassostreae_SOS4-4_contig_2_RGP_13	Vibrio_crassostreae_SOS4-4	5	EJAPBL_20825	EJAPBL_20845	1712477	1718975	6499	Unclassified	0	0	0	1
Vibrio_crassostreae_SOS4-4_contig_2_RGP_14	Vibrio_crassostreae_SOS4-4	5	EJAPBL_19575	EJAPBL_19595	1429194	1437143	7950	Unclassified	2	0	0	2
Vibrio_crassostreae_SOS4-4_contig_2_RGP_15	Vibrio_crassostreae_SOS4-4	7	EJAPBL_18770	EJAPBL_18800	1249667	1258428	8762	Unclassified	1	0	0	1
Vibrio_crassostreae_SOS4-4_contig_2_RGP_16	Vibrio_crassostreae_SOS4-4	5	EJAPBL_17840	EJAPBL_17860	1004963	1013176	8214	Unclassified	0	0	0	0
Vibrio_crassostreae_SOS4-4_contig_2_RGP_17	Vibrio_crassostreae_SOS4-4	5	EJAPBL_14955	EJAPBL_14975	351326	359875	8550	Unclassified	0	0	0	0
Vibrio_crassostreae_SOS4-4_contig_2_RGP_18	Vibrio_crassostreae_SOS4-4	7	EJAPBL_14400	EJAPBL_14430	217326	224401	7076	Unclassified	1	0	0	0
Vibrio_crassostreae_SOS4-4_contig_2_RGP_19	Vibrio_crassostreae_SOS4-4	5	EJAPBL_13650	EJAPBL_13670	38890	43123	4234	Unclassified	1	2	0	1
Vibrio_crassostreae_SOS4-4_contig_2_RGP_20	Vibrio_crassostreae_SOS4-4	4	EJAPBL_20250	EJAPBL_20265	1571528	1576980	5453	Unclassified	1	0	0	1
Vibrio_crassostreae_SOS2-11_contig_1_RGP_0	Vibrio_crassostreae_SOS2-11	54	OGDALP_07535	OGDALP_07800	1663287	1725403	62117	Unclassified	1	2	2	1
Vibrio_crassostreae_SOS2-11_contig_1_RGP_1	Vibrio_crassostreae_SOS2-11	43	OGDALP_01620	OGDALP_01830	336571	383579	47009	Proviral	1	4	0	0
Vibrio_crassostreae_SOS2-11_contig_1_RGP_2	Vibrio_crassostreae_SOS2-11	19	OGDALP_02590	OGDALP_02680	552091	566537	14447	Unclassified	0	0	1	0
Vibrio_crassostreae_SOS2-11_contig_1_RGP_3	Vibrio_crassostreae_SOS2-11	16	OGDALP_00770	OGDALP_00845	156342	169860	13519	Unclassified	1	2	0	2
Vibrio_crassostreae_SOS2-11_contig_1_RGP_4	Vibrio_crassostreae_SOS2-11	15	OGDALP_13240	OGDALP_13310	2962815	2982449	19635	Proviral	0	0	2	0
Vibrio_crassostreae_SOS2-11_contig_1_RGP_5	Vibrio_crassostreae_SOS2-11	15	OGDALP_08670	OGDALP_08740	1896244	1906961	10718	Proviral	0	0	0	0
Vibrio_crassostreae_SOS2-11_contig_1_RGP_6	Vibrio_crassostreae_SOS2-11	15	OGDALP_05145	OGDALP_05215	1129657	1150512	20856	With integrase	0	0	1	0
Vibrio_crassostreae_SOS2-11_contig_1_RGP_7	Vibrio_crassostreae_SOS2-11	19	OGDALP_09330	OGDALP_09420	2053232	2079870	26639	Unclassified	0	0	0	0
Vibrio_crassostreae_SOS2-11_contig_1_RGP_8	Vibrio_crassostreae_SOS2-11	11	OGDALP_05265	OGDALP_05315	1157457	1170775	13319	Unclassified	0	1	0	0
Vibrio_crassostreae_SOS2-11_contig_1_RGP_9	Vibrio_crassostreae_SOS2-11	10	OGDALP_01520	OGDALP_01565	315664	327310	11647	Unclassified	0	1	0	0
Vibrio_crassostreae_SOS2-11_contig_1_RGP_10	Vibrio_crassostreae_SOS2-11	11	OGDALP_08210	OGDALP_08260	1795768	1803392	7625	Unclassified	0	0	0	0
Vibrio_crassostreae_SOS2-11_contig_1_RGP_11	Vibrio_crassostreae_SOS2-11	11	OGDALP_08015	OGDALP_08065	1769667	1775212	5546	Unclassified	0	0	0	0
Vibrio_crassostreae_SOS2-11_contig_1_RGP_12	Vibrio_crassostreae_SOS2-11	14	OGDALP_07010	OGDALP_07075	1557899	1571731	13833	Unclassified	0	0	0	0
Vibrio_crassostreae_SOS2-11_contig_1_RGP_13	Vibrio_crassostreae_SOS2-11	10	OGDALP_05445	OGDALP_05490	1192165	1203526	11362	Unclassified	0	0	0	0
Vibrio_crassostreae_SOS2-11_contig_1_RGP_14	Vibrio_crassostreae_SOS2-11	12	OGDALP_06910	OGDALP_06965	1534516	1551181	16666	Unclassified	0	0	0	0
Vibrio_crassostreae_SOS2-11_contig_1_RGP_15	Vibrio_crassostreae_SOS2-11	6	OGDALP_02290	OGDALP_02315	475419	482711	7293	Unclassified	0	1	0	0
Vibrio_crassostreae_SOS2-11_contig_1_RGP_16	Vibrio_crassostreae_SOS2-11	7	OGDALP_09255	OGDALP_09285	2036518	2043683	7166	Unclassified	0	1	0	0
Vibrio_crassostreae_SOS2-11_contig_1_RGP_17	Vibrio_crassostreae_SOS2-11	7	OGDALP_07915	OGDALP_07945	1754529	1760257	5729	Unclassified	0	0	0	0
Vibrio_crassostreae_SOS2-11_contig_1_RGP_18	Vibrio_crassostreae_SOS2-11	7	OGDALP_05555	OGDALP_05585	1217519	1224522	7004	Unclassified	0	0	0	0
Vibrio_crassostreae_SOS2-11_contig_1_RGP_19	Vibrio_crassostreae_SOS2-11	4	OGDALP_07165	OGDALP_07180	1585400	1589209	3810	Unclassified	0	0	0	0
Vibrio_crassostreae_SOS2-11_contig_2_RGP_0	Vibrio_crassostreae_SOS2-11	23	OGDALP_22025	OGDALP_22135	1614961	1645079	30119	Unclassified	2	0	0	3
Vibrio_crassostreae_SOS2-11_contig_2_RGP_1	Vibrio_crassostreae_SOS2-11	23	OGDALP_20215	OGDALP_20325	1193437	1219872	26436	Unclassified	1	0	0	0
Vibrio_crassostreae_SOS2-11_contig_2_RGP_2	Vibrio_crassostreae_SOS2-11	18	OGDALP_21800	OGDALP_21885	1565944	1583233	17290	Unclassified	0	0	0	0
Vibrio_crassostreae_SOS2-11_contig_2_RGP_3	Vibrio_crassostreae_SOS2-11	14	OGDALP_18845	OGDALP_18910	868418	877906	9489	Unclassified	1	0	1	1
Vibrio_crassostreae_SOS2-11_contig_2_RGP_4	Vibrio_crassostreae_SOS2-11	14	OGDALP_17300	OGDALP_17365	539100	550213	11114	With integrase	0	1	0	0
Vibrio_crassostreae_SOS2-11_contig_2_RGP_5	Vibrio_crassostreae_SOS2-11	13	OGDALP_18970	OGDALP_19030	893115	911686	18572	Unclassified	1	0	0	1
Vibrio_crassostreae_SOS2-11_contig_2_RGP_6	Vibrio_crassostreae_SOS2-11	11	OGDALP_15475	OGDALP_15525	103767	117194	13428	Unclassified	0	0	0	0
Vibrio_crassostreae_SOS2-11_contig_2_RGP_7	Vibrio_crassostreae_SOS2-11	16	OGDALP_20605	OGDALP_20680	1281641	1298927	17287	Unclassified	1	0	0	2
Vibrio_crassostreae_SOS2-11_contig_2_RGP_8	Vibrio_crassostreae_SOS2-11	8	OGDALP_20140	OGDALP_20175	1175954	1184679	8726	Unclassified	0	0	0	0
Vibrio_crassostreae_SOS2-11_contig_2_RGP_9	Vibrio_crassostreae_SOS2-11	10	OGDALP_18690	OGDALP_18735	831773	845394	13622	Unclassified	0	0	0	1
Vibrio_crassostreae_SOS2-11_contig_2_RGP_10	Vibrio_crassostreae_SOS2-11	7	OGDALP_20525	OGDALP_20555	1262409	1271249	8841	Unclassified	0	0	0	0
Vibrio_crassostreae_SOS2-11_contig_2_RGP_11	Vibrio_crassostreae_SOS2-11	5	OGDALP_21060	OGDALP_21080	1391207	1399756	8550	Unclassified	0	0	0	0
Vibrio_crassostreae_SOS2-11_contig_2_RGP_12	Vibrio_crassostreae_SOS2-11	5	OGDALP_19720	OGDALP_19740	1069799	1074032	4234	Unclassified	1	2	0	1
Vibrio_crassostreae_SOS2-11_contig_2_RGP_13	Vibrio_crassostreae_SOS2-11	5	OGDALP_19235	OGDALP_19255	964947	971421	6475	Unclassified	0	0	0	1
Vibrio_crassostreae_SOS2-11_contig_2_RGP_14	Vibrio_crassostreae_SOS2-11	7	OGDALP_18755	OGDALP_18785	848997	854828	5832	Unclassified	0	0	0	0
Vibrio_crassostreae_SOS2-11_contig_2_RGP_15	Vibrio_crassostreae_SOS2-11	5	OGDALP_18625	OGDALP_18645	818115	823218	5104	Unclassified	1	0	0	1
Vibrio_crassostreae_SOS2-11_contig_2_RGP_16	Vibrio_crassostreae_SOS2-11	5	OGDALP_18055	OGDALP_18075	701018	706162	5145	Unclassified	1	0	0	1
Vibrio_crassostreae_SOS2-11_contig_2_RGP_17	Vibrio_crassostreae_SOS2-11	5	OGDALP_17910	OGDALP_17930	668845	676794	7950	Unclassified	2	0	0	2
Vibrio_crassostreae_SOS2-11_contig_2_RGP_18	Vibrio_crassostreae_SOS2-11	5	OGDALP_17095	OGDALP_17115	494000	497744	3745	Unclassified	1	0	0	1
Vibrio_crassostreae_SOS2-11_contig_2_RGP_19	Vibrio_crassostreae_SOS2-11	7	OGDALP_16995	OGDALP_17025	466434	472070	5637	Unclassified	0	0	0	0
Vibrio_crassostreae_SOB7-9_contig_1_RGP_0	Vibrio_crassostreae_SOB7-9	38	PIMGMK_05515	PIMGMK_05700	1248858	1292270	43413	Unclassified	1	2	0	1
Vibrio_crassostreae_SOB7-9_contig_1_RGP_1	Vibrio_crassostreae_SOB7-9	25	PIMGMK_01950	PIMGMK_02070	463238	491934	28697	With integrase	0	0	1	0
Vibrio_crassostreae_SOB7-9_contig_1_RGP_2	Vibrio_crassostreae_SOB7-9	22	PIMGMK_04330	PIMGMK_04435	985564	1002710	17147	Unclassified	0	0	0	0
Vibrio_crassostreae_SOB7-9_contig_1_RGP_3	Vibrio_crassostreae_SOB7-9	22	PIMGMK_01550	PIMGMK_01655	369812	394062	24251	Unclassified	0	0	3	0
Vibrio_crassostreae_SOB7-9_contig_1_RGP_4	Vibrio_crassostreae_SOB7-9	38	PIMGMK_14065	PIMGMK_14250	3133495	3177314	43820	Proviral	1	3	0	0
Vibrio_crassostreae_SOB7-9_contig_1_RGP_5	Vibrio_crassostreae_SOB7-9	16	PIMGMK_13150	PIMGMK_13225	2940248	2953766	13519	Unclassified	1	2	0	2
Vibrio_crassostreae_SOB7-9_contig_1_RGP_6	Vibrio_crassostreae_SOB7-9	14	PIMGMK_13400	PIMGMK_13470	2991488	3008801	17314	With integrase	0	0	1	1
Vibrio_crassostreae_SOB7-9_contig_1_RGP_7	Vibrio_crassostreae_SOB7-9	20	PIMGMK_04975	PIMGMK_05070	1137412	1160478	23067	Unclassified	1	1	0	1
Vibrio_crassostreae_SOB7-9_contig_1_RGP_8	Vibrio_crassostreae_SOB7-9	12	PIMGMK_04240	PIMGMK_04295	971890	981476	9587	Unclassified	0	0	0	0
Vibrio_crassostreae_SOB7-9_contig_1_RGP_9	Vibrio_crassostreae_SOB7-9	11	PIMGMK_12910	PIMGMK_12960	2891080	2900734	9655	Proviral	0	0	0	0
Vibrio_crassostreae_SOB7-9_contig_1_RGP_10	Vibrio_crassostreae_SOB7-9	13	PIMGMK_07190	PIMGMK_07250	1624424	1642886	18463	Unclassified	0	0	0	0
Vibrio_crassostreae_SOB7-9_contig_1_RGP_11	Vibrio_crassostreae_SOB7-9	10	PIMGMK_13970	PIMGMK_14015	3114158	3124363	10206	Unclassified	0	1	0	0
Vibrio_crassostreae_SOB7-9_contig_1_RGP_12	Vibrio_crassostreae_SOB7-9	12	PIMGMK_05920	PIMGMK_05975	1341623	1347589	5967	Unclassified	0	0	0	0
Vibrio_crassostreae_SOB7-9_contig_1_RGP_13	Vibrio_crassostreae_SOB7-9	7	PIMGMK_08765	PIMGMK_08795	2023058	2034729	11672	Unclassified	0	0	0	0
Vibrio_crassostreae_SOB7-9_contig_1_RGP_14	Vibrio_crassostreae_SOB7-9	9	PIMGMK_07085	PIMGMK_07125	1597752	1607218	9467	Proviral	0	1	1	0
Vibrio_crassostreae_SOB7-9_contig_1_RGP_15	Vibrio_crassostreae_SOB7-9	9	PIMGMK_03290	PIMGMK_03330	750890	762139	11250	Unclassified	0	0	0	0
Vibrio_crassostreae_SOB7-9_contig_1_RGP_16	Vibrio_crassostreae_SOB7-9	6	PIMGMK_00120	PIMGMK_00145	29752	36890	7139	Unclassified	0	1	0	0
Vibrio_crassostreae_SOB7-9_contig_1_RGP_17	Vibrio_crassostreae_SOB7-9	5	PIMGMK_05745	PIMGMK_05765	1303542	1311793	8252	Unclassified	0	0	0	0
Vibrio_crassostreae_SOB7-9_contig_1_RGP_18	Vibrio_crassostreae_SOB7-9	4	PIMGMK_10070	PIMGMK_10085	2306287	2316938	10652	Unclassified	0	0	0	0
Vibrio_crassostreae_SOB7-9_contig_1_RGP_19	Vibrio_crassostreae_SOB7-9	6	PIMGMK_05830	PIMGMK_05855	1327284	1332412	5129	Unclassified	0	0	0	0
Vibrio_crassostreae_SOB7-9_contig_2_RGP_0	Vibrio_crassostreae_SOB7-9	24	PIMGMK_17820	PIMGMK_17935	705881	737401	31521	Unclassified	3	0	0	3
Vibrio_crassostreae_SOB7-9_contig_2_RGP_1	Vibrio_crassostreae_SOB7-9	25	PIMGMK_19755	PIMGMK_19875	1157217	1186414	29198	Unclassified	1	0	0	0
Vibrio_crassostreae_SOB7-9_contig_2_RGP_2	Vibrio_crassostreae_SOB7-9	25	PIMGMK_15810	PIMGMK_15930	245076	281559	36484	With integrase	1	0	3	1
Vibrio_crassostreae_SOB7-9_contig_2_RGP_3	Vibrio_crassostreae_SOB7-9	21	PIMGMK_18075	PIMGMK_18175	769165	789540	20376	Unclassified	0	0	0	0
Vibrio_crassostreae_SOB7-9_contig_2_RGP_4	Vibrio_crassostreae_SOB7-9	16	PIMGMK_21210	PIMGMK_21285	1501722	1512537	10816	Unclassified	1	0	1	1
Vibrio_crassostreae_SOB7-9_contig_2_RGP_5	Vibrio_crassostreae_SOB7-9	12	PIMGMK_19150	PIMGMK_19205	1024141	1039738	15598	Unclassified	0	0	0	0
Vibrio_crassostreae_SOB7-9_contig_2_RGP_6	Vibrio_crassostreae_SOB7-9	13	PIMGMK_21090	PIMGMK_21150	1468144	1486732	18589	Unclassified	1	0	0	1
Vibrio_crassostreae_SOB7-9_contig_2_RGP_7	Vibrio_crassostreae_SOB7-9	15	PIMGMK_15290	PIMGMK_15360	104019	121539	17521	Unclassified	1	1	0	3
Vibrio_crassostreae_SOB7-9_contig_2_RGP_8	Vibrio_crassostreae_SOB7-9	12	PIMGMK_21375	PIMGMK_21430	1530467	1545006	14540	Unclassified	0	0	0	1
Vibrio_crassostreae_SOB7-9_contig_2_RGP_9	Vibrio_crassostreae_SOB7-9	10	PIMGMK_19915	PIMGMK_19960	1195225	1206384	11160	Unclassified	0	0	0	0
Vibrio_crassostreae_SOB7-9_contig_2_RGP_10	Vibrio_crassostreae_SOB7-9	11	PIMGMK_14835	PIMGMK_14885	25	8092	8068	Unclassified	0	1	0	0
Vibrio_crassostreae_SOB7-9_contig_2_RGP_11	Vibrio_crassostreae_SOB7-9	7	PIMGMK_19505	PIMGMK_19535	1102819	1111659	8841	Unclassified	0	0	0	0
Vibrio_crassostreae_SOB7-9_contig_2_RGP_12	Vibrio_crassostreae_SOB7-9	9	PIMGMK_19415	PIMGMK_19455	1081521	1092396	10876	Unclassified	1	0	0	1
Vibrio_crassostreae_SOB7-9_contig_2_RGP_13	Vibrio_crassostreae_SOB7-9	7	PIMGMK_19330	PIMGMK_19360	1066582	1073137	6556	Unclassified	0	0	0	0
Vibrio_crassostreae_SOB7-9_contig_2_RGP_14	Vibrio_crassostreae_SOB7-9	8	PIMGMK_15160	PIMGMK_15195	74760	80378	5619	Unclassified	0	0	0	0
Vibrio_crassostreae_SOB7-9_contig_2_RGP_15	Vibrio_crassostreae_SOB7-9	5	PIMGMK_22145	PIMGMK_22165	1697973	1705922	7950	Unclassified	2	0	0	2
Vibrio_crassostreae_SOB7-9_contig_2_RGP_16	Vibrio_crassostreae_SOB7-9	5	PIMGMK_20880	PIMGMK_20900	1412789	1419281	6493	Unclassified	0	0	0	1
Vibrio_crassostreae_SOB7-9_contig_2_RGP_17	Vibrio_crassostreae_SOB7-9	5	PIMGMK_20375	PIMGMK_20395	1309413	1313646	4234	Unclassified	1	2	0	1
Vibrio_crassostreae_SOB7-9_contig_2_RGP_18	Vibrio_crassostreae_SOB7-9	5	PIMGMK_18920	PIMGMK_18940	959913	968462	8550	Unclassified	0	0	0	0
Vibrio_crassostreae_SOB7-9_contig_2_RGP_19	Vibrio_crassostreae_SOB7-9	5	PIMGMK_16840	PIMGMK_16860	476850	485097	8248	Unclassified	0	0	0	0
Vibrio_crassostreae_SOB7-9_contig_2_RGP_20	Vibrio_crassostreae_SOB7-9	5	PIMGMK_15070	PIMGMK_15090	49370	53111	3742	Unclassified	1	0	0	1
Vibrio_crassostreae_SOB7-9_contig_2_RGP_21	Vibrio_crassostreae_SOB7-9	4	PIMGMK_21830	PIMGMK_21845	1629589	1634854	5266	Unclassified	0	0	0	0
Vibrio_crassostreae_SOB7-9_contig_2_RGP_22	Vibrio_crassostreae_SOB7-9	4	PIMGMK_21475	PIMGMK_21490	1553570	1558978	5409	Unclassified	1	0	0	1
Vibrio_crassostreae_SOB7-9_contig_2_RGP_23	Vibrio_crassostreae_SOB7-9	4	PIMGMK_17460	PIMGMK_17475	627378	631600	4223	Unclassified	0	0	0	0
Vibrio_crassostreae_SOB6-12_contig_1_RGP_0	Vibrio_crassostreae_SOB6-12	42	KPOKPJ_05495	KPOKPJ_05700	1248480	1301470	52991	Unclassified	1	2	4	1
Vibrio_crassostreae_SOB6-12_contig_1_RGP_1	Vibrio_crassostreae_SOB6-12	37	KPOKPJ_04235	KPOKPJ_04415	968504	1002830	34327	Unclassified	0	0	0	0
Vibrio_crassostreae_SOB6-12_contig_1_RGP_2	Vibrio_crassostreae_SOB6-12	23	KPOKPJ_12395	KPOKPJ_12505	2787034	2804340	17307	With integrase	0	0	1	0
Vibrio_crassostreae_SOB6-12_contig_1_RGP_3	Vibrio_crassostreae_SOB6-12	39	KPOKPJ_12010	KPOKPJ_12200	2704838	2749107	44270	Proviral	1	4	0	0
Vibrio_crassostreae_SOB6-12_contig_1_RGP_4	Vibrio_crassostreae_SOB6-12	16	KPOKPJ_13150	KPOKPJ_13225	2944603	2958120	13518	Unclassified	1	2	0	2
Vibrio_crassostreae_SOB6-12_contig_1_RGP_5	Vibrio_crassostreae_SOB6-12	15	KPOKPJ_12895	KPOKPJ_12965	2890495	2906385	15891	With integrase	0	0	0	0
Vibrio_crassostreae_SOB6-12_contig_1_RGP_6	Vibrio_crassostreae_SOB6-12	15	KPOKPJ_02935	KPOKPJ_03005	680134	700989	20856	With integrase	0	0	1	0
Vibrio_crassostreae_SOB6-12_contig_1_RGP_7	Vibrio_crassostreae_SOB6-12	14	KPOKPJ_06600	KPOKPJ_06665	1478193	1486708	8516	Proviral	0	0	0	0
Vibrio_crassostreae_SOB6-12_contig_1_RGP_8	Vibrio_crassostreae_SOB6-12	18	KPOKPJ_07270	KPOKPJ_07355	1633767	1659584	25818	Unclassified	0	0	0	0
Vibrio_crassostreae_SOB6-12_contig_1_RGP_9	Vibrio_crassostreae_SOB6-12	14	KPOKPJ_05930	KPOKPJ_05995	1351621	1358811	7191	Unclassified	0	0	0	0
Vibrio_crassostreae_SOB6-12_contig_1_RGP_10	Vibrio_crassostreae_SOB6-12	11	KPOKPJ_03055	KPOKPJ_03105	707955	721273	13319	Unclassified	0	1	0	0
Vibrio_crassostreae_SOB6-12_contig_1_RGP_11	Vibrio_crassostreae_SOB6-12	10	KPOKPJ_12250	KPOKPJ_12295	2758213	2769859	11647	Unclassified	0	1	0	0
Vibrio_crassostreae_SOB6-12_contig_1_RGP_12	Vibrio_crassostreae_SOB6-12	11	KPOKPJ_08145	KPOKPJ_08195	1860647	1871961	11315	Unclassified	0	0	0	0
Vibrio_crassostreae_SOB6-12_contig_1_RGP_13	Vibrio_crassostreae_SOB6-12	9	KPOKPJ_01575	KPOKPJ_01615	373818	382403	8586	With integrase	0	0	0	0
Vibrio_crassostreae_SOB6-12_contig_1_RGP_14	Vibrio_crassostreae_SOB6-12	20	KPOKPJ_03220	KPOKPJ_03315	741336	760734	19399	Unclassified	1	0	0	1
Vibrio_crassostreae_SOB6-12_contig_1_RGP_15	Vibrio_crassostreae_SOB6-12	7	KPOKPJ_08925	KPOKPJ_08955	2049808	2061329	11522	Unclassified	0	0	0	0
Vibrio_crassostreae_SOB6-12_contig_1_RGP_16	Vibrio_crassostreae_SOB6-12	11	KPOKPJ_04980	KPOKPJ_05030	1143150	1156035	12886	Unclassified	0	0	0	0
Vibrio_crassostreae_SOB6-12_contig_1_RGP_17	Vibrio_crassostreae_SOB6-12	6	KPOKPJ_00110	KPOKPJ_00135	29007	36155	7149	Unclassified	0	1	0	0
Vibrio_crassostreae_SOB6-12_contig_1_RGP_18	Vibrio_crassostreae_SOB6-12	7	KPOKPJ_07150	KPOKPJ_07180	1609433	1613996	4564	Unclassified	0	0	0	0
Vibrio_crassostreae_SOB6-12_contig_1_RGP_19	Vibrio_crassostreae_SOB6-12	7	KPOKPJ_05830	KPOKPJ_05860	1336457	1342180	5724	Unclassified	0	0	0	0
Vibrio_crassostreae_SOB6-12_contig_1_RGP_20	Vibrio_crassostreae_SOB6-12	5	KPOKPJ_05745	KPOKPJ_05765	1312714	1320965	8252	Unclassified	0	0	0	0
Vibrio_crassostreae_SOB6-12_contig_1_RGP_21	Vibrio_crassostreae_SOB6-12	6	KPOKPJ_07200	KPOKPJ_07225	1618097	1624109	6013	Unclassified	0	1	0	0
Vibrio_crassostreae_SOB6-12_contig_1_RGP_22	Vibrio_crassostreae_SOB6-12	8	KPOKPJ_06140	KPOKPJ_06175	1379349	1384471	5123	Unclassified	0	0	1	0
Vibrio_crassostreae_SOB6-12_contig_1_RGP_23	Vibrio_crassostreae_SOB6-12	4	KPOKPJ_05125	KPOKPJ_05140	1170635	1174444	3810	Unclassified	0	0	0	0
Vibrio_crassostreae_SOB6-12_contig_2_RGP_0	Vibrio_crassostreae_SOB6-12	24	KPOKPJ_16605	KPOKPJ_16720	677828	709636	31809	Unclassified	3	0	0	3
Vibrio_crassostreae_SOB6-12_contig_2_RGP_1	Vibrio_crassostreae_SOB6-12	19	KPOKPJ_16375	KPOKPJ_16465	628865	646151	17287	Unclassified	0	0	0	0
Vibrio_crassostreae_SOB6-12_contig_2_RGP_2	Vibrio_crassostreae_SOB6-12	23	KPOKPJ_14780	KPOKPJ_14890	253629	280326	26698	Unclassified	1	0	0	0
Vibrio_crassostreae_SOB6-12_contig_2_RGP_3	Vibrio_crassostreae_SOB6-12	13	KPOKPJ_21265	KPOKPJ_21325	1759966	1778537	18572	Unclassified	1	0	0	1
Vibrio_crassostreae_SOB6-12_contig_2_RGP_4	Vibrio_crassostreae_SOB6-12	13	KPOKPJ_19665	KPOKPJ_19725	1409991	1421187	11197	With integrase	0	1	0	0
Vibrio_crassostreae_SOB6-12_contig_2_RGP_5	Vibrio_crassostreae_SOB6-12	11	KPOKPJ_18245	KPOKPJ_18295	1048740	1055844	7105	Unclassified	0	0	0	0
Vibrio_crassostreae_SOB6-12_contig_2_RGP_6	Vibrio_crassostreae_SOB6-12	11	KPOKPJ_17710	KPOKPJ_17760	941533	954960	13428	Unclassified	0	0	0	0
Vibrio_crassostreae_SOB6-12_contig_2_RGP_7	Vibrio_crassostreae_SOB6-12	10	KPOKPJ_21030	KPOKPJ_21075	1704827	1718448	13622	Unclassified	0	0	0	1
Vibrio_crassostreae_SOB6-12_contig_2_RGP_8	Vibrio_crassostreae_SOB6-12	10	KPOKPJ_18470	KPOKPJ_18515	1097704	1111234	13531	Unclassified	0	0	0	0
Vibrio_crassostreae_SOB6-12_contig_2_RGP_9	Vibrio_crassostreae_SOB6-12	8	KPOKPJ_15360	KPOKPJ_15395	380187	392566	12380	Unclassified	0	0	0	0
Vibrio_crassostreae_SOB6-12_contig_2_RGP_10	Vibrio_crassostreae_SOB6-12	9	KPOKPJ_19345	KPOKPJ_19385	1329129	1338263	9135	With integrase	0	0	2	0
Vibrio_crassostreae_SOB6-12_contig_2_RGP_11	Vibrio_crassostreae_SOB6-12	7	KPOKPJ_15105	KPOKPJ_15135	325040	333880	8841	Unclassified	0	0	0	0
Vibrio_crassostreae_SOB6-12_contig_2_RGP_12	Vibrio_crassostreae_SOB6-12	5	KPOKPJ_21185	KPOKPJ_21205	1741406	1744846	3441	Unclassified	1	0	1	1
Vibrio_crassostreae_SOB6-12_contig_2_RGP_13	Vibrio_crassostreae_SOB6-12	7	KPOKPJ_21095	KPOKPJ_21125	1721971	1727802	5832	Unclassified	0	0	0	0
Vibrio_crassostreae_SOB6-12_contig_2_RGP_14	Vibrio_crassostreae_SOB6-12	5	KPOKPJ_20855	KPOKPJ_20875	1665583	1671163	5581	Unclassified	0	0	0	0
Vibrio_crassostreae_SOB6-12_contig_2_RGP_15	Vibrio_crassostreae_SOB6-12	5	KPOKPJ_20270	KPOKPJ_20290	1539801	1547750	7950	Unclassified	2	0	0	2
Vibrio_crassostreae_SOB6-12_contig_2_RGP_16	Vibrio_crassostreae_SOB6-12	7	KPOKPJ_19455	KPOKPJ_19485	1360273	1369034	8762	Unclassified	1	0	0	1
Vibrio_crassostreae_SOB6-12_contig_2_RGP_17	Vibrio_crassostreae_SOB6-12	5	KPOKPJ_18535	KPOKPJ_18555	1114488	1122701	8214	Unclassified	0	0	0	0
Vibrio_crassostreae_SOB6-12_contig_2_RGP_18	Vibrio_crassostreae_SOB6-12	5	KPOKPJ_17655	KPOKPJ_17675	926448	934695	8248	Unclassified	0	0	0	0
Vibrio_crassostreae_SOB6-12_contig_2_RGP_19	Vibrio_crassostreae_SOB6-12	5	KPOKPJ_15610	KPOKPJ_15630	448234	456783	8550	Unclassified	0	0	0	0
Vibrio_crassostreae_SOB6-12_contig_2_RGP_20	Vibrio_crassostreae_SOB6-12	7	KPOKPJ_15050	KPOKPJ_15080	313770	320845	7076	Unclassified	1	0	0	0
Vibrio_crassostreae_SOB6-12_contig_2_RGP_21	Vibrio_crassostreae_SOB6-12	5	KPOKPJ_14315	KPOKPJ_14335	136527	140760	4234	Unclassified	1	2	0	1
Vibrio_crassostreae_SOB6-12_contig_2_RGP_22	Vibrio_crassostreae_SOB6-12	5	KPOKPJ_13825	KPOKPJ_13845	31700	38198	6499	Unclassified	0	0	0	1
Vibrio_crassostreae_SOB6-12_contig_2_RGP_23	Vibrio_crassostreae_SOB6-12	4	KPOKPJ_20970	KPOKPJ_20985	1690989	1696294	5306	Unclassified	1	0	0	1
Vibrio_crassostreae_SOB4-6_contig_1_RGP_0	Vibrio_crassostreae_SOB4-6	56	COADAN_05360	COADAN_05635	1210424	1276907	66484	Unclassified	1	2	2	1
Vibrio_crassostreae_SOB4-6_contig_1_RGP_1	Vibrio_crassostreae_SOB4-6	26	COADAN_04125	COADAN_04250	938295	963990	25696	With integrase	0	0	4	0
Vibrio_crassostreae_SOB4-6_contig_1_RGP_2	Vibrio_crassostreae_SOB4-6	17	COADAN_13295	COADAN_13375	2965749	2984739	18991	With integrase	0	0	0	0
Vibrio_crassostreae_SOB4-6_contig_1_RGP_3	Vibrio_crassostreae_SOB4-6	38	COADAN_13970	COADAN_14155	3109486	3154181	44696	Proviral	1	3	0	0
Vibrio_crassostreae_SOB4-6_contig_1_RGP_4	Vibrio_crassostreae_SOB4-6	16	COADAN_13040	COADAN_13115	2914229	2927747	13519	Unclassified	1	2	0	2
Vibrio_crassostreae_SOB4-6_contig_1_RGP_5	Vibrio_crassostreae_SOB4-6	15	COADAN_05860	COADAN_05930	1327005	1335019	8015	Unclassified	0	0	0	0
Vibrio_crassostreae_SOB4-6_contig_1_RGP_6	Vibrio_crassostreae_SOB4-6	19	COADAN_04000	COADAN_04090	901439	933940	32502	Unclassified	0	0	0	0
Vibrio_crassostreae_SOB4-6_contig_1_RGP_7	Vibrio_crassostreae_SOB4-6	13	COADAN_07135	COADAN_07195	1610076	1628540	18465	Unclassified	0	0	0	0
Vibrio_crassostreae_SOB4-6_contig_1_RGP_8	Vibrio_crassostreae_SOB4-6	10	COADAN_13875	COADAN_13920	3090149	3100354	10206	Unclassified	0	1	0	0
Vibrio_crassostreae_SOB4-6_contig_1_RGP_9	Vibrio_crassostreae_SOB4-6	14	COADAN_04850	COADAN_04915	1108157	1122010	13854	Unclassified	0	0	0	0
Vibrio_crassostreae_SOB4-6_contig_1_RGP_10	Vibrio_crassostreae_SOB4-6	9	COADAN_03070	COADAN_03110	698288	709489	11202	Unclassified	0	0	0	0
Vibrio_crassostreae_SOB4-6_contig_1_RGP_11	Vibrio_crassostreae_SOB4-6	6	COADAN_08720	COADAN_08745	2007530	2019055	11526	Unclassified	0	0	0	0
Vibrio_crassostreae_SOB4-6_contig_1_RGP_12	Vibrio_crassostreae_SOB4-6	14	COADAN_04725	COADAN_04790	1082458	1097176	14719	Unclassified	0	0	0	0
Vibrio_crassostreae_SOB4-6_contig_1_RGP_13	Vibrio_crassostreae_SOB4-6	6	COADAN_00120	COADAN_00145	29776	36922	7147	Unclassified	0	1	0	0
Vibrio_crassostreae_SOB4-6_contig_1_RGP_14	Vibrio_crassostreae_SOB4-6	7	COADAN_07040	COADAN_07070	1585112	1592892	7781	Unclassified	0	1	0	0
Vibrio_crassostreae_SOB4-6_contig_1_RGP_15	Vibrio_crassostreae_SOB4-6	5	COADAN_05680	COADAN_05700	1288132	1296383	8252	Unclassified	0	0	0	0
Vibrio_crassostreae_SOB4-6_contig_1_RGP_16	Vibrio_crassostreae_SOB4-6	7	COADAN_03140	COADAN_03170	714575	722312	7738	Unclassified	0	0	1	0
Vibrio_crassostreae_SOB4-6_contig_1_RGP_17	Vibrio_crassostreae_SOB4-6	4	COADAN_10020	COADAN_10035	2290370	2301211	10842	Unclassified	0	0	0	0
Vibrio_crassostreae_SOB4-6_contig_1_RGP_18	Vibrio_crassostreae_SOB4-6	6	COADAN_05765	COADAN_05790	1311929	1317089	5161	Unclassified	0	0	0	0
Vibrio_crassostreae_SOB4-6_contig_2_RGP_0	Vibrio_crassostreae_SOB4-6	72	COADAN_18155	COADAN_18510	785275	855402	70128	Proviral	3	0	0	3
Vibrio_crassostreae_SOB4-6_contig_2_RGP_1	Vibrio_crassostreae_SOB4-6	18	COADAN_18650	COADAN_18735	887242	904531	17290	Unclassified	0	0	0	0
Vibrio_crassostreae_SOB4-6_contig_2_RGP_2	Vibrio_crassostreae_SOB4-6	16	COADAN_21650	COADAN_21725	1602244	1613060	10817	Unclassified	1	0	1	1
Vibrio_crassostreae_SOB4-6_contig_2_RGP_3	Vibrio_crassostreae_SOB4-6	22	COADAN_20220	COADAN_20325	1261247	1287925	26679	Unclassified	1	0	0	0
Vibrio_crassostreae_SOB4-6_contig_2_RGP_4	Vibrio_crassostreae_SOB4-6	15	COADAN_16620	COADAN_16690	455657	464275	8619	Proviral	0	0	0	0
Vibrio_crassostreae_SOB4-6_contig_2_RGP_5	Vibrio_crassostreae_SOB4-6	13	COADAN_21530	COADAN_21590	1568690	1587261	18572	Unclassified	1	0	0	1
Vibrio_crassostreae_SOB4-6_contig_2_RGP_6	Vibrio_crassostreae_SOB4-6	10	COADAN_20365	COADAN_20410	1296723	1307882	11160	Unclassified	0	0	0	0
Vibrio_crassostreae_SOB4-6_contig_2_RGP_7	Vibrio_crassostreae_SOB4-6	7	COADAN_19985	COADAN_20015	1209891	1218731	8841	Unclassified	0	0	0	0
Vibrio_crassostreae_SOB4-6_contig_2_RGP_8	Vibrio_crassostreae_SOB4-6	9	COADAN_18875	COADAN_18915	936371	956774	20404	Unclassified	0	0	0	1
Vibrio_crassostreae_SOB4-6_contig_2_RGP_9	Vibrio_crassostreae_SOB4-6	9	COADAN_15585	COADAN_15625	191576	198045	6470	Unclassified	0	0	0	0
Vibrio_crassostreae_SOB4-6_contig_2_RGP_10	Vibrio_crassostreae_SOB4-6	7	COADAN_15270	COADAN_15300	115304	122025	6722	Unclassified	1	1	0	1
Vibrio_crassostreae_SOB4-6_contig_2_RGP_11	Vibrio_crassostreae_SOB4-6	5	COADAN_22525	COADAN_22545	1786068	1794017	7950	Unclassified	2	0	0	2
Vibrio_crassostreae_SOB4-6_contig_2_RGP_12	Vibrio_crassostreae_SOB4-6	5	COADAN_21305	COADAN_21325	1508660	1515157	6498	Unclassified	0	0	0	1
Vibrio_crassostreae_SOB4-6_contig_2_RGP_13	Vibrio_crassostreae_SOB4-6	5	COADAN_20820	COADAN_20840	1410931	1415166	4236	Unclassified	1	2	0	1
Vibrio_crassostreae_SOB4-6_contig_2_RGP_14	Vibrio_crassostreae_SOB4-6	5	COADAN_19895	COADAN_19915	1191619	1196305	4687	Unclassified	0	0	0	0
Vibrio_crassostreae_SOB4-6_contig_2_RGP_15	Vibrio_crassostreae_SOB4-6	5	COADAN_19500	COADAN_19520	1090892	1099441	8550	Unclassified	0	0	0	0
Vibrio_crassostreae_SOB4-6_contig_2_RGP_16	Vibrio_crassostreae_SOB4-6	5	COADAN_17195	COADAN_17215	560444	568691	8248	Unclassified	0	0	0	0
Vibrio_crassostreae_SOB4-6_contig_2_RGP_17	Vibrio_crassostreae_SOB4-6	5	COADAN_15495	COADAN_15515	165931	169671	3741	Unclassified	1	0	0	1
Vibrio_crassostreae_SOB4-6_contig_2_RGP_18	Vibrio_crassostreae_SOB4-6	4	COADAN_22215	COADAN_22230	1717692	1722957	5266	Unclassified	0	0	0	0
Vibrio_crassostreae_SOB4-6_contig_2_RGP_19	Vibrio_crassostreae_SOB4-6	4	COADAN_21870	COADAN_21885	1645170	1650475	5306	Unclassified	1	0	0	1
Vibrio_crassostreae_SOB1-8_contig_1_RGP_0	Vibrio_crassostreae_SOB1-8	70	MBADHJ_05385	MBADHJ_05730	1210255	1288558	78304	Unclassified	1	2	4	1
Vibrio_crassostreae_SOB1-8_contig_1_RGP_1	Vibrio_crassostreae_SOB1-8	41	MBADHJ_04105	MBADHJ_04305	937190	967761	30572	Unclassified	0	0	1	0
Vibrio_crassostreae_SOB1-8_contig_1_RGP_2	Vibrio_crassostreae_SOB1-8	38	MBADHJ_13980	MBADHJ_14165	3107477	3152172	44696	Proviral	1	3	0	0
Vibrio_crassostreae_SOB1-8_contig_1_RGP_3	Vibrio_crassostreae_SOB1-8	16	MBADHJ_13120	MBADHJ_13195	2926233	2939751	13519	Unclassified	1	2	0	2
Vibrio_crassostreae_SOB1-8_contig_1_RGP_4	Vibrio_crassostreae_SOB1-8	15	MBADHJ_05955	MBADHJ_06025	1338676	1346399	7724	Unclassified	0	0	0	0
Vibrio_crassostreae_SOB1-8_contig_1_RGP_5	Vibrio_crassostreae_SOB1-8	14	MBADHJ_04010	MBADHJ_04075	922528	933687	11160	Unclassified	0	0	0	0
Vibrio_crassostreae_SOB1-8_contig_1_RGP_6	Vibrio_crassostreae_SOB1-8	13	MBADHJ_07235	MBADHJ_07295	1621547	1640304	18758	Unclassified	0	0	0	0
Vibrio_crassostreae_SOB1-8_contig_1_RGP_7	Vibrio_crassostreae_SOB1-8	10	MBADHJ_13885	MBADHJ_13930	3088155	3098360	10206	Unclassified	0	1	0	0
Vibrio_crassostreae_SOB1-8_contig_1_RGP_8	Vibrio_crassostreae_SOB1-8	10	MBADHJ_07125	MBADHJ_07170	1595479	1604430	8952	Unclassified	0	1	0	0
Vibrio_crassostreae_SOB1-8_contig_1_RGP_9	Vibrio_crassostreae_SOB1-8	14	MBADHJ_04880	MBADHJ_04945	1108699	1122537	13839	Unclassified	0	0	0	0
Vibrio_crassostreae_SOB1-8_contig_1_RGP_10	Vibrio_crassostreae_SOB1-8	9	MBADHJ_03045	MBADHJ_03085	695353	706589	11237	Unclassified	0	0	0	0
Vibrio_crassostreae_SOB1-8_contig_1_RGP_11	Vibrio_crassostreae_SOB1-8	6	MBADHJ_08800	MBADHJ_08825	2019687	2031212	11526	Unclassified	0	0	0	0
Vibrio_crassostreae_SOB1-8_contig_1_RGP_12	Vibrio_crassostreae_SOB1-8	6	MBADHJ_00120	MBADHJ_00145	29754	36892	7139	Unclassified	0	1	0	0
Vibrio_crassostreae_SOB1-8_contig_1_RGP_13	Vibrio_crassostreae_SOB1-8	5	MBADHJ_05775	MBADHJ_05795	1299795	1308054	8260	Unclassified	0	0	0	0
Vibrio_crassostreae_SOB1-8_contig_1_RGP_14	Vibrio_crassostreae_SOB1-8	13	MBADHJ_04775	MBADHJ_04835	1087015	1101976	14962	Unclassified	0	0	1	0
Vibrio_crassostreae_SOB1-8_contig_1_RGP_15	Vibrio_crassostreae_SOB1-8	7	MBADHJ_03115	MBADHJ_03145	711675	720579	8905	Unclassified	0	0	0	0
Vibrio_crassostreae_SOB1-8_contig_1_RGP_16	Vibrio_crassostreae_SOB1-8	4	MBADHJ_10100	MBADHJ_10115	2302384	2313463	11080	Unclassified	0	0	0	0
Vibrio_crassostreae_SOB1-8_contig_1_RGP_17	Vibrio_crassostreae_SOB1-8	6	MBADHJ_05860	MBADHJ_05885	1323600	1328760	5161	Unclassified	0	0	0	0
Vibrio_crassostreae_SOB1-8_contig_2_RGP_0	Vibrio_crassostreae_SOB1-8	22	MBADHJ_18130	MBADHJ_18235	783677	812497	28821	Unclassified	2	0	0	3
Vibrio_crassostreae_SOB1-8_contig_2_RGP_1	Vibrio_crassostreae_SOB1-8	25	MBADHJ_20010	MBADHJ_20130	1226304	1253260	26957	Unclassified	1	0	0	0
Vibrio_crassostreae_SOB1-8_contig_2_RGP_2	Vibrio_crassostreae_SOB1-8	18	MBADHJ_18375	MBADHJ_18460	844263	861549	17287	Unclassified	0	0	0	0
Vibrio_crassostreae_SOB1-8_contig_2_RGP_3	Vibrio_crassostreae_SOB1-8	12	MBADHJ_19410	MBADHJ_19465	1092248	1107845	15598	Unclassified	0	0	0	0
Vibrio_crassostreae_SOB1-8_contig_2_RGP_4	Vibrio_crassostreae_SOB1-8	13	MBADHJ_21335	MBADHJ_21395	1532784	1551355	18572	Unclassified	1	0	0	1
Vibrio_crassostreae_SOB1-8_contig_2_RGP_5	Vibrio_crassostreae_SOB1-8	10	MBADHJ_21445	MBADHJ_21490	1561903	1568563	6661	Unclassified	1	0	0	1
Vibrio_crassostreae_SOB1-8_contig_2_RGP_6	Vibrio_crassostreae_SOB1-8	10	MBADHJ_21600	MBADHJ_21645	1591551	1605173	13623	Unclassified	0	0	0	1
Vibrio_crassostreae_SOB1-8_contig_2_RGP_7	Vibrio_crassostreae_SOB1-8	16	MBADHJ_19655	MBADHJ_19730	1146911	1164197	17287	Unclassified	1	0	0	2
Vibrio_crassostreae_SOB1-8_contig_2_RGP_8	Vibrio_crassostreae_SOB1-8	7	MBADHJ_19780	MBADHJ_19810	1174639	1183480	8842	Unclassified	0	0	0	0
Vibrio_crassostreae_SOB1-8_contig_2_RGP_9	Vibrio_crassostreae_SOB1-8	7	MBADHJ_19590	MBADHJ_19620	1134688	1141285	6598	Unclassified	0	0	0	0
Vibrio_crassostreae_SOB1-8_contig_2_RGP_10	Vibrio_crassostreae_SOB1-8	9	MBADHJ_15580	MBADHJ_15620	190842	196058	5217	Unclassified	0	0	0	0
Vibrio_crassostreae_SOB1-8_contig_2_RGP_11	Vibrio_crassostreae_SOB1-8	6	MBADHJ_15280	MBADHJ_15305	115601	122057	6457	Unclassified	1	1	0	1
Vibrio_crassostreae_SOB1-8_contig_2_RGP_12	Vibrio_crassostreae_SOB1-8	5	MBADHJ_22380	MBADHJ_22400	1755333	1763282	7950	Unclassified	2	0	0	2
Vibrio_crassostreae_SOB1-8_contig_2_RGP_13	Vibrio_crassostreae_SOB1-8	5	MBADHJ_21690	MBADHJ_21710	1613584	1618766	5183	Unclassified	1	0	0	1
Vibrio_crassostreae_SOB1-8_contig_2_RGP_14	Vibrio_crassostreae_SOB1-8	7	MBADHJ_21550	MBADHJ_21580	1582117	1587948	5832	Unclassified	0	0	0	0
Vibrio_crassostreae_SOB1-8_contig_2_RGP_15	Vibrio_crassostreae_SOB1-8	5	MBADHJ_21110	MBADHJ_21130	1473098	1479595	6498	Unclassified	0	0	0	1
Vibrio_crassostreae_SOB1-8_contig_2_RGP_16	Vibrio_crassostreae_SOB1-8	5	MBADHJ_20610	MBADHJ_20630	1372777	1377012	4236	Unclassified	1	2	0	1
Vibrio_crassostreae_SOB1-8_contig_2_RGP_17	Vibrio_crassostreae_SOB1-8	5	MBADHJ_19175	MBADHJ_19195	1027986	1036535	8550	Unclassified	0	0	0	0
Vibrio_crassostreae_SOB1-8_contig_2_RGP_18	Vibrio_crassostreae_SOB1-8	5	MBADHJ_17160	MBADHJ_17180	553867	562114	8248	Unclassified	0	0	0	0
Vibrio_crassostreae_SOB1-8_contig_2_RGP_19	Vibrio_crassostreae_SOB1-8	4	MBADHJ_22040	MBADHJ_22055	1685374	1690639	5266	Unclassified	0	0	0	0
Vibrio_crassostreae_SOB1-8_contig_2_RGP_20	Vibrio_crassostreae_SOB1-8	4	MBADHJ_20210	MBADHJ_20225	1273761	1278670	4910	Proviral	0	0	0	0
Vibrio_crassostreae_SOB1-8_contig_2_RGP_21	Vibrio_crassostreae_SOB1-8	4	MBADHJ_17770	MBADHJ_17785	703886	708108	4223	Unclassified	0	0	0	0
Vibrio_crassostreae_SOB1-3_contig_1_RGP_0	Vibrio_crassostreae_SOB1-3	42	FIEKIK_05495	FIEKIK_05700	1247909	1300906	52998	Unclassified	1	2	4	1
Vibrio_crassostreae_SOB1-3_contig_1_RGP_1	Vibrio_crassostreae_SOB1-3	37	FIEKIK_04230	FIEKIK_04410	967933	1002259	34327	Unclassified	0	0	0	0
Vibrio_crassostreae_SOB1-3_contig_1_RGP_2	Vibrio_crassostreae_SOB1-3	23	FIEKIK_12305	FIEKIK_12415	2778188	2795494	17307	With integrase	0	0	1	0
Vibrio_crassostreae_SOB1-3_contig_1_RGP_3	Vibrio_crassostreae_SOB1-3	16	FIEKIK_13060	FIEKIK_13135	2935757	2949274	13518	Unclassified	1	2	0	2
Vibrio_crassostreae_SOB1-3_contig_1_RGP_4	Vibrio_crassostreae_SOB1-3	38	FIEKIK_11925	FIEKIK_12110	2695992	2739952	43961	Proviral	1	4	0	0
Vibrio_crassostreae_SOB1-3_contig_1_RGP_5	Vibrio_crassostreae_SOB1-3	15	FIEKIK_12805	FIEKIK_12875	2881649	2897539	15891	With integrase	0	0	0	0
Vibrio_crassostreae_SOB1-3_contig_1_RGP_6	Vibrio_crassostreae_SOB1-3	15	FIEKIK_02930	FIEKIK_03000	679563	700418	20856	With integrase	0	0	1	0
Vibrio_crassostreae_SOB1-3_contig_1_RGP_7	Vibrio_crassostreae_SOB1-3	18	FIEKIK_07200	FIEKIK_07285	1624744	1650561	25818	Unclassified	0	0	0	0
Vibrio_crassostreae_SOB1-3_contig_1_RGP_8	Vibrio_crassostreae_SOB1-3	14	FIEKIK_05930	FIEKIK_05995	1351057	1358247	7191	Unclassified	0	0	0	0
Vibrio_crassostreae_SOB1-3_contig_1_RGP_9	Vibrio_crassostreae_SOB1-3	11	FIEKIK_03050	FIEKIK_03100	707384	720702	13319	Unclassified	0	1	0	0
Vibrio_crassostreae_SOB1-3_contig_1_RGP_10	Vibrio_crassostreae_SOB1-3	10	FIEKIK_12160	FIEKIK_12205	2749367	2761013	11647	Unclassified	0	1	0	0
Vibrio_crassostreae_SOB1-3_contig_1_RGP_11	Vibrio_crassostreae_SOB1-3	11	FIEKIK_08075	FIEKIK_08125	1851819	1863133	11315	Unclassified	0	0	0	0
Vibrio_crassostreae_SOB1-3_contig_1_RGP_12	Vibrio_crassostreae_SOB1-3	9	FIEKIK_01575	FIEKIK_01615	373657	382242	8586	With integrase	0	0	0	0
Vibrio_crassostreae_SOB1-3_contig_1_RGP_13	Vibrio_crassostreae_SOB1-3	12	FIEKIK_04975	FIEKIK_05030	1142579	1155464	12886	Unclassified	0	0	0	0
Vibrio_crassostreae_SOB1-3_contig_1_RGP_14	Vibrio_crassostreae_SOB1-3	20	FIEKIK_03215	FIEKIK_03310	740765	760163	19399	Unclassified	1	0	0	1
Vibrio_crassostreae_SOB1-3_contig_1_RGP_15	Vibrio_crassostreae_SOB1-3	7	FIEKIK_08855	FIEKIK_08885	2041175	2052696	11522	Unclassified	0	0	0	0
Vibrio_crassostreae_SOB1-3_contig_1_RGP_16	Vibrio_crassostreae_SOB1-3	6	FIEKIK_00110	FIEKIK_00135	29007	36155	7149	Unclassified	0	1	0	0
Vibrio_crassostreae_SOB1-3_contig_1_RGP_17	Vibrio_crassostreae_SOB1-3	7	FIEKIK_07080	FIEKIK_07110	1600410	1604973	4564	Unclassified	0	0	0	0
Vibrio_crassostreae_SOB1-3_contig_1_RGP_18	Vibrio_crassostreae_SOB1-3	7	FIEKIK_05830	FIEKIK_05860	1335893	1341616	5724	Unclassified	0	0	0	0
Vibrio_crassostreae_SOB1-3_contig_1_RGP_19	Vibrio_crassostreae_SOB1-3	5	FIEKIK_05745	FIEKIK_05765	1312150	1320401	8252	Unclassified	0	0	0	0
Vibrio_crassostreae_SOB1-3_contig_1_RGP_20	Vibrio_crassostreae_SOB1-3	6	FIEKIK_07130	FIEKIK_07155	1609074	1615086	6013	Unclassified	0	1	0	0
Vibrio_crassostreae_SOB1-3_contig_1_RGP_21	Vibrio_crassostreae_SOB1-3	8	FIEKIK_06140	FIEKIK_06175	1378785	1384104	5320	Unclassified	0	0	1	0
Vibrio_crassostreae_SOB1-3_contig_1_RGP_22	Vibrio_crassostreae_SOB1-3	4	FIEKIK_05125	FIEKIK_05140	1170064	1173873	3810	Unclassified	0	0	0	0
Vibrio_crassostreae_SOB1-3_contig_2_RGP_0	Vibrio_crassostreae_SOB1-3	24	FIEKIK_16515	FIEKIK_16630	677828	709636	31809	Unclassified	3	0	0	3
Vibrio_crassostreae_SOB1-3_contig_2_RGP_1	Vibrio_crassostreae_SOB1-3	19	FIEKIK_16285	FIEKIK_16375	628865	646151	17287	Unclassified	0	0	0	0
Vibrio_crassostreae_SOB1-3_contig_2_RGP_2	Vibrio_crassostreae_SOB1-3	23	FIEKIK_14690	FIEKIK_14800	253629	280326	26698	Unclassified	1	0	0	0
Vibrio_crassostreae_SOB1-3_contig_2_RGP_3	Vibrio_crassostreae_SOB1-3	13	FIEKIK_21175	FIEKIK_21235	1758966	1777537	18572	Unclassified	1	0	0	1
Vibrio_crassostreae_SOB1-3_contig_2_RGP_4	Vibrio_crassostreae_SOB1-3	13	FIEKIK_19575	FIEKIK_19635	1409087	1420187	11101	With integrase	0	1	0	0
Vibrio_crassostreae_SOB1-3_contig_2_RGP_5	Vibrio_crassostreae_SOB1-3	11	FIEKIK_18155	FIEKIK_18205	1048740	1055844	7105	Unclassified	0	0	0	0
Vibrio_crassostreae_SOB1-3_contig_2_RGP_6	Vibrio_crassostreae_SOB1-3	11	FIEKIK_17620	FIEKIK_17670	941533	954960	13428	Unclassified	0	0	0	0
Vibrio_crassostreae_SOB1-3_contig_2_RGP_7	Vibrio_crassostreae_SOB1-3	10	FIEKIK_20940	FIEKIK_20985	1703827	1717448	13622	Unclassified	0	0	0	1
Vibrio_crassostreae_SOB1-3_contig_2_RGP_8	Vibrio_crassostreae_SOB1-3	10	FIEKIK_18380	FIEKIK_18425	1097839	1111369	13531	Unclassified	0	0	0	0
Vibrio_crassostreae_SOB1-3_contig_2_RGP_9	Vibrio_crassostreae_SOB1-3	8	FIEKIK_15270	FIEKIK_15305	380187	392566	12380	Unclassified	0	0	0	0
Vibrio_crassostreae_SOB1-3_contig_2_RGP_10	Vibrio_crassostreae_SOB1-3	9	FIEKIK_19255	FIEKIK_19295	1329264	1337048	7785	Unclassified	0	0	2	0
Vibrio_crassostreae_SOB1-3_contig_2_RGP_11	Vibrio_crassostreae_SOB1-3	7	FIEKIK_15015	FIEKIK_15045	325040	333880	8841	Unclassified	0	0	0	0
Vibrio_crassostreae_SOB1-3_contig_2_RGP_12	Vibrio_crassostreae_SOB1-3	5	FIEKIK_21095	FIEKIK_21115	1740406	1743846	3441	Unclassified	1	0	1	1
Vibrio_crassostreae_SOB1-3_contig_2_RGP_13	Vibrio_crassostreae_SOB1-3	7	FIEKIK_21005	FIEKIK_21035	1720971	1726802	5832	Unclassified	0	0	0	0
Vibrio_crassostreae_SOB1-3_contig_2_RGP_14	Vibrio_crassostreae_SOB1-3	5	FIEKIK_20765	FIEKIK_20785	1664583	1670163	5581	Unclassified	0	0	0	0
Vibrio_crassostreae_SOB1-3_contig_2_RGP_15	Vibrio_crassostreae_SOB1-3	5	FIEKIK_20180	FIEKIK_20200	1538801	1546750	7950	Unclassified	2	0	0	2
Vibrio_crassostreae_SOB1-3_contig_2_RGP_16	Vibrio_crassostreae_SOB1-3	7	FIEKIK_19365	FIEKIK_19395	1359369	1368130	8762	Unclassified	1	0	0	1
Vibrio_crassostreae_SOB1-3_contig_2_RGP_17	Vibrio_crassostreae_SOB1-3	5	FIEKIK_18445	FIEKIK_18465	1114623	1122836	8214	Unclassified	0	0	0	0
Vibrio_crassostreae_SOB1-3_contig_2_RGP_18	Vibrio_crassostreae_SOB1-3	5	FIEKIK_17565	FIEKIK_17585	926448	934695	8248	Unclassified	0	0	0	0
Vibrio_crassostreae_SOB1-3_contig_2_RGP_19	Vibrio_crassostreae_SOB1-3	5	FIEKIK_15520	FIEKIK_15540	448234	456783	8550	Unclassified	0	0	0	0
Vibrio_crassostreae_SOB1-3_contig_2_RGP_20	Vibrio_crassostreae_SOB1-3	7	FIEKIK_14960	FIEKIK_14990	313770	320845	7076	Unclassified	1	0	0	0
Vibrio_crassostreae_SOB1-3_contig_2_RGP_21	Vibrio_crassostreae_SOB1-3	5	FIEKIK_14225	FIEKIK_14245	136527	140760	4234	Unclassified	1	2	0	1
Vibrio_crassostreae_SOB1-3_contig_2_RGP_22	Vibrio_crassostreae_SOB1-3	5	FIEKIK_13735	FIEKIK_13755	31700	38198	6499	Unclassified	0	0	0	1
Vibrio_crassostreae_SOB1-3_contig_2_RGP_23	Vibrio_crassostreae_SOB1-3	4	FIEKIK_20880	FIEKIK_20895	1689989	1695294	5306	Unclassified	1	0	0	1
Vibrio_crassostreae_SOB1-2_contig_1_RGP_0	Vibrio_crassostreae_SOB1-2	70	MDBMJI_07535	MDBMJI_07880	1673430	1755961	82532	Proviral	1	2	5	1
Vibrio_crassostreae_SOB1-2_contig_1_RGP_1	Vibrio_crassostreae_SOB1-2	31	MDBMJI_06270	MDBMJI_06420	1397182	1425749	28568	With integrase	0	0	1	0
Vibrio_crassostreae_SOB1-2_contig_1_RGP_2	Vibrio_crassostreae_SOB1-2	46	MDBMJI_01615	MDBMJI_01840	338027	391506	53480	Proviral	1	3	0	0
Vibrio_crassostreae_SOB1-2_contig_1_RGP_3	Vibrio_crassostreae_SOB1-2	17	MDBMJI_00020	MDBMJI_00100	2995	21756	18762	With integrase	0	0	3	1
Vibrio_crassostreae_SOB1-2_contig_1_RGP_4	Vibrio_crassostreae_SOB1-2	12	MDBMJI_08755	MDBMJI_08810	1926123	1934388	8266	Proviral	0	0	0	0
Vibrio_crassostreae_SOB1-2_contig_1_RGP_5	Vibrio_crassostreae_SOB1-2	19	MDBMJI_09405	MDBMJI_09495	2080913	2107667	26755	Unclassified	0	0	0	0
Vibrio_crassostreae_SOB1-2_contig_1_RGP_6	Vibrio_crassostreae_SOB1-2	11	MDBMJI_05115	MDBMJI_05165	1139693	1153011	13319	Unclassified	0	1	0	0
Vibrio_crassostreae_SOB1-2_contig_1_RGP_7	Vibrio_crassostreae_SOB1-2	10	MDBMJI_01520	MDBMJI_01565	316795	328441	11647	Unclassified	0	1	0	0
Vibrio_crassostreae_SOB1-2_contig_1_RGP_8	Vibrio_crassostreae_SOB1-2	11	MDBMJI_08095	MDBMJI_08145	1800277	1805822	5546	Unclassified	0	0	0	0
Vibrio_crassostreae_SOB1-2_contig_1_RGP_9	Vibrio_crassostreae_SOB1-2	15	MDBMJI_07005	MDBMJI_07075	1568029	1581850	13822	Unclassified	0	0	0	0
Vibrio_crassostreae_SOB1-2_contig_1_RGP_10	Vibrio_crassostreae_SOB1-2	15	MDBMJI_06890	MDBMJI_06960	1544280	1561320	17041	Unclassified	0	0	1	0
Vibrio_crassostreae_SOB1-2_contig_1_RGP_11	Vibrio_crassostreae_SOB1-2	9	MDBMJI_02565	MDBMJI_02605	558909	570273	11365	With integrase	0	0	2	0
Vibrio_crassostreae_SOB1-2_contig_1_RGP_12	Vibrio_crassostreae_SOB1-2	8	MDBMJI_13645	MDBMJI_13680	3060996	3074419	13424	With integrase	0	0	0	0
Vibrio_crassostreae_SOB1-2_contig_1_RGP_13	Vibrio_crassostreae_SOB1-2	10	MDBMJI_05295	MDBMJI_05340	1174401	1185748	11348	Unclassified	0	0	0	0
Vibrio_crassostreae_SOB1-2_contig_1_RGP_14	Vibrio_crassostreae_SOB1-2	10	MDBMJI_08290	MDBMJI_08335	1826281	1832184	5904	With integrase	0	0	0	0
Vibrio_crassostreae_SOB1-2_contig_1_RGP_15	Vibrio_crassostreae_SOB1-2	6	MDBMJI_02260	MDBMJI_02285	482458	489750	7293	Unclassified	0	1	0	0
Vibrio_crassostreae_SOB1-2_contig_1_RGP_16	Vibrio_crassostreae_SOB1-2	7	MDBMJI_09330	MDBMJI_09360	2064188	2071364	7177	Unclassified	0	1	0	0
Vibrio_crassostreae_SOB1-2_contig_1_RGP_17	Vibrio_crassostreae_SOB1-2	7	MDBMJI_07995	MDBMJI_08025	1785143	1790871	5729	Unclassified	0	0	0	0
Vibrio_crassostreae_SOB1-2_contig_1_RGP_18	Vibrio_crassostreae_SOB1-2	7	MDBMJI_05405	MDBMJI_05435	1199647	1206656	7010	Unclassified	0	0	0	0
Vibrio_crassostreae_SOB1-2_contig_1_RGP_19	Vibrio_crassostreae_SOB1-2	4	MDBMJI_07165	MDBMJI_07180	1595512	1599321	3810	Unclassified	0	0	0	0
Vibrio_crassostreae_SOB1-2_contig_2_RGP_0	Vibrio_crassostreae_SOB1-2	23	MDBMJI_22145	MDBMJI_22255	1638299	1668478	30180	Unclassified	2	0	0	3
Vibrio_crassostreae_SOB1-2_contig_2_RGP_1	Vibrio_crassostreae_SOB1-2	23	MDBMJI_20370	MDBMJI_20480	1228080	1254515	26436	Unclassified	1	0	0	0
Vibrio_crassostreae_SOB1-2_contig_2_RGP_2	Vibrio_crassostreae_SOB1-2	18	MDBMJI_21920	MDBMJI_22005	1589282	1606571	17290	Unclassified	0	0	0	0
Vibrio_crassostreae_SOB1-2_contig_2_RGP_3	Vibrio_crassostreae_SOB1-2	13	MDBMJI_18985	MDBMJI_19045	902048	911536	9489	Unclassified	1	0	1	1
Vibrio_crassostreae_SOB1-2_contig_2_RGP_4	Vibrio_crassostreae_SOB1-2	19	MDBMJI_18300	MDBMJI_18420	760285	780751	20467	Unclassified	0	0	2	0
Vibrio_crassostreae_SOB1-2_contig_2_RGP_5	Vibrio_crassostreae_SOB1-2	13	MDBMJI_19105	MDBMJI_19165	926746	945317	18572	Unclassified	1	0	0	1
Vibrio_crassostreae_SOB1-2_contig_2_RGP_6	Vibrio_crassostreae_SOB1-2	13	MDBMJI_17305	MDBMJI_17365	542212	553318	11107	With integrase	0	1	0	0
Vibrio_crassostreae_SOB1-2_contig_2_RGP_7	Vibrio_crassostreae_SOB1-2	11	MDBMJI_15450	MDBMJI_15500	103743	117170	13428	Unclassified	0	0	0	0
Vibrio_crassostreae_SOB1-2_contig_2_RGP_8	Vibrio_crassostreae_SOB1-2	10	MDBMJI_17605	MDBMJI_17650	606503	620092	13590	With integrase	0	0	0	0
Vibrio_crassostreae_SOB1-2_contig_2_RGP_9	Vibrio_crassostreae_SOB1-2	8	MDBMJI_20295	MDBMJI_20330	1210619	1219344	8726	Unclassified	0	0	0	0
Vibrio_crassostreae_SOB1-2_contig_2_RGP_10	Vibrio_crassostreae_SOB1-2	10	MDBMJI_18830	MDBMJI_18875	865403	879024	13622	Unclassified	0	0	0	1
Vibrio_crassostreae_SOB1-2_contig_2_RGP_11	Vibrio_crassostreae_SOB1-2	7	MDBMJI_20680	MDBMJI_20710	1297052	1305892	8841	Unclassified	0	0	0	0
Vibrio_crassostreae_SOB1-2_contig_2_RGP_12	Vibrio_crassostreae_SOB1-2	7	MDBMJI_15975	MDBMJI_16005	207870	213153	5284	Unclassified	0	0	0	0
Vibrio_crassostreae_SOB1-2_contig_2_RGP_13	Vibrio_crassostreae_SOB1-2	5	MDBMJI_21175	MDBMJI_21195	1414589	1423138	8550	Unclassified	0	0	0	0
Vibrio_crassostreae_SOB1-2_contig_2_RGP_14	Vibrio_crassostreae_SOB1-2	5	MDBMJI_20780	MDBMJI_20800	1319431	1324117	4687	Unclassified	0	0	0	0
Vibrio_crassostreae_SOB1-2_contig_2_RGP_15	Vibrio_crassostreae_SOB1-2	5	MDBMJI_19860	MDBMJI_19880	1103415	1107650	4236	Unclassified	1	2	0	1
Vibrio_crassostreae_SOB1-2_contig_2_RGP_16	Vibrio_crassostreae_SOB1-2	5	MDBMJI_19370	MDBMJI_19390	998492	1004988	6497	Unclassified	0	0	0	1
Vibrio_crassostreae_SOB1-2_contig_2_RGP_17	Vibrio_crassostreae_SOB1-2	7	MDBMJI_18895	MDBMJI_18925	882627	888458	5832	Unclassified	0	0	0	0
Vibrio_crassostreae_SOB1-2_contig_2_RGP_18	Vibrio_crassostreae_SOB1-2	5	MDBMJI_18765	MDBMJI_18785	851745	856848	5104	Unclassified	1	0	0	1
Vibrio_crassostreae_SOB1-2_contig_2_RGP_19	Vibrio_crassostreae_SOB1-2	5	MDBMJI_18110	MDBMJI_18130	718324	723468	5145	Unclassified	1	0	0	1
Vibrio_crassostreae_SOB1-2_contig_2_RGP_20	Vibrio_crassostreae_SOB1-2	5	MDBMJI_17965	MDBMJI_17985	686151	694100	7950	Unclassified	2	0	0	2
Vibrio_crassostreae_SOB1-2_contig_2_RGP_21	Vibrio_crassostreae_SOB1-2	5	MDBMJI_17100	MDBMJI_17120	497112	500856	3745	Unclassified	1	0	0	1
Vibrio_crassostreae_SOB1-2_contig_2_RGP_22	Vibrio_crassostreae_SOB1-2	7	MDBMJI_17000	MDBMJI_17030	469546	475182	5637	Unclassified	0	0	0	0
Vibrio_crassostreae_SOB1-2_contig_3_RGP_0	Vibrio_crassostreae_SOB1-2	8	MDBMJI_22735	MDBMJI_22770	209	6998	6790	Plasmid	0	0	0	0
Vibrio_crassostreae_LGP8_contig_1_RGP_0	Vibrio_crassostreae_LGP8	54	BFDNFO_07590	BFDNFO_07860	1714970	1755640	40671	Proviral	0	0	0	0
Vibrio_crassostreae_LGP8_contig_1_RGP_1	Vibrio_crassostreae_LGP8	52	BFDNFO_05435	BFDNFO_05690	1222049	1284544	62496	Unclassified	1	2	2	1
Vibrio_crassostreae_LGP8_contig_1_RGP_2	Vibrio_crassostreae_LGP8	28	BFDNFO_07060	BFDNFO_07195	1565500	1602773	37274	Proviral	1	0	1	0
Vibrio_crassostreae_LGP8_contig_1_RGP_3	Vibrio_crassostreae_LGP8	27	BFDNFO_06555	BFDNFO_06685	1453419	1467835	14417	Proviral	0	0	0	0
Vibrio_crassostreae_LGP8_contig_1_RGP_4	Vibrio_crassostreae_LGP8	26	BFDNFO_03000	BFDNFO_03125	690963	718310	27348	Unclassified	0	0	3	1
Vibrio_crassostreae_LGP8_contig_1_RGP_5	Vibrio_crassostreae_LGP8	25	BFDNFO_15070	BFDNFO_15190	3309308	3323073	13766	Proviral	0	0	0	0
Vibrio_crassostreae_LGP8_contig_1_RGP_6	Vibrio_crassostreae_LGP8	25	BFDNFO_04245	BFDNFO_04365	961532	981185	19654	Unclassified	0	0	2	0
Vibrio_crassostreae_LGP8_contig_1_RGP_7	Vibrio_crassostreae_LGP8	24	BFDNFO_15475	BFDNFO_15590	3382275	3404053	21779	Unclassified	0	0	3	0
Vibrio_crassostreae_LGP8_contig_1_RGP_8	Vibrio_crassostreae_LGP8	21	BFDNFO_01155	BFDNFO_01255	285899	298018	12120	Proviral	0	0	0	0
Vibrio_crassostreae_LGP8_contig_1_RGP_9	Vibrio_crassostreae_LGP8	22	BFDNFO_14715	BFDNFO_14820	3233463	3256023	22561	Proviral	0	2	0	0
Vibrio_crassostreae_LGP8_contig_1_RGP_10	Vibrio_crassostreae_LGP8	16	BFDNFO_14615	BFDNFO_14690	3209065	3228821	19757	Unclassified	0	2	0	0
Vibrio_crassostreae_LGP8_contig_1_RGP_11	Vibrio_crassostreae_LGP8	16	BFDNFO_13755	BFDNFO_13830	3027189	3040707	13519	Unclassified	1	2	0	2
Vibrio_crassostreae_LGP8_contig_1_RGP_12	Vibrio_crassostreae_LGP8	14	BFDNFO_05900	BFDNFO_05965	1327901	1335441	7541	Unclassified	0	0	0	0
Vibrio_crassostreae_LGP8_contig_1_RGP_13	Vibrio_crassostreae_LGP8	13	BFDNFO_07450	BFDNFO_07510	1662494	1681100	18607	Unclassified	0	0	0	0
Vibrio_crassostreae_LGP8_contig_1_RGP_14	Vibrio_crassostreae_LGP8	10	BFDNFO_14520	BFDNFO_14565	3189028	3199247	10220	Unclassified	0	1	0	0
Vibrio_crassostreae_LGP8_contig_1_RGP_15	Vibrio_crassostreae_LGP8	14	BFDNFO_04930	BFDNFO_04995	1120492	1134328	13837	Unclassified	0	0	0	0
Vibrio_crassostreae_LGP8_contig_1_RGP_16	Vibrio_crassostreae_LGP8	19	BFDNFO_03235	BFDNFO_03325	737666	757129	19464	Unclassified	1	0	0	1
Vibrio_crassostreae_LGP8_contig_1_RGP_17	Vibrio_crassostreae_LGP8	8	BFDNFO_07350	BFDNFO_07385	1637033	1645281	8249	Unclassified	0	1	1	0
Vibrio_crassostreae_LGP8_contig_1_RGP_18	Vibrio_crassostreae_LGP8	6	BFDNFO_00105	BFDNFO_00130	29067	36287	7221	Unclassified	0	1	0	0
Vibrio_crassostreae_LGP8_contig_1_RGP_19	Vibrio_crassostreae_LGP8	7	BFDNFO_05805	BFDNFO_05835	1313667	1319397	5731	Unclassified	0	0	0	0
Vibrio_crassostreae_LGP8_contig_1_RGP_20	Vibrio_crassostreae_LGP8	6	BFDNFO_07305	BFDNFO_07330	1628978	1633141	4164	Unclassified	0	0	0	0
Vibrio_crassostreae_LGP8_contig_2_RGP_0	Vibrio_crassostreae_LGP8	70	BFDNFO_17355	BFDNFO_17700	416425	469192	52768	Proviral	0	0	0	0
Vibrio_crassostreae_LGP8_contig_2_RGP_1	Vibrio_crassostreae_LGP8	51	BFDNFO_15610	BFDNFO_15860	157	52177	52021	With integrase	0	0	0	0
Vibrio_crassostreae_LGP8_contig_2_RGP_2	Vibrio_crassostreae_LGP8	38	BFDNFO_23895	BFDNFO_24080	1869106	1906984	37879	Satellite	0	1	1	0
Vibrio_crassostreae_LGP8_contig_2_RGP_3	Vibrio_crassostreae_LGP8	32	BFDNFO_20915	BFDNFO_21070	1195721	1231292	35572	Unclassified	1	0	0	0
Vibrio_crassostreae_LGP8_contig_2_RGP_4	Vibrio_crassostreae_LGP8	22	BFDNFO_19140	BFDNFO_19245	782298	811093	28796	Unclassified	2	0	0	3
Vibrio_crassostreae_LGP8_contig_2_RGP_5	Vibrio_crassostreae_LGP8	18	BFDNFO_19385	BFDNFO_19470	842857	860143	17287	Unclassified	0	0	0	0
Vibrio_crassostreae_LGP8_contig_2_RGP_6	Vibrio_crassostreae_LGP8	14	BFDNFO_16140	BFDNFO_16205	118262	129244	10983	Unclassified	0	0	0	0
Vibrio_crassostreae_LGP8_contig_2_RGP_7	Vibrio_crassostreae_LGP8	13	BFDNFO_22245	BFDNFO_22305	1507522	1526093	18572	Unclassified	1	0	0	1
Vibrio_crassostreae_LGP8_contig_2_RGP_8	Vibrio_crassostreae_LGP8	11	BFDNFO_18085	BFDNFO_18135	540323	553738	13416	Unclassified	0	0	0	0
Vibrio_crassostreae_LGP8_contig_2_RGP_9	Vibrio_crassostreae_LGP8	10	BFDNFO_17215	BFDNFO_17260	387571	395800	8230	Unclassified	0	0	1	0
Vibrio_crassostreae_LGP8_contig_2_RGP_10	Vibrio_crassostreae_LGP8	10	BFDNFO_22510	BFDNFO_22555	1569395	1583016	13622	Unclassified	0	0	0	1
Vibrio_crassostreae_LGP8_contig_2_RGP_11	Vibrio_crassostreae_LGP8	8	BFDNFO_22365	BFDNFO_22400	1541327	1546525	5199	Unclassified	0	0	0	0
Vibrio_crassostreae_LGP8_contig_2_RGP_12	Vibrio_crassostreae_LGP8	7	BFDNFO_22660	BFDNFO_22690	1602143	1609770	7628	Unclassified	0	0	0	1
Vibrio_crassostreae_LGP8_contig_2_RGP_13	Vibrio_crassostreae_LGP8	7	BFDNFO_20685	BFDNFO_20715	1144102	1152920	8819	Unclassified	0	0	0	0
Vibrio_crassostreae_LGP8_contig_2_RGP_14	Vibrio_crassostreae_LGP8	7	BFDNFO_18910	BFDNFO_18940	737210	744645	7436	Unclassified	0	0	0	0
Vibrio_crassostreae_LGP8_contig_2_RGP_15	Vibrio_crassostreae_LGP8	6	BFDNFO_22600	BFDNFO_22625	1591502	1596684	5183	Unclassified	1	0	0	1
Vibrio_crassostreae_LGP8_contig_2_RGP_16	Vibrio_crassostreae_LGP8	5	BFDNFO_23330	BFDNFO_23350	1742282	1750248	7967	Unclassified	1	0	0	1
Vibrio_crassostreae_LGP8_contig_2_RGP_17	Vibrio_crassostreae_LGP8	7	BFDNFO_22460	BFDNFO_22490	1559961	1565792	5832	Unclassified	0	0	0	0
Vibrio_crassostreae_LGP8_contig_2_RGP_18	Vibrio_crassostreae_LGP8	5	BFDNFO_21565	BFDNFO_21585	1355805	1360038	4234	Unclassified	1	2	0	1
Vibrio_crassostreae_LGP8_contig_2_RGP_19	Vibrio_crassostreae_LGP8	5	BFDNFO_20595	BFDNFO_20615	1125816	1130502	4687	Unclassified	0	0	0	0
Vibrio_crassostreae_LGP8_contig_2_RGP_20	Vibrio_crassostreae_LGP8	5	BFDNFO_20200	BFDNFO_20220	1026758	1035307	8550	Unclassified	0	0	0	0
Vibrio_crassostreae_LGP8_contig_2_RGP_21	Vibrio_crassostreae_LGP8	4	BFDNFO_23185	BFDNFO_23200	1713811	1717604	3794	Unclassified	0	0	0	0
Vibrio_crassostreae_LGP8_contig_2_RGP_22	Vibrio_crassostreae_LGP8	4	BFDNFO_21150	BFDNFO_21165	1251672	1256581	4910	Proviral	0	0	0	0
Vibrio_crassostreae_LGP8_contig_4_RGP_0	Vibrio_crassostreae_LGP8	52	BFDNFO_24115	BFDNFO_24370	1409	62527	61119	Plasmid	1	0	1	2
Vibrio_crassostreae_LGP8_contig_63_RGP_0	Vibrio_crassostreae_LGP8	85	BFDNFO_24965	BFDNFO_25385	3338	61891	58554	Plasmid	0	0	0	0
Vibrio_crassostreae_LGP8_contig_61_RGP_0	Vibrio_crassostreae_LGP8	35	BFDNFO_24790	BFDNFO_24960	96	36700	36605	Plasmid	0	0	0	0
Vibrio_crassostreae_LGP8_contig_3_RGP_0	Vibrio_crassostreae_LGP8	6	BFDNFO_24085	BFDNFO_24110	505	23060	22556	Unclassified	0	0	0	0
Vibrio_crassostreae_LGP8_contig_58_RGP_0	Vibrio_crassostreae_LGP8	18	BFDNFO_24700	BFDNFO_24785	179	17894	17716	Plasmid	0	1	0	0
Vibrio_crassostreae_LGP8_contig_54_RGP_0	Vibrio_crassostreae_LGP8	22	BFDNFO_24590	BFDNFO_24695	257	10542	10286	Proviral	0	0	0	0
Vibrio_crassostreae_LGP8_contig_38_RGP_0	Vibrio_crassostreae_LGP8	8	BFDNFO_24495	BFDNFO_24530	1596	6827	5232	Proviral	0	0	0	0
Vibrio_crassostreae_LGP8_contig_44_RGP_0	Vibrio_crassostreae_LGP8	5	BFDNFO_24535	BFDNFO_24555	169	3229	3061	Unclassified	0	0	0	0
Vibrio_crassostreae_LGP7_contig_1_RGP_0	Vibrio_crassostreae_LGP7	50	NOGFCA_07385	NOGFCA_07640	1688917	1729660	40744	Proviral	0	0	0	0
Vibrio_crassostreae_LGP7_contig_1_RGP_1	Vibrio_crassostreae_LGP7	29	NOGFCA_05445	NOGFCA_05585	1237224	1269003	31780	Unclassified	1	2	0	1
Vibrio_crassostreae_LGP7_contig_1_RGP_2	Vibrio_crassostreae_LGP7	28	NOGFCA_06855	NOGFCA_06990	1539443	1576717	37275	Proviral	1	0	1	0
Vibrio_crassostreae_LGP7_contig_1_RGP_3	Vibrio_crassostreae_LGP7	26	NOGFCA_03115	NOGFCA_03240	714276	741609	27334	Unclassified	0	0	3	1
Vibrio_crassostreae_LGP7_contig_1_RGP_4	Vibrio_crassostreae_LGP7	22	NOGFCA_14840	NOGFCA_14945	3280974	3292182	11209	Proviral	0	0	0	0
Vibrio_crassostreae_LGP7_contig_1_RGP_5	Vibrio_crassostreae_LGP7	42	NOGFCA_14385	NOGFCA_14590	3180137	3227684	47548	Proviral	0	3	0	0
Vibrio_crassostreae_LGP7_contig_1_RGP_6	Vibrio_crassostreae_LGP7	20	NOGFCA_01160	NOGFCA_01255	286687	299092	12406	Proviral	0	0	1	0
Vibrio_crassostreae_LGP7_contig_1_RGP_7	Vibrio_crassostreae_LGP7	16	NOGFCA_01655	NOGFCA_01730	385672	400739	15068	With integrase	0	0	1	0
Vibrio_crassostreae_LGP7_contig_1_RGP_8	Vibrio_crassostreae_LGP7	15	NOGFCA_13525	NOGFCA_13595	2998430	3012094	13665	Unclassified	1	2	0	2
Vibrio_crassostreae_LGP7_contig_1_RGP_9	Vibrio_crassostreae_LGP7	14	NOGFCA_05795	NOGFCA_05860	1312364	1319904	7541	Unclassified	0	0	0	0
Vibrio_crassostreae_LGP7_contig_1_RGP_10	Vibrio_crassostreae_LGP7	13	NOGFCA_07245	NOGFCA_07305	1636437	1655040	18604	Unclassified	0	0	0	0
Vibrio_crassostreae_LGP7_contig_1_RGP_11	Vibrio_crassostreae_LGP7	10	NOGFCA_14290	NOGFCA_14335	3160725	3170944	10220	Unclassified	0	1	0	0
Vibrio_crassostreae_LGP7_contig_1_RGP_12	Vibrio_crassostreae_LGP7	14	NOGFCA_04945	NOGFCA_05010	1135249	1149085	13837	Unclassified	0	0	0	0
Vibrio_crassostreae_LGP7_contig_1_RGP_13	Vibrio_crassostreae_LGP7	7	NOGFCA_06450	NOGFCA_06480	1437610	1441657	4048	Unclassified	0	0	0	0
Vibrio_crassostreae_LGP7_contig_1_RGP_14	Vibrio_crassostreae_LGP7	19	NOGFCA_03350	NOGFCA_03440	760965	780428	19464	Unclassified	1	0	0	1
Vibrio_crassostreae_LGP7_contig_1_RGP_15	Vibrio_crassostreae_LGP7	8	NOGFCA_07145	NOGFCA_07180	1610976	1619224	8249	Unclassified	0	1	1	0
Vibrio_crassostreae_LGP7_contig_1_RGP_16	Vibrio_crassostreae_LGP7	6	NOGFCA_00105	NOGFCA_00130	29065	36354	7290	Unclassified	0	1	0	0
Vibrio_crassostreae_LGP7_contig_1_RGP_17	Vibrio_crassostreae_LGP7	7	NOGFCA_05700	NOGFCA_05730	1298130	1303860	5731	Unclassified	0	0	0	0
Vibrio_crassostreae_LGP7_contig_1_RGP_18	Vibrio_crassostreae_LGP7	6	NOGFCA_07100	NOGFCA_07125	1602922	1607084	4163	Unclassified	0	0	0	0
Vibrio_crassostreae_LGP7_contig_2_RGP_0	Vibrio_crassostreae_LGP7	69	NOGFCA_23385	NOGFCA_23725	1836930	1916510	79581	Satellite	0	1	4	0
Vibrio_crassostreae_LGP7_contig_2_RGP_1	Vibrio_crassostreae_LGP7	58	NOGFCA_18150	NOGFCA_18435	668176	711480	43305	Proviral	0	0	0	0
Vibrio_crassostreae_LGP7_contig_2_RGP_2	Vibrio_crassostreae_LGP7	28	NOGFCA_16715	NOGFCA_16850	362039	380499	18461	Proviral	0	0	1	0
Vibrio_crassostreae_LGP7_contig_2_RGP_3	Vibrio_crassostreae_LGP7	28	NOGFCA_15225	NOGFCA_15360	23	26361	26339	With integrase	0	0	0	0
Vibrio_crassostreae_LGP7_contig_2_RGP_4	Vibrio_crassostreae_LGP7	31	NOGFCA_20405	NOGFCA_20555	1162647	1198218	35572	Unclassified	1	0	0	0
Vibrio_crassostreae_LGP7_contig_2_RGP_5	Vibrio_crassostreae_LGP7	22	NOGFCA_18635	NOGFCA_18740	749133	777928	28796	Unclassified	2	0	0	3
Vibrio_crassostreae_LGP7_contig_2_RGP_6	Vibrio_crassostreae_LGP7	18	NOGFCA_18880	NOGFCA_18965	809692	826978	17287	Unclassified	0	0	0	0
Vibrio_crassostreae_LGP7_contig_2_RGP_7	Vibrio_crassostreae_LGP7	14	NOGFCA_15640	NOGFCA_15705	92440	103422	10983	Unclassified	0	0	0	0
Vibrio_crassostreae_LGP7_contig_2_RGP_8	Vibrio_crassostreae_LGP7	13	NOGFCA_21730	NOGFCA_21790	1474427	1492998	18572	Unclassified	1	0	0	1
Vibrio_crassostreae_LGP7_contig_2_RGP_9	Vibrio_crassostreae_LGP7	11	NOGFCA_17325	NOGFCA_17375	471290	484705	13416	Unclassified	0	0	0	0
Vibrio_crassostreae_LGP7_contig_2_RGP_10	Vibrio_crassostreae_LGP7	10	NOGFCA_21995	NOGFCA_22040	1536300	1549921	13622	Unclassified	0	0	0	1
Vibrio_crassostreae_LGP7_contig_2_RGP_11	Vibrio_crassostreae_LGP7	8	NOGFCA_21850	NOGFCA_21885	1508232	1513430	5199	Unclassified	0	0	0	0
Vibrio_crassostreae_LGP7_contig_2_RGP_12	Vibrio_crassostreae_LGP7	7	NOGFCA_22145	NOGFCA_22175	1569048	1576675	7628	Unclassified	0	0	0	1
Vibrio_crassostreae_LGP7_contig_2_RGP_13	Vibrio_crassostreae_LGP7	7	NOGFCA_20175	NOGFCA_20205	1111028	1119846	8819	Unclassified	0	0	0	0
Vibrio_crassostreae_LGP7_contig_2_RGP_14	Vibrio_crassostreae_LGP7	6	NOGFCA_22085	NOGFCA_22110	1558407	1563589	5183	Unclassified	1	0	0	1
Vibrio_crassostreae_LGP7_contig_2_RGP_15	Vibrio_crassostreae_LGP7	5	NOGFCA_22820	NOGFCA_22840	1710111	1718077	7967	Unclassified	1	0	0	1
Vibrio_crassostreae_LGP7_contig_2_RGP_16	Vibrio_crassostreae_LGP7	7	NOGFCA_21945	NOGFCA_21975	1526866	1532697	5832	Unclassified	0	0	0	0
Vibrio_crassostreae_LGP7_contig_2_RGP_17	Vibrio_crassostreae_LGP7	5	NOGFCA_21050	NOGFCA_21070	1322731	1326964	4234	Unclassified	1	2	0	1
Vibrio_crassostreae_LGP7_contig_2_RGP_18	Vibrio_crassostreae_LGP7	5	NOGFCA_20085	NOGFCA_20105	1092749	1097435	4687	Unclassified	0	0	0	0
Vibrio_crassostreae_LGP7_contig_2_RGP_19	Vibrio_crassostreae_LGP7	5	NOGFCA_19690	NOGFCA_19710	993695	1002244	8550	Unclassified	0	0	0	0
Vibrio_crassostreae_LGP7_contig_2_RGP_20	Vibrio_crassostreae_LGP7	4	NOGFCA_22675	NOGFCA_22690	1681641	1685434	3794	Unclassified	0	0	0	0
Vibrio_crassostreae_LGP7_contig_2_RGP_21	Vibrio_crassostreae_LGP7	4	NOGFCA_20635	NOGFCA_20650	1218598	1223507	4910	Proviral	0	0	0	0
Vibrio_crassostreae_LGP7_contig_3_RGP_0	Vibrio_crassostreae_LGP7	119	NOGFCA_23730	NOGFCA_24320	657	121003	120347	Plasmid	1	2	0	8
Vibrio_crassostreae_LGP7_contig_15_RGP_0	Vibrio_crassostreae_LGP7	74	NOGFCA_24635	NOGFCA_25000	20	82895	82876	Plasmid	0	1	2	0
Vibrio_crassostreae_LGP7_contig_4_RGP_0	Vibrio_crassostreae_LGP7	25	NOGFCA_24325	NOGFCA_24445	515	34004	33490	Plasmid	0	0	0	1
Vibrio_crassostreae_LGP7_contig_11_RGP_0	Vibrio_crassostreae_LGP7	11	NOGFCA_24485	NOGFCA_24535	68	13092	13025	Plasmid	0	0	0	0
Vibrio_crassostreae_LGP7_contig_27_RGP_0	Vibrio_crassostreae_LGP7	11	NOGFCA_25030	NOGFCA_25080	1487	13005	11519	Plasmid	0	0	0	0
Vibrio_crassostreae_LGP7_contig_34_RGP_0	Vibrio_crassostreae_LGP7	9	NOGFCA_25215	NOGFCA_25260	7655	12289	4635	Proviral	0	0	0	0
Vibrio_crassostreae_LGP7_contig_12_RGP_0	Vibrio_crassostreae_LGP7	16	NOGFCA_24540	NOGFCA_24620	34	9452	9419	Plasmid	0	0	0	0
Vibrio_crassostreae_LGP7_contig_33_RGP_0	Vibrio_crassostreae_LGP7	14	NOGFCA_25110	NOGFCA_25175	53	8926	8874	Unclassified	0	0	0	0
Vibrio_crassostreae_LGP7_contig_46_RGP_0	Vibrio_crassostreae_LGP7	13	NOGFCA_25305	NOGFCA_25365	70	9395	9326	Plasmid	0	0	0	0
Vibrio_crassostreae_LGP7_contig_31_RGP_0	Vibrio_crassostreae_LGP7	4	NOGFCA_25085	NOGFCA_25100	152	8148	7997	Plasmid	0	0	0	0
Vibrio_crassostreae_LGP7_contig_47_RGP_0	Vibrio_crassostreae_LGP7	5	NOGFCA_25370	NOGFCA_25390	115	6147	6033	Unclassified	0	0	0	0
Vibrio_crassostreae_LGP7_contig_6_RGP_0	Vibrio_crassostreae_LGP7	4	NOGFCA_24455	NOGFCA_24470	261	3362	3102	Plasmid	0	0	0	0
Vibrio_crassostreae_LGP15_contig_1_RGP_0	Vibrio_crassostreae_LGP15	50	KCFKAL_07355	KCFKAL_07610	1678742	1719485	40744	Proviral	0	0	0	0
Vibrio_crassostreae_LGP15_contig_1_RGP_1	Vibrio_crassostreae_LGP15	29	KCFKAL_14805	KCFKAL_14950	3270607	3285650	15044	Proviral	0	0	0	0
Vibrio_crassostreae_LGP15_contig_1_RGP_2	Vibrio_crassostreae_LGP15	29	KCFKAL_05420	KCFKAL_05560	1226683	1258462	31780	Unclassified	1	2	0	1
Vibrio_crassostreae_LGP15_contig_1_RGP_3	Vibrio_crassostreae_LGP15	28	KCFKAL_06825	KCFKAL_06960	1529264	1566538	37275	Proviral	1	0	1	0
Vibrio_crassostreae_LGP15_contig_1_RGP_4	Vibrio_crassostreae_LGP15	26	KCFKAL_03090	KCFKAL_03215	703731	731066	27336	Unclassified	0	0	3	1
Vibrio_crassostreae_LGP15_contig_1_RGP_5	Vibrio_crassostreae_LGP15	26	KCFKAL_01160	KCFKAL_01285	286258	300549	14292	Proviral	0	0	1	0
Vibrio_crassostreae_LGP15_contig_1_RGP_6	Vibrio_crassostreae_LGP15	41	KCFKAL_14345	KCFKAL_14545	3170211	3217133	46923	Proviral	0	3	0	0
Vibrio_crassostreae_LGP15_contig_1_RGP_7	Vibrio_crassostreae_LGP15	16	KCFKAL_01685	KCFKAL_01760	387131	402198	15068	With integrase	0	0	1	0
Vibrio_crassostreae_LGP15_contig_1_RGP_8	Vibrio_crassostreae_LGP15	15	KCFKAL_13485	KCFKAL_13555	2987981	3001651	13671	Unclassified	1	2	0	2
Vibrio_crassostreae_LGP15_contig_1_RGP_9	Vibrio_crassostreae_LGP15	14	KCFKAL_05770	KCFKAL_05835	1301823	1309363	7541	Unclassified	0	0	0	0
Vibrio_crassostreae_LGP15_contig_1_RGP_10	Vibrio_crassostreae_LGP15	13	KCFKAL_07215	KCFKAL_07275	1626258	1644865	18608	Unclassified	0	0	0	0
Vibrio_crassostreae_LGP15_contig_1_RGP_11	Vibrio_crassostreae_LGP15	10	KCFKAL_14250	KCFKAL_14295	3150174	3160393	10220	Unclassified	0	1	0	0
Vibrio_crassostreae_LGP15_contig_1_RGP_12	Vibrio_crassostreae_LGP15	14	KCFKAL_04920	KCFKAL_04985	1124708	1138544	13837	Unclassified	0	0	0	0
Vibrio_crassostreae_LGP15_contig_1_RGP_13	Vibrio_crassostreae_LGP15	7	KCFKAL_06420	KCFKAL_06450	1427069	1431116	4048	Unclassified	0	0	0	0
Vibrio_crassostreae_LGP15_contig_1_RGP_14	Vibrio_crassostreae_LGP15	19	KCFKAL_03325	KCFKAL_03415	750422	769885	19464	Unclassified	1	0	0	1
Vibrio_crassostreae_LGP15_contig_1_RGP_15	Vibrio_crassostreae_LGP15	8	KCFKAL_07115	KCFKAL_07150	1600797	1609045	8249	Unclassified	0	1	1	0
Vibrio_crassostreae_LGP15_contig_1_RGP_16	Vibrio_crassostreae_LGP15	6	KCFKAL_00105	KCFKAL_00130	29066	36355	7290	Unclassified	0	1	0	0
Vibrio_crassostreae_LGP15_contig_1_RGP_17	Vibrio_crassostreae_LGP15	7	KCFKAL_05675	KCFKAL_05705	1287589	1293319	5731	Unclassified	0	0	0	0
Vibrio_crassostreae_LGP15_contig_1_RGP_18	Vibrio_crassostreae_LGP15	6	KCFKAL_07070	KCFKAL_07095	1592743	1596905	4163	Unclassified	0	0	0	0
Vibrio_crassostreae_LGP15_contig_2_RGP_0	Vibrio_crassostreae_LGP15	69	KCFKAL_23410	KCFKAL_23750	1836252	1916526	80275	Satellite	0	1	4	0
Vibrio_crassostreae_LGP15_contig_2_RGP_1	Vibrio_crassostreae_LGP15	58	KCFKAL_18175	KCFKAL_18460	667379	710683	43305	Proviral	0	0	0	0
Vibrio_crassostreae_LGP15_contig_2_RGP_2	Vibrio_crassostreae_LGP15	28	KCFKAL_16740	KCFKAL_16875	361242	379702	18461	Proviral	0	0	1	0
Vibrio_crassostreae_LGP15_contig_2_RGP_3	Vibrio_crassostreae_LGP15	32	KCFKAL_20425	KCFKAL_20580	1161955	1197528	35574	Unclassified	1	0	0	0
Vibrio_crassostreae_LGP15_contig_2_RGP_4	Vibrio_crassostreae_LGP15	26	KCFKAL_15260	KCFKAL_15385	511	25487	24977	With integrase	0	0	0	0
Vibrio_crassostreae_LGP15_contig_2_RGP_5	Vibrio_crassostreae_LGP15	22	KCFKAL_18660	KCFKAL_18765	748336	777131	28796	Unclassified	2	0	0	3
Vibrio_crassostreae_LGP15_contig_2_RGP_6	Vibrio_crassostreae_LGP15	18	KCFKAL_18905	KCFKAL_18990	808895	826181	17287	Unclassified	0	0	0	0
Vibrio_crassostreae_LGP15_contig_2_RGP_7	Vibrio_crassostreae_LGP15	14	KCFKAL_15665	KCFKAL_15730	91566	102548	10983	Unclassified	0	0	0	0
Vibrio_crassostreae_LGP15_contig_2_RGP_8	Vibrio_crassostreae_LGP15	13	KCFKAL_21755	KCFKAL_21815	1473741	1492312	18572	Unclassified	1	0	0	1
Vibrio_crassostreae_LGP15_contig_2_RGP_9	Vibrio_crassostreae_LGP15	11	KCFKAL_17350	KCFKAL_17400	470493	483908	13416	Unclassified	0	0	0	0
Vibrio_crassostreae_LGP15_contig_2_RGP_10	Vibrio_crassostreae_LGP15	10	KCFKAL_22020	KCFKAL_22065	1535614	1549235	13622	Unclassified	0	0	0	1
Vibrio_crassostreae_LGP15_contig_2_RGP_11	Vibrio_crassostreae_LGP15	8	KCFKAL_21875	KCFKAL_21910	1507546	1512744	5199	Unclassified	0	0	0	0
Vibrio_crassostreae_LGP15_contig_2_RGP_12	Vibrio_crassostreae_LGP15	7	KCFKAL_22170	KCFKAL_22200	1568362	1575989	7628	Unclassified	0	0	0	1
Vibrio_crassostreae_LGP15_contig_2_RGP_13	Vibrio_crassostreae_LGP15	7	KCFKAL_20195	KCFKAL_20225	1110336	1119154	8819	Unclassified	0	0	0	0
Vibrio_crassostreae_LGP15_contig_2_RGP_14	Vibrio_crassostreae_LGP15	6	KCFKAL_22110	KCFKAL_22135	1557721	1562903	5183	Unclassified	1	0	0	1
Vibrio_crassostreae_LGP15_contig_2_RGP_15	Vibrio_crassostreae_LGP15	5	KCFKAL_22845	KCFKAL_22865	1709433	1717399	7967	Unclassified	1	0	0	1
Vibrio_crassostreae_LGP15_contig_2_RGP_16	Vibrio_crassostreae_LGP15	7	KCFKAL_21970	KCFKAL_22000	1526180	1532011	5832	Unclassified	0	0	0	0
Vibrio_crassostreae_LGP15_contig_2_RGP_17	Vibrio_crassostreae_LGP15	5	KCFKAL_21075	KCFKAL_21095	1322045	1326278	4234	Unclassified	1	2	0	1
Vibrio_crassostreae_LGP15_contig_2_RGP_18	Vibrio_crassostreae_LGP15	5	KCFKAL_20105	KCFKAL_20125	1092057	1096743	4687	Unclassified	0	0	0	0
Vibrio_crassostreae_LGP15_contig_2_RGP_19	Vibrio_crassostreae_LGP15	5	KCFKAL_19710	KCFKAL_19730	993003	1001552	8550	Unclassified	0	0	0	0
Vibrio_crassostreae_LGP15_contig_2_RGP_20	Vibrio_crassostreae_LGP15	4	KCFKAL_22700	KCFKAL_22715	1680963	1684756	3794	Unclassified	0	0	0	0
Vibrio_crassostreae_LGP15_contig_2_RGP_21	Vibrio_crassostreae_LGP15	4	KCFKAL_20660	KCFKAL_20675	1217908	1222817	4910	Proviral	0	0	0	0
Vibrio_crassostreae_LGP15_contig_3_RGP_0	Vibrio_crassostreae_LGP15	121	KCFKAL_23755	KCFKAL_24355	584	123554	122971	Plasmid	1	2	0	8
Vibrio_crassostreae_LGP15_contig_4_RGP_0	Vibrio_crassostreae_LGP15	47	KCFKAL_24360	KCFKAL_24590	516	66303	65788	Plasmid	0	0	0	1
Vibrio_crassostreae_LGP15_contig_396_RGP_0	Vibrio_crassostreae_LGP15	52	KCFKAL_25630	KCFKAL_25885	290	51564	51275	Plasmid	0	1	2	0
Vibrio_crassostreae_LGP15_contig_146_RGP_0	Vibrio_crassostreae_LGP15	28	KCFKAL_24915	KCFKAL_25055	637	23450	22814	Plasmid	0	0	0	0
Vibrio_crassostreae_LGP15_contig_250_RGP_0	Vibrio_crassostreae_LGP15	11	KCFKAL_25270	KCFKAL_25320	1488	13006	11519	Plasmid	0	0	0	0
Vibrio_crassostreae_LGP15_contig_24_RGP_0	Vibrio_crassostreae_LGP15	14	KCFKAL_24620	KCFKAL_24685	53	8926	8874	Unclassified	0	0	0	0
Vibrio_crassostreae_LGP15_contig_201_RGP_0	Vibrio_crassostreae_LGP15	10	KCFKAL_25155	KCFKAL_25200	45	8901	8857	Plasmid	0	0	0	0
Vibrio_crassostreae_LGP15_contig_150_RGP_0	Vibrio_crassostreae_LGP15	4	KCFKAL_25060	KCFKAL_25075	153	8149	7997	Plasmid	0	0	0	0
Vibrio_crassostreae_LGP15_contig_163_RGP_0	Vibrio_crassostreae_LGP15	5	KCFKAL_25090	KCFKAL_25110	672	6704	6033	Unclassified	0	0	0	0
Vibrio_crassostreae_LGP15_contig_273_RGP_0	Vibrio_crassostreae_LGP15	4	KCFKAL_25355	KCFKAL_25370	281	3382	3102	Plasmid	0	0	0	0
Vibrio_crassostreae_LGP108_contig_1_RGP_0	Vibrio_crassostreae_LGP108	54	PHMABI_07495	PHMABI_07765	1695905	1736575	40671	Proviral	0	0	0	0
Vibrio_crassostreae_LGP108_contig_1_RGP_1	Vibrio_crassostreae_LGP108	30	PHMABI_04235	PHMABI_04380	968769	991700	22932	Unclassified	0	0	2	0
Vibrio_crassostreae_LGP108_contig_1_RGP_2	Vibrio_crassostreae_LGP108	29	PHMABI_05455	PHMABI_05595	1233564	1265401	31838	Unclassified	1	2	0	1
Vibrio_crassostreae_LGP108_contig_1_RGP_3	Vibrio_crassostreae_LGP108	28	PHMABI_06965	PHMABI_07100	1546303	1583722	37420	With integrase	1	0	1	0
Vibrio_crassostreae_LGP108_contig_1_RGP_4	Vibrio_crassostreae_LGP108	27	PHMABI_06460	PHMABI_06590	1434276	1448692	14417	Proviral	0	0	0	0
Vibrio_crassostreae_LGP108_contig_1_RGP_5	Vibrio_crassostreae_LGP108	26	PHMABI_15410	PHMABI_15535	3370297	3384370	14074	Proviral	0	0	0	0
Vibrio_crassostreae_LGP108_contig_1_RGP_6	Vibrio_crassostreae_LGP108	26	PHMABI_02990	PHMABI_03115	688627	715824	27198	Unclassified	0	0	3	1
Vibrio_crassostreae_LGP108_contig_1_RGP_7	Vibrio_crassostreae_LGP108	26	PHMABI_15820	PHMABI_15945	3443830	3465728	21899	With integrase	0	0	3	0
Vibrio_crassostreae_LGP108_contig_1_RGP_8	Vibrio_crassostreae_LGP108	24	PHMABI_14510	PHMABI_14625	3186185	3207022	20838	Proviral	0	0	1	0
Vibrio_crassostreae_LGP108_contig_1_RGP_9	Vibrio_crassostreae_LGP108	22	PHMABI_15065	PHMABI_15170	3298182	3320740	22559	Unclassified	0	0	0	0
Vibrio_crassostreae_LGP108_contig_1_RGP_10	Vibrio_crassostreae_LGP108	22	PHMABI_13360	PHMABI_13465	2951236	2961586	10351	Proviral	0	0	0	0
Vibrio_crassostreae_LGP108_contig_1_RGP_11	Vibrio_crassostreae_LGP108	42	PHMABI_14830	PHMABI_15035	3245717	3293356	47640	Proviral	0	3	0	0
Vibrio_crassostreae_LGP108_contig_1_RGP_12	Vibrio_crassostreae_LGP108	16	PHMABI_14045	PHMABI_14120	3077154	3100164	23011	With integrase	0	0	2	1
Vibrio_crassostreae_LGP108_contig_1_RGP_13	Vibrio_crassostreae_LGP108	16	PHMABI_13785	PHMABI_13860	3025691	3039209	13519	Unclassified	1	2	0	2
Vibrio_crassostreae_LGP108_contig_1_RGP_14	Vibrio_crassostreae_LGP108	13	PHMABI_01150	PHMABI_01210	285505	292806	7302	Proviral	0	0	0	0
Vibrio_crassostreae_LGP108_contig_1_RGP_15	Vibrio_crassostreae_LGP108	14	PHMABI_05805	PHMABI_05870	1308758	1316298	7541	Unclassified	0	0	0	0
Vibrio_crassostreae_LGP108_contig_1_RGP_16	Vibrio_crassostreae_LGP108	13	PHMABI_07355	PHMABI_07415	1643443	1662049	18607	Unclassified	0	0	0	0
Vibrio_crassostreae_LGP108_contig_1_RGP_17	Vibrio_crassostreae_LGP108	10	PHMABI_14735	PHMABI_14780	3226305	3236524	10220	Unclassified	0	1	0	0
Vibrio_crassostreae_LGP108_contig_1_RGP_18	Vibrio_crassostreae_LGP108	8	PHMABI_09475	PHMABI_09510	2147968	2155895	7928	Unclassified	0	0	2	0
Vibrio_crassostreae_LGP108_contig_1_RGP_19	Vibrio_crassostreae_LGP108	14	PHMABI_04950	PHMABI_05015	1131581	1145417	13837	Unclassified	0	0	0	0
Vibrio_crassostreae_LGP108_contig_1_RGP_20	Vibrio_crassostreae_LGP108	19	PHMABI_03225	PHMABI_03315	735180	754643	19464	Unclassified	1	0	0	1
Vibrio_crassostreae_LGP108_contig_1_RGP_21	Vibrio_crassostreae_LGP108	7	PHMABI_01610	PHMABI_01640	379551	386758	7208	Unclassified	0	0	0	0
Vibrio_crassostreae_LGP108_contig_1_RGP_22	Vibrio_crassostreae_LGP108	8	PHMABI_07255	PHMABI_07290	1617982	1626230	8249	Unclassified	0	1	1	0
Vibrio_crassostreae_LGP108_contig_1_RGP_23	Vibrio_crassostreae_LGP108	6	PHMABI_00105	PHMABI_00130	29067	36287	7221	Unclassified	0	1	0	0
Vibrio_crassostreae_LGP108_contig_1_RGP_24	Vibrio_crassostreae_LGP108	7	PHMABI_05710	PHMABI_05740	1294524	1300254	5731	Unclassified	0	0	0	0
Vibrio_crassostreae_LGP108_contig_1_RGP_25	Vibrio_crassostreae_LGP108	6	PHMABI_07210	PHMABI_07235	1609927	1614090	4164	Unclassified	0	0	0	0
Vibrio_crassostreae_LGP108_contig_1_RGP_26	Vibrio_crassostreae_LGP108	12	PHMABI_04850	PHMABI_04905	1109973	1124916	14944	Unclassified	0	0	0	0
Vibrio_crassostreae_LGP108_contig_2_RGP_0	Vibrio_crassostreae_LGP108	67	PHMABI_18325	PHMABI_18655	553695	605468	51774	Proviral	0	0	0	0
Vibrio_crassostreae_LGP108_contig_2_RGP_1	Vibrio_crassostreae_LGP108	31	PHMABI_21865	PHMABI_22015	1331971	1367542	35572	Unclassified	1	0	0	0
Vibrio_crassostreae_LGP108_contig_2_RGP_2	Vibrio_crassostreae_LGP108	22	PHMABI_20090	PHMABI_20195	918573	947368	28796	Unclassified	2	0	0	3
Vibrio_crassostreae_LGP108_contig_2_RGP_3	Vibrio_crassostreae_LGP108	18	PHMABI_20335	PHMABI_20420	979132	996418	17287	Unclassified	0	0	0	0
Vibrio_crassostreae_LGP108_contig_2_RGP_4	Vibrio_crassostreae_LGP108	14	PHMABI_17110	PHMABI_17175	255526	266508	10983	Unclassified	0	0	0	0
Vibrio_crassostreae_LGP108_contig_2_RGP_5	Vibrio_crassostreae_LGP108	13	PHMABI_23190	PHMABI_23250	1643648	1662219	18572	Unclassified	1	0	0	1
Vibrio_crassostreae_LGP108_contig_2_RGP_6	Vibrio_crassostreae_LGP108	11	PHMABI_19035	PHMABI_19085	676598	690013	13416	Unclassified	0	0	0	0
Vibrio_crassostreae_LGP108_contig_2_RGP_7	Vibrio_crassostreae_LGP108	10	PHMABI_18185	PHMABI_18230	524841	533070	8230	Unclassified	0	0	1	0
Vibrio_crassostreae_LGP108_contig_2_RGP_8	Vibrio_crassostreae_LGP108	10	PHMABI_23455	PHMABI_23500	1705521	1719142	13622	Unclassified	0	0	0	1
Vibrio_crassostreae_LGP108_contig_2_RGP_9	Vibrio_crassostreae_LGP108	8	PHMABI_23310	PHMABI_23345	1677453	1682651	5199	Unclassified	0	0	0	0
Vibrio_crassostreae_LGP108_contig_2_RGP_10	Vibrio_crassostreae_LGP108	7	PHMABI_23605	PHMABI_23635	1738269	1745896	7628	Unclassified	0	0	0	1
Vibrio_crassostreae_LGP108_contig_2_RGP_11	Vibrio_crassostreae_LGP108	7	PHMABI_21635	PHMABI_21665	1280352	1289170	8819	Unclassified	0	0	0	0
Vibrio_crassostreae_LGP108_contig_2_RGP_12	Vibrio_crassostreae_LGP108	7	PHMABI_19860	PHMABI_19890	873485	880920	7436	Unclassified	0	0	0	0
Vibrio_crassostreae_LGP108_contig_2_RGP_13	Vibrio_crassostreae_LGP108	6	PHMABI_23545	PHMABI_23570	1727628	1732810	5183	Unclassified	1	0	0	1
Vibrio_crassostreae_LGP108_contig_2_RGP_14	Vibrio_crassostreae_LGP108	7	PHMABI_23405	PHMABI_23435	1696087	1701918	5832	Unclassified	0	0	0	0
Vibrio_crassostreae_LGP108_contig_2_RGP_15	Vibrio_crassostreae_LGP108	5	PHMABI_22510	PHMABI_22530	1491938	1496171	4234	Unclassified	1	2	0	1
Vibrio_crassostreae_LGP108_contig_2_RGP_16	Vibrio_crassostreae_LGP108	5	PHMABI_21545	PHMABI_21565	1262073	1266759	4687	Unclassified	0	0	0	0
Vibrio_crassostreae_LGP108_contig_2_RGP_17	Vibrio_crassostreae_LGP108	5	PHMABI_21150	PHMABI_21170	1163015	1171564	8550	Unclassified	0	0	0	0
Vibrio_crassostreae_LGP108_contig_2_RGP_18	Vibrio_crassostreae_LGP108	5	PHMABI_16275	PHMABI_16295	63258	71224	7967	Unclassified	1	0	0	1
Vibrio_crassostreae_LGP108_contig_2_RGP_19	Vibrio_crassostreae_LGP108	4	PHMABI_22095	PHMABI_22110	1387922	1392831	4910	Proviral	0	0	0	0
Vibrio_crassostreae_LGP108_contig_2_RGP_20	Vibrio_crassostreae_LGP108	4	PHMABI_16130	PHMABI_16145	34787	38580	3794	Unclassified	0	0	0	0
Vibrio_crassostreae_LGP108_contig_3_RGP_0	Vibrio_crassostreae_LGP108	161	PHMABI_23990	PHMABI_24790	65	164831	164767	Plasmid	1	2	1	8
Vibrio_crassostreae_LGP108_contig_88_RGP_0	Vibrio_crassostreae_LGP108	8	PHMABI_24990	PHMABI_25025	231	9982	9752	Plasmid	0	0	1	0
Vibrio_crassostreae_LGP107_contig_1_RGP_0	Vibrio_crassostreae_LGP107	54	DBICIG_07480	DBICIG_07750	1695634	1736304	40671	Proviral	0	0	0	0
Vibrio_crassostreae_LGP107_contig_1_RGP_1	Vibrio_crassostreae_LGP107	30	DBICIG_04220	DBICIG_04365	968400	991332	22933	Unclassified	0	0	2	0
Vibrio_crassostreae_LGP107_contig_1_RGP_2	Vibrio_crassostreae_LGP107	29	DBICIG_05440	DBICIG_05580	1233196	1265075	31880	Unclassified	1	2	0	1
Vibrio_crassostreae_LGP107_contig_1_RGP_3	Vibrio_crassostreae_LGP107	28	DBICIG_06950	DBICIG_07085	1546028	1583449	37422	With integrase	1	0	1	0
Vibrio_crassostreae_LGP107_contig_1_RGP_4	Vibrio_crassostreae_LGP107	27	DBICIG_06445	DBICIG_06575	1433950	1448366	14417	Proviral	0	0	0	0
Vibrio_crassostreae_LGP107_contig_1_RGP_5	Vibrio_crassostreae_LGP107	26	DBICIG_15305	DBICIG_15430	3361979	3376052	14074	Proviral	0	0	0	0
Vibrio_crassostreae_LGP107_contig_1_RGP_6	Vibrio_crassostreae_LGP107	26	DBICIG_02970	DBICIG_03095	688350	715547	27198	Unclassified	0	0	3	1
Vibrio_crassostreae_LGP107_contig_1_RGP_7	Vibrio_crassostreae_LGP107	24	DBICIG_14430	DBICIG_14545	3179361	3200198	20838	Proviral	0	0	1	0
Vibrio_crassostreae_LGP107_contig_1_RGP_8	Vibrio_crassostreae_LGP107	24	DBICIG_15715	DBICIG_15830	3435246	3455880	20635	With integrase	0	0	3	0
Vibrio_crassostreae_LGP107_contig_1_RGP_9	Vibrio_crassostreae_LGP107	21	DBICIG_14980	DBICIG_15080	3291358	3312772	21415	Unclassified	0	0	0	0
Vibrio_crassostreae_LGP107_contig_1_RGP_10	Vibrio_crassostreae_LGP107	41	DBICIG_14750	DBICIG_14950	3239518	3286532	47015	Proviral	0	3	0	0
Vibrio_crassostreae_LGP107_contig_1_RGP_11	Vibrio_crassostreae_LGP107	16	DBICIG_13965	DBICIG_14040	3070328	3093340	23013	With integrase	0	0	2	1
Vibrio_crassostreae_LGP107_contig_1_RGP_12	Vibrio_crassostreae_LGP107	16	DBICIG_13705	DBICIG_13780	3018863	3032381	13519	Unclassified	1	2	0	2
Vibrio_crassostreae_LGP107_contig_1_RGP_13	Vibrio_crassostreae_LGP107	14	DBICIG_05790	DBICIG_05855	1308432	1315972	7541	Unclassified	0	0	0	0
Vibrio_crassostreae_LGP107_contig_1_RGP_14	Vibrio_crassostreae_LGP107	12	DBICIG_01160	DBICIG_01215	287787	293275	5489	With integrase	0	0	0	0
Vibrio_crassostreae_LGP107_contig_1_RGP_15	Vibrio_crassostreae_LGP107	11	DBICIG_13335	DBICIG_13385	2950552	2955205	4654	Proviral	0	0	0	0
Vibrio_crassostreae_LGP107_contig_1_RGP_16	Vibrio_crassostreae_LGP107	13	DBICIG_07340	DBICIG_07400	1643170	1661778	18609	Unclassified	0	0	0	0
Vibrio_crassostreae_LGP107_contig_1_RGP_17	Vibrio_crassostreae_LGP107	10	DBICIG_14655	DBICIG_14700	3219481	3229700	10220	Unclassified	0	1	0	0
Vibrio_crassostreae_LGP107_contig_1_RGP_18	Vibrio_crassostreae_LGP107	8	DBICIG_09460	DBICIG_09495	2147699	2155626	7928	Unclassified	0	0	2	0
Vibrio_crassostreae_LGP107_contig_1_RGP_19	Vibrio_crassostreae_LGP107	14	DBICIG_04935	DBICIG_05000	1131213	1145049	13837	Unclassified	0	0	0	0
Vibrio_crassostreae_LGP107_contig_1_RGP_20	Vibrio_crassostreae_LGP107	19	DBICIG_03205	DBICIG_03295	734903	754366	19464	Unclassified	1	0	0	1
Vibrio_crassostreae_LGP107_contig_1_RGP_21	Vibrio_crassostreae_LGP107	7	DBICIG_01615	DBICIG_01645	379933	387140	7208	Unclassified	0	0	0	0
Vibrio_crassostreae_LGP107_contig_1_RGP_22	Vibrio_crassostreae_LGP107	8	DBICIG_07240	DBICIG_07275	1617709	1625957	8249	Unclassified	0	1	1	0
Vibrio_crassostreae_LGP107_contig_1_RGP_23	Vibrio_crassostreae_LGP107	6	DBICIG_00105	DBICIG_00130	29068	36288	7221	Unclassified	0	1	0	0
Vibrio_crassostreae_LGP107_contig_1_RGP_24	Vibrio_crassostreae_LGP107	7	DBICIG_05695	DBICIG_05725	1294198	1299928	5731	Unclassified	0	0	0	0
Vibrio_crassostreae_LGP107_contig_1_RGP_25	Vibrio_crassostreae_LGP107	6	DBICIG_07195	DBICIG_07220	1609654	1613817	4164	Unclassified	0	0	0	0
Vibrio_crassostreae_LGP107_contig_1_RGP_26	Vibrio_crassostreae_LGP107	12	DBICIG_04835	DBICIG_04890	1109605	1124548	14944	Unclassified	0	0	0	0
Vibrio_crassostreae_LGP107_contig_2_RGP_0	Vibrio_crassostreae_LGP107	67	DBICIG_18205	DBICIG_18535	552213	603986	51774	Proviral	0	0	0	0
Vibrio_crassostreae_LGP107_contig_2_RGP_1	Vibrio_crassostreae_LGP107	31	DBICIG_21750	DBICIG_21900	1330490	1366063	35574	Unclassified	1	0	0	0
Vibrio_crassostreae_LGP107_contig_2_RGP_2	Vibrio_crassostreae_LGP107	22	DBICIG_19975	DBICIG_20080	917092	945887	28796	Unclassified	2	0	0	3
Vibrio_crassostreae_LGP107_contig_2_RGP_3	Vibrio_crassostreae_LGP107	18	DBICIG_20220	DBICIG_20305	977651	994937	17287	Unclassified	0	0	0	0
Vibrio_crassostreae_LGP107_contig_2_RGP_4	Vibrio_crassostreae_LGP107	14	DBICIG_16990	DBICIG_17055	253895	264877	10983	Unclassified	0	0	0	0
Vibrio_crassostreae_LGP107_contig_2_RGP_5	Vibrio_crassostreae_LGP107	13	DBICIG_23075	DBICIG_23135	1642171	1660742	18572	Unclassified	1	0	0	1
Vibrio_crassostreae_LGP107_contig_2_RGP_6	Vibrio_crassostreae_LGP107	11	DBICIG_18920	DBICIG_18970	675117	688532	13416	Unclassified	0	0	0	0
Vibrio_crassostreae_LGP107_contig_2_RGP_7	Vibrio_crassostreae_LGP107	10	DBICIG_18065	DBICIG_18110	523359	531588	8230	Unclassified	0	0	1	0
Vibrio_crassostreae_LGP107_contig_2_RGP_8	Vibrio_crassostreae_LGP107	10	DBICIG_23340	DBICIG_23385	1704044	1717665	13622	Unclassified	0	0	0	1
Vibrio_crassostreae_LGP107_contig_2_RGP_9	Vibrio_crassostreae_LGP107	8	DBICIG_23195	DBICIG_23230	1675976	1681174	5199	Unclassified	0	0	0	0
Vibrio_crassostreae_LGP107_contig_2_RGP_10	Vibrio_crassostreae_LGP107	7	DBICIG_23490	DBICIG_23520	1736792	1744419	7628	Unclassified	0	0	0	1
Vibrio_crassostreae_LGP107_contig_2_RGP_11	Vibrio_crassostreae_LGP107	7	DBICIG_21520	DBICIG_21550	1278871	1287689	8819	Unclassified	0	0	0	0
Vibrio_crassostreae_LGP107_contig_2_RGP_12	Vibrio_crassostreae_LGP107	7	DBICIG_19745	DBICIG_19775	872004	879439	7436	Unclassified	0	0	0	0
Vibrio_crassostreae_LGP107_contig_2_RGP_13	Vibrio_crassostreae_LGP107	6	DBICIG_23430	DBICIG_23455	1726151	1731333	5183	Unclassified	1	0	0	1
Vibrio_crassostreae_LGP107_contig_2_RGP_14	Vibrio_crassostreae_LGP107	7	DBICIG_23290	DBICIG_23320	1694610	1700441	5832	Unclassified	0	0	0	0
Vibrio_crassostreae_LGP107_contig_2_RGP_15	Vibrio_crassostreae_LGP107	5	DBICIG_22395	DBICIG_22415	1490461	1494694	4234	Unclassified	1	2	0	1
Vibrio_crassostreae_LGP107_contig_2_RGP_16	Vibrio_crassostreae_LGP107	5	DBICIG_21430	DBICIG_21450	1260592	1265278	4687	Unclassified	0	0	0	0
Vibrio_crassostreae_LGP107_contig_2_RGP_17	Vibrio_crassostreae_LGP107	5	DBICIG_21035	DBICIG_21055	1161534	1170083	8550	Unclassified	0	0	0	0
Vibrio_crassostreae_LGP107_contig_2_RGP_18	Vibrio_crassostreae_LGP107	5	DBICIG_16155	DBICIG_16175	61627	69593	7967	Unclassified	1	0	0	1
Vibrio_crassostreae_LGP107_contig_2_RGP_19	Vibrio_crassostreae_LGP107	4	DBICIG_21980	DBICIG_21995	1386443	1391352	4910	Proviral	0	0	0	0
Vibrio_crassostreae_LGP107_contig_2_RGP_20	Vibrio_crassostreae_LGP107	4	DBICIG_16010	DBICIG_16025	33156	36949	3794	Unclassified	0	0	0	0
Vibrio_crassostreae_LGP107_contig_3_RGP_0	Vibrio_crassostreae_LGP107	162	DBICIG_23870	DBICIG_24675	66	164832	164767	Plasmid	1	2	1	8
Vibrio_crassostreae_LGP107_contig_30_RGP_0	Vibrio_crassostreae_LGP107	7	DBICIG_24790	DBICIG_24820	3776	10751	6976	Plasmid	0	0	1	0
Vibrio_crassostreae_J5-6_contig_1_RGP_0	Vibrio_crassostreae_J5-6	74	CBHAMI_07905	CBHAMI_08270	1771637	1850113	78477	Satellite	0	1	1	0
Vibrio_crassostreae_J5-6_contig_1_RGP_1	Vibrio_crassostreae_J5-6	54	CBHAMI_07480	CBHAMI_07750	1693101	1733771	40671	Proviral	0	0	0	0
Vibrio_crassostreae_J5-6_contig_1_RGP_2	Vibrio_crassostreae_J5-6	30	CBHAMI_04225	CBHAMI_04370	965767	989148	23382	Unclassified	0	0	2	0
Vibrio_crassostreae_J5-6_contig_1_RGP_3	Vibrio_crassostreae_J5-6	29	CBHAMI_05440	CBHAMI_05580	1231007	1262883	31877	Unclassified	1	2	0	1
Vibrio_crassostreae_J5-6_contig_1_RGP_4	Vibrio_crassostreae_J5-6	28	CBHAMI_06950	CBHAMI_07085	1543484	1580906	37423	With integrase	1	0	1	0
Vibrio_crassostreae_J5-6_contig_1_RGP_5	Vibrio_crassostreae_J5-6	27	CBHAMI_06445	CBHAMI_06575	1431890	1446306	14417	Proviral	0	0	0	0
Vibrio_crassostreae_J5-6_contig_1_RGP_6	Vibrio_crassostreae_J5-6	26	CBHAMI_15550	CBHAMI_15675	3413018	3427091	14074	Proviral	0	0	0	0
Vibrio_crassostreae_J5-6_contig_1_RGP_7	Vibrio_crassostreae_J5-6	26	CBHAMI_02975	CBHAMI_03100	685633	712830	27198	Unclassified	0	0	3	1
Vibrio_crassostreae_J5-6_contig_1_RGP_8	Vibrio_crassostreae_J5-6	24	CBHAMI_14780	CBHAMI_14895	3252341	3273178	20838	Proviral	0	0	1	0
Vibrio_crassostreae_J5-6_contig_1_RGP_9	Vibrio_crassostreae_J5-6	24	CBHAMI_15960	CBHAMI_16075	3486283	3508061	21779	Unclassified	0	0	3	0
Vibrio_crassostreae_J5-6_contig_1_RGP_10	Vibrio_crassostreae_J5-6	41	CBHAMI_15100	CBHAMI_15300	3312498	3359512	47015	Proviral	0	3	0	0
Vibrio_crassostreae_J5-6_contig_1_RGP_11	Vibrio_crassostreae_J5-6	16	CBHAMI_14315	CBHAMI_14390	3143310	3166320	23011	With integrase	0	0	2	1
Vibrio_crassostreae_J5-6_contig_1_RGP_12	Vibrio_crassostreae_J5-6	16	CBHAMI_14055	CBHAMI_14130	3091737	3105255	13519	Unclassified	1	2	0	2
Vibrio_crassostreae_J5-6_contig_1_RGP_13	Vibrio_crassostreae_J5-6	15	CBHAMI_01175	CBHAMI_01245	288023	297959	9937	With integrase	0	0	0	0
Vibrio_crassostreae_J5-6_contig_1_RGP_14	Vibrio_crassostreae_J5-6	14	CBHAMI_05790	CBHAMI_05855	1306240	1313780	7541	Unclassified	0	0	0	0
Vibrio_crassostreae_J5-6_contig_1_RGP_15	Vibrio_crassostreae_J5-6	13	CBHAMI_07340	CBHAMI_07400	1640627	1659231	18605	Unclassified	0	0	0	0
Vibrio_crassostreae_J5-6_contig_1_RGP_16	Vibrio_crassostreae_J5-6	10	CBHAMI_15005	CBHAMI_15050	3292461	3302680	10220	Unclassified	0	1	0	0
Vibrio_crassostreae_J5-6_contig_1_RGP_17	Vibrio_crassostreae_J5-6	8	CBHAMI_09815	CBHAMI_09850	2221804	2229731	7928	Unclassified	0	0	2	0
Vibrio_crassostreae_J5-6_contig_1_RGP_18	Vibrio_crassostreae_J5-6	14	CBHAMI_04935	CBHAMI_05000	1129024	1142860	13837	Unclassified	0	0	0	0
Vibrio_crassostreae_J5-6_contig_1_RGP_19	Vibrio_crassostreae_J5-6	19	CBHAMI_03210	CBHAMI_03300	732186	751649	19464	Unclassified	1	0	0	1
Vibrio_crassostreae_J5-6_contig_1_RGP_20	Vibrio_crassostreae_J5-6	8	CBHAMI_07240	CBHAMI_07275	1615166	1623414	8249	Unclassified	0	1	1	0
Vibrio_crassostreae_J5-6_contig_1_RGP_21	Vibrio_crassostreae_J5-6	6	CBHAMI_00125	CBHAMI_00150	31275	38495	7221	Unclassified	0	1	0	0
Vibrio_crassostreae_J5-6_contig_1_RGP_22	Vibrio_crassostreae_J5-6	7	CBHAMI_05695	CBHAMI_05725	1292006	1297736	5731	Unclassified	0	0	0	0
Vibrio_crassostreae_J5-6_contig_1_RGP_23	Vibrio_crassostreae_J5-6	6	CBHAMI_07195	CBHAMI_07220	1607111	1611274	4164	Unclassified	0	0	0	0
Vibrio_crassostreae_J5-6_contig_2_RGP_0	Vibrio_crassostreae_J5-6	58	CBHAMI_20115	CBHAMI_20400	922786	989767	66982	Unclassified	0	0	4	0
Vibrio_crassostreae_J5-6_contig_2_RGP_1	Vibrio_crassostreae_J5-6	31	CBHAMI_21845	CBHAMI_21995	1325301	1360872	35572	Unclassified	1	0	0	0
Vibrio_crassostreae_J5-6_contig_2_RGP_2	Vibrio_crassostreae_J5-6	22	CBHAMI_19870	CBHAMI_19975	862227	891022	28796	Unclassified	2	0	0	3
Vibrio_crassostreae_J5-6_contig_2_RGP_3	Vibrio_crassostreae_J5-6	21	CBHAMI_23965	CBHAMI_24065	1812814	1831293	18480	Unclassified	0	0	0	0
Vibrio_crassostreae_J5-6_contig_2_RGP_4	Vibrio_crassostreae_J5-6	14	CBHAMI_17240	CBHAMI_17305	255077	266059	10983	Unclassified	0	0	0	0
Vibrio_crassostreae_J5-6_contig_2_RGP_5	Vibrio_crassostreae_J5-6	13	CBHAMI_23170	CBHAMI_23230	1637088	1655659	18572	Unclassified	1	0	0	1
Vibrio_crassostreae_J5-6_contig_2_RGP_6	Vibrio_crassostreae_J5-6	11	CBHAMI_18815	CBHAMI_18865	620252	633667	13416	Unclassified	0	0	0	0
Vibrio_crassostreae_J5-6_contig_2_RGP_7	Vibrio_crassostreae_J5-6	10	CBHAMI_23435	CBHAMI_23480	1698961	1712582	13622	Unclassified	0	0	0	1
Vibrio_crassostreae_J5-6_contig_2_RGP_8	Vibrio_crassostreae_J5-6	8	CBHAMI_23290	CBHAMI_23325	1670893	1676091	5199	Unclassified	0	0	0	0
Vibrio_crassostreae_J5-6_contig_2_RGP_9	Vibrio_crassostreae_J5-6	7	CBHAMI_23585	CBHAMI_23615	1731709	1739336	7628	Unclassified	0	0	0	1
Vibrio_crassostreae_J5-6_contig_2_RGP_10	Vibrio_crassostreae_J5-6	7	CBHAMI_21615	CBHAMI_21645	1273682	1282500	8819	Unclassified	0	0	0	0
Vibrio_crassostreae_J5-6_contig_2_RGP_11	Vibrio_crassostreae_J5-6	7	CBHAMI_19640	CBHAMI_19670	817139	824574	7436	Unclassified	0	0	0	0
Vibrio_crassostreae_J5-6_contig_2_RGP_12	Vibrio_crassostreae_J5-6	6	CBHAMI_23525	CBHAMI_23550	1721068	1726250	5183	Unclassified	1	0	0	1
Vibrio_crassostreae_J5-6_contig_2_RGP_13	Vibrio_crassostreae_J5-6	7	CBHAMI_23385	CBHAMI_23415	1689527	1695358	5832	Unclassified	0	0	0	0
Vibrio_crassostreae_J5-6_contig_2_RGP_14	Vibrio_crassostreae_J5-6	5	CBHAMI_22490	CBHAMI_22510	1485385	1489618	4234	Unclassified	1	2	0	1
Vibrio_crassostreae_J5-6_contig_2_RGP_15	Vibrio_crassostreae_J5-6	5	CBHAMI_21525	CBHAMI_21545	1255403	1260089	4687	Unclassified	0	0	0	0
Vibrio_crassostreae_J5-6_contig_2_RGP_16	Vibrio_crassostreae_J5-6	5	CBHAMI_21130	CBHAMI_21150	1156331	1164880	8550	Unclassified	0	0	0	0
Vibrio_crassostreae_J5-6_contig_2_RGP_17	Vibrio_crassostreae_J5-6	5	CBHAMI_18315	CBHAMI_18335	524768	529461	4694	Unclassified	0	0	1	0
Vibrio_crassostreae_J5-6_contig_2_RGP_18	Vibrio_crassostreae_J5-6	5	CBHAMI_16400	CBHAMI_16420	62809	70775	7967	Unclassified	1	0	0	1
Vibrio_crassostreae_J5-6_contig_2_RGP_19	Vibrio_crassostreae_J5-6	4	CBHAMI_22075	CBHAMI_22090	1381252	1386161	4910	Proviral	0	0	0	0
Vibrio_crassostreae_J5-6_contig_2_RGP_20	Vibrio_crassostreae_J5-6	4	CBHAMI_16255	CBHAMI_16270	34338	38131	3794	Unclassified	0	0	0	0
Vibrio_crassostreae_J5-6_contig_3_RGP_0	Vibrio_crassostreae_J5-6	131	CBHAMI_24070	CBHAMI_24720	1169	137378	136210	Plasmid	1	2	0	8
Vibrio_crassostreae_J5-6_contig_4_RGP_0	Vibrio_crassostreae_J5-6	37	CBHAMI_24725	CBHAMI_24905	1337	43211	41875	Plasmid	1	0	1	2
Vibrio_crassostreae_J5-6_contig_26_RGP_0	Vibrio_crassostreae_J5-6	37	CBHAMI_25095	CBHAMI_25275	288	39953	39666	Plasmid	0	0	0	0
Vibrio_crassostreae_J5-6_contig_30_RGP_0	Vibrio_crassostreae_J5-6	32	CBHAMI_25295	CBHAMI_25450	1810	35129	33320	Plasmid	0	0	2	0
Vibrio_crassostreae_J5-6_contig_67_RGP_0	Vibrio_crassostreae_J5-6	14	CBHAMI_25685	CBHAMI_25750	493	15326	14834	Plasmid	0	0	0	0
Vibrio_crassostreae_J5-6_contig_18_RGP_0	Vibrio_crassostreae_J5-6	14	CBHAMI_24985	CBHAMI_25050	276	13774	13499	Plasmid	0	0	0	0
Vibrio_crassostreae_J5-6_contig_77_RGP_0	Vibrio_crassostreae_J5-6	7	CBHAMI_25835	CBHAMI_25865	671	8527	7857	Unclassified	0	0	0	0
Vibrio_crassostreae_J5-6_contig_45_RGP_0	Vibrio_crassostreae_J5-6	6	CBHAMI_25485	CBHAMI_25510	150	8455	8306	Unclassified	0	0	0	0
Vibrio_crassostreae_J5-6_contig_78_RGP_0	Vibrio_crassostreae_J5-6	6	CBHAMI_25870	CBHAMI_25895	77	7745	7669	Unclassified	0	0	1	0
Vibrio_crassostreae_J5-6_contig_66_RGP_0	Vibrio_crassostreae_J5-6	12	CBHAMI_25620	CBHAMI_25675	636	7186	6551	Plasmid	0	0	0	0
Vibrio_crassostreae_J5-6_contig_51_RGP_0	Vibrio_crassostreae_J5-6	7	CBHAMI_25540	CBHAMI_25570	413	4085	3673	Plasmid	0	0	0	0
Vibrio_crassostreae_J5-6_contig_14_RGP_0	Vibrio_crassostreae_J5-6	4	CBHAMI_24950	CBHAMI_24965	171	3604	3434	Unclassified	0	0	0	0
Vibrio_crassostreae_J5-5_contig_1_RGP_0	Vibrio_crassostreae_J5-5	58	NODLOD_05575	NODLOD_05860	1240509	1302054	61546	Proviral	1	2	4	1
Vibrio_crassostreae_J5-5_contig_1_RGP_1	Vibrio_crassostreae_J5-5	50	NODLOD_02975	NODLOD_03220	688789	724262	35474	Proviral	0	0	0	0
Vibrio_crassostreae_J5-5_contig_1_RGP_2	Vibrio_crassostreae_J5-5	32	NODLOD_04280	NODLOD_04435	959966	984379	24414	Unclassified	0	0	1	0
Vibrio_crassostreae_J5-5_contig_1_RGP_3	Vibrio_crassostreae_J5-5	47	NODLOD_13300	NODLOD_13530	2944472	2995665	51194	Proviral	0	5	0	0
Vibrio_crassostreae_J5-5_contig_1_RGP_4	Vibrio_crassostreae_J5-5	16	NODLOD_14315	NODLOD_14390	3162629	3176147	13519	Unclassified	1	2	0	2
Vibrio_crassostreae_J5-5_contig_1_RGP_5	Vibrio_crassostreae_J5-5	14	NODLOD_12980	NODLOD_13045	2880427	2890007	9581	Proviral	0	0	0	0
Vibrio_crassostreae_J5-5_contig_1_RGP_6	Vibrio_crassostreae_J5-5	20	NODLOD_05000	NODLOD_05095	1120677	1143737	23061	Unclassified	1	1	0	1
Vibrio_crassostreae_J5-5_contig_1_RGP_7	Vibrio_crassostreae_J5-5	13	NODLOD_13580	NODLOD_13640	3005448	3017917	12470	Unclassified	0	1	0	0
Vibrio_crassostreae_J5-5_contig_1_RGP_8	Vibrio_crassostreae_J5-5	13	NODLOD_07375	NODLOD_07435	1631673	1650276	18604	Unclassified	0	0	0	0
Vibrio_crassostreae_J5-5_contig_1_RGP_9	Vibrio_crassostreae_J5-5	9	NODLOD_06715	NODLOD_06755	1470928	1478033	7106	Proviral	0	0	1	0
Vibrio_crassostreae_J5-5_contig_1_RGP_10	Vibrio_crassostreae_J5-5	11	NODLOD_06075	NODLOD_06125	1347490	1353034	5545	Unclassified	0	0	0	0
Vibrio_crassostreae_J5-5_contig_1_RGP_11	Vibrio_crassostreae_J5-5	7	NODLOD_08955	NODLOD_08985	2030897	2042664	11768	Unclassified	0	0	0	0
Vibrio_crassostreae_J5-5_contig_1_RGP_12	Vibrio_crassostreae_J5-5	9	NODLOD_03310	NODLOD_03350	739819	751041	11223	Unclassified	0	0	0	0
Vibrio_crassostreae_J5-5_contig_1_RGP_13	Vibrio_crassostreae_J5-5	8	NODLOD_04905	NODLOD_04940	1100436	1109286	8851	Unclassified	0	0	0	0
Vibrio_crassostreae_J5-5_contig_1_RGP_14	Vibrio_crassostreae_J5-5	6	NODLOD_00125	NODLOD_00150	32526	39329	6804	Unclassified	0	1	0	0
Vibrio_crassostreae_J5-5_contig_1_RGP_15	Vibrio_crassostreae_J5-5	7	NODLOD_07235	NODLOD_07265	1599426	1602983	3558	Unclassified	0	0	0	0
Vibrio_crassostreae_J5-5_contig_1_RGP_16	Vibrio_crassostreae_J5-5	5	NODLOD_05185	NODLOD_05205	1157556	1161369	3814	Unclassified	0	0	0	0
Vibrio_crassostreae_J5-5_contig_1_RGP_17	Vibrio_crassostreae_J5-5	5	NODLOD_01175	NODLOD_01195	288567	292169	3603	Proviral	0	0	1	0
Vibrio_crassostreae_J5-5_contig_1_RGP_18	Vibrio_crassostreae_J5-5	4	NODLOD_10255	NODLOD_10270	2313167	2324241	11075	Unclassified	0	0	0	0
Vibrio_crassostreae_J5-5_contig_1_RGP_19	Vibrio_crassostreae_J5-5	6	NODLOD_07285	NODLOD_07310	1607114	1614554	7441	Unclassified	0	1	1	0
Vibrio_crassostreae_J5-5_contig_1_RGP_20	Vibrio_crassostreae_J5-5	6	NODLOD_05985	NODLOD_06010	1333128	1338256	5129	Unclassified	0	0	0	0
Vibrio_crassostreae_J5-5_contig_1_RGP_21	Vibrio_crassostreae_J5-5	4	NODLOD_00005	NODLOD_00020	56	3379	3324	Unclassified	0	0	0	0
Vibrio_crassostreae_J5-5_contig_2_RGP_0	Vibrio_crassostreae_J5-5	70	NODLOD_20525	NODLOD_20870	1222790	1275831	53042	Proviral	0	0	0	0
Vibrio_crassostreae_J5-5_contig_2_RGP_1	Vibrio_crassostreae_J5-5	32	NODLOD_17070	NODLOD_17225	439481	475071	35591	Unclassified	1	0	0	0
Vibrio_crassostreae_J5-5_contig_2_RGP_2	Vibrio_crassostreae_J5-5	25	NODLOD_20035	NODLOD_20155	1125240	1153290	28051	Unclassified	0	0	0	0
Vibrio_crassostreae_J5-5_contig_2_RGP_3	Vibrio_crassostreae_J5-5	24	NODLOD_18925	NODLOD_19040	865294	896814	31521	Unclassified	3	0	0	3
Vibrio_crassostreae_J5-5_contig_2_RGP_4	Vibrio_crassostreae_J5-5	19	NODLOD_18695	NODLOD_18785	816253	833539	17287	Unclassified	0	0	0	0
Vibrio_crassostreae_J5-5_contig_2_RGP_5	Vibrio_crassostreae_J5-5	13	NODLOD_15825	NODLOD_15885	147113	165701	18589	Unclassified	1	0	0	1
Vibrio_crassostreae_J5-5_contig_2_RGP_6	Vibrio_crassostreae_J5-5	14	NODLOD_21885	NODLOD_21950	1531715	1549244	17530	Unclassified	1	1	0	3
Vibrio_crassostreae_J5-5_contig_2_RGP_7	Vibrio_crassostreae_J5-5	9	NODLOD_20965	NODLOD_21005	1296464	1302486	6023	Unclassified	0	0	0	0
Vibrio_crassostreae_J5-5_contig_2_RGP_8	Vibrio_crassostreae_J5-5	7	NODLOD_19230	NODLOD_19260	932621	940056	7436	Unclassified	0	0	0	0
Vibrio_crassostreae_J5-5_contig_2_RGP_9	Vibrio_crassostreae_J5-5	7	NODLOD_17425	NODLOD_17455	517585	526425	8841	Unclassified	0	0	0	0
Vibrio_crassostreae_J5-5_contig_2_RGP_10	Vibrio_crassostreae_J5-5	7	NODLOD_15495	NODLOD_15525	71731	79422	7692	Unclassified	0	0	0	1
Vibrio_crassostreae_J5-5_contig_2_RGP_11	Vibrio_crassostreae_J5-5	12	NODLOD_22355	NODLOD_22410	1644748	1658682	13935	Unclassified	1	1	0	1
Vibrio_crassostreae_J5-5_contig_2_RGP_12	Vibrio_crassostreae_J5-5	5	NODLOD_22945	NODLOD_22965	1777288	1785237	7950	Unclassified	2	0	0	2
Vibrio_crassostreae_J5-5_contig_2_RGP_13	Vibrio_crassostreae_J5-5	7	NODLOD_22140	NODLOD_22170	1599921	1604340	4420	Unclassified	1	0	0	1
Vibrio_crassostreae_J5-5_contig_2_RGP_14	Vibrio_crassostreae_J5-5	5	NODLOD_17925	NODLOD_17945	636965	645514	8550	Unclassified	0	0	0	0
Vibrio_crassostreae_J5-5_contig_2_RGP_15	Vibrio_crassostreae_J5-5	5	NODLOD_17525	NODLOD_17545	539971	544657	4687	Unclassified	0	0	0	0
Vibrio_crassostreae_J5-5_contig_2_RGP_16	Vibrio_crassostreae_J5-5	5	NODLOD_16590	NODLOD_16610	321214	325449	4236	Unclassified	1	2	0	1
Vibrio_crassostreae_J5-5_contig_2_RGP_17	Vibrio_crassostreae_J5-5	5	NODLOD_16100	NODLOD_16120	221415	227927	6513	Unclassified	0	0	0	1
Vibrio_crassostreae_J5-5_contig_2_RGP_18	Vibrio_crassostreae_J5-5	5	NODLOD_15745	NODLOD_15765	127956	131707	3752	Unclassified	1	0	0	1
Vibrio_crassostreae_J5-5_contig_2_RGP_19	Vibrio_crassostreae_J5-5	7	NODLOD_15655	NODLOD_15685	108521	114354	5834	Unclassified	0	0	0	0
Vibrio_crassostreae_J5-5_contig_2_RGP_20	Vibrio_crassostreae_J5-5	6	NODLOD_22045	NODLOD_22070	1572884	1577491	4608	Unclassified	0	0	1	0
Vibrio_crassostreae_J5-5_contig_2_RGP_21	Vibrio_crassostreae_J5-5	4	NODLOD_15555	NODLOD_15570	84925	90230	5306	Unclassified	1	0	0	1
Vibrio_crassostreae_J5-5_contig_31_RGP_0	Vibrio_crassostreae_J5-5	125	NODLOD_24510	NODLOD_25135	537	104564	104028	Plasmid	0	1	2	0
Vibrio_crassostreae_J5-5_contig_3_RGP_0	Vibrio_crassostreae_J5-5	78	NODLOD_23245	NODLOD_23630	552	80962	80411	Plasmid	1	0	0	2
Vibrio_crassostreae_J5-5_contig_29_RGP_0	Vibrio_crassostreae_J5-5	44	NODLOD_24290	NODLOD_24505	235	63709	63475	Plasmid	0	0	3	0
Vibrio_crassostreae_J5-5_contig_13_RGP_0	Vibrio_crassostreae_J5-5	70	NODLOD_23665	NODLOD_24010	544	57140	56597	Plasmid	1	1	0	8
Vibrio_crassostreae_J5-5_contig_39_RGP_0	Vibrio_crassostreae_J5-5	37	NODLOD_25275	NODLOD_25455	788	45888	45101	Plasmid	0	1	0	0
Vibrio_crassostreae_J5-5_contig_82_RGP_0	Vibrio_crassostreae_J5-5	31	NODLOD_25925	NODLOD_26075	312	41393	41082	Plasmid	0	1	3	0
Vibrio_crassostreae_J5-5_contig_83_RGP_0	Vibrio_crassostreae_J5-5	30	NODLOD_26080	NODLOD_26225	163	24889	24727	Proviral	0	0	0	0
Vibrio_crassostreae_J5-5_contig_23_RGP_0	Vibrio_crassostreae_J5-5	21	NODLOD_24160	NODLOD_24260	209	17818	17610	With integrase	0	0	2	0
Vibrio_crassostreae_J5-5_contig_32_RGP_0	Vibrio_crassostreae_J5-5	13	NODLOD_25140	NODLOD_25200	136	16457	16322	Plasmid	0	0	0	0
Vibrio_crassostreae_J5-5_contig_93_RGP_0	Vibrio_crassostreae_J5-5	14	NODLOD_26295	NODLOD_26360	189	14268	14080	Plasmid	0	0	0	0
Vibrio_crassostreae_J5-5_contig_40_RGP_0	Vibrio_crassostreae_J5-5	15	NODLOD_25460	NODLOD_25530	53	10613	10561	Unclassified	0	0	0	0
Vibrio_crassostreae_J5-5_contig_41_RGP_0	Vibrio_crassostreae_J5-5	10	NODLOD_25535	NODLOD_25580	82	9194	9113	Plasmid	0	0	0	0
Vibrio_crassostreae_J5-5_contig_35_RGP_0	Vibrio_crassostreae_J5-5	6	NODLOD_25220	NODLOD_25245	150	8455	8306	Unclassified	0	0	0	0
Vibrio_crassostreae_J5-5_contig_19_RGP_0	Vibrio_crassostreae_J5-5	6	NODLOD_24090	NODLOD_24115	671	8527	7857	Unclassified	0	0	0	0
Vibrio_crassostreae_J5-5_contig_79_RGP_0	Vibrio_crassostreae_J5-5	15	NODLOD_25845	NODLOD_25915	143	8490	8348	Proviral	0	0	0	0
Vibrio_crassostreae_J5-5_contig_75_RGP_0	Vibrio_crassostreae_J5-5	6	NODLOD_25745	NODLOD_25770	590	8258	7669	Unclassified	0	0	1	0
Vibrio_crassostreae_J5-5_contig_14_RGP_0	Vibrio_crassostreae_J5-5	4	NODLOD_24015	NODLOD_24030	180	8176	7997	Plasmid	0	0	0	0
Vibrio_crassostreae_J5-5_contig_78_RGP_0	Vibrio_crassostreae_J5-5	12	NODLOD_25785	NODLOD_25840	591	7141	6551	Plasmid	0	0	0	0
Vibrio_crassostreae_J5-5_contig_18_RGP_0	Vibrio_crassostreae_J5-5	6	NODLOD_24060	NODLOD_24085	77	4685	4609	Unclassified	0	0	0	0
Vibrio_crassostreae_J5-5_contig_71_RGP_0	Vibrio_crassostreae_J5-5	6	NODLOD_25690	NODLOD_25715	47	3321	3275	Unclassified	0	0	0	0
Vibrio_crassostreae_J5-5_contig_70_RGP_0	Vibrio_crassostreae_J5-5	7	NODLOD_25655	NODLOD_25685	413	4085	3673	Plasmid	0	0	0	0
Vibrio_crassostreae_J5-4_contig_1_RGP_0	Vibrio_crassostreae_J5-4	76	CCKEPM_05325	CCKEPM_05700	1202704	1294144	91441	Unclassified	1	2	6	1
Vibrio_crassostreae_J5-4_contig_1_RGP_1	Vibrio_crassostreae_J5-4	50	CCKEPM_07440	CCKEPM_07695	1692500	1733243	40744	Proviral	0	0	0	0
Vibrio_crassostreae_J5-4_contig_1_RGP_2	Vibrio_crassostreae_J5-4	57	CCKEPM_14315	CCKEPM_14595	3165432	3229284	63853	Proviral	2	3	0	0
Vibrio_crassostreae_J5-4_contig_1_RGP_3	Vibrio_crassostreae_J5-4	19	CCKEPM_04160	CCKEPM_04250	939745	963784	24040	With integrase	0	0	2	0
Vibrio_crassostreae_J5-4_contig_1_RGP_4	Vibrio_crassostreae_J5-4	16	CCKEPM_14850	CCKEPM_14925	3283885	3293531	9647	Proviral	0	0	0	0
Vibrio_crassostreae_J5-4_contig_1_RGP_5	Vibrio_crassostreae_J5-4	16	CCKEPM_13470	CCKEPM_13545	2988377	3001894	13518	Unclassified	1	2	0	2
Vibrio_crassostreae_J5-4_contig_1_RGP_6	Vibrio_crassostreae_J5-4	16	CCKEPM_06585	CCKEPM_06660	1469490	1479105	9616	Proviral	0	0	1	0
Vibrio_crassostreae_J5-4_contig_1_RGP_7	Vibrio_crassostreae_J5-4	15	CCKEPM_05925	CCKEPM_05995	1344258	1351981	7724	Unclassified	0	0	0	0
Vibrio_crassostreae_J5-4_contig_1_RGP_8	Vibrio_crassostreae_J5-4	13	CCKEPM_00005	CCKEPM_00065	49	5607	5559	With integrase	0	0	0	0
Vibrio_crassostreae_J5-4_contig_1_RGP_9	Vibrio_crassostreae_J5-4	13	CCKEPM_07300	CCKEPM_07360	1640240	1658704	18465	Unclassified	0	0	0	0
Vibrio_crassostreae_J5-4_contig_1_RGP_10	Vibrio_crassostreae_J5-4	10	CCKEPM_14220	CCKEPM_14265	3144492	3156139	11648	Unclassified	0	1	0	0
Vibrio_crassostreae_J5-4_contig_1_RGP_11	Vibrio_crassostreae_J5-4	12	CCKEPM_07180	CCKEPM_07235	1610530	1623125	12596	With integrase	0	1	0	0
Vibrio_crassostreae_J5-4_contig_1_RGP_12	Vibrio_crassostreae_J5-4	10	CCKEPM_01215	CCKEPM_01260	290876	296244	5369	With integrase	0	0	1	0
Vibrio_crassostreae_J5-4_contig_1_RGP_13	Vibrio_crassostreae_J5-4	14	CCKEPM_04815	CCKEPM_04880	1100257	1114078	13822	Unclassified	0	0	0	0
Vibrio_crassostreae_J5-4_contig_1_RGP_14	Vibrio_crassostreae_J5-4	20	CCKEPM_03140	CCKEPM_03235	710836	730222	19387	Unclassified	1	0	0	1
Vibrio_crassostreae_J5-4_contig_1_RGP_15	Vibrio_crassostreae_J5-4	7	CCKEPM_09125	CCKEPM_09155	2078697	2090368	11672	Unclassified	0	0	0	0
Vibrio_crassostreae_J5-4_contig_1_RGP_16	Vibrio_crassostreae_J5-4	6	CCKEPM_09415	CCKEPM_09440	2150398	2156881	6484	Proviral	0	0	1	0
Vibrio_crassostreae_J5-4_contig_1_RGP_17	Vibrio_crassostreae_J5-4	6	CCKEPM_00170	CCKEPM_00195	35080	42218	7139	Unclassified	0	1	0	0
Vibrio_crassostreae_J5-4_contig_1_RGP_18	Vibrio_crassostreae_J5-4	5	CCKEPM_05745	CCKEPM_05765	1305377	1313636	8260	Unclassified	0	0	0	0
Vibrio_crassostreae_J5-4_contig_1_RGP_19	Vibrio_crassostreae_J5-4	7	CCKEPM_04710	CCKEPM_04740	1078701	1086443	7743	Unclassified	0	0	0	0
Vibrio_crassostreae_J5-4_contig_1_RGP_20	Vibrio_crassostreae_J5-4	4	CCKEPM_10460	CCKEPM_10475	2366435	2376471	10037	Unclassified	0	0	0	0
Vibrio_crassostreae_J5-4_contig_1_RGP_21	Vibrio_crassostreae_J5-4	6	CCKEPM_05830	CCKEPM_05855	1329182	1334342	5161	Unclassified	0	0	0	0
Vibrio_crassostreae_J5-4_contig_1_RGP_22	Vibrio_crassostreae_J5-4	4	CCKEPM_04775	CCKEPM_04790	1093523	1097329	3807	Proviral	0	0	1	0
Vibrio_crassostreae_J5-4_contig_1_RGP_23	Vibrio_crassostreae_J5-4	6	CCKEPM_03265	CCKEPM_03290	735310	742539	7230	Unclassified	0	0	1	0
Vibrio_crassostreae_J5-4_contig_2_RGP_0	Vibrio_crassostreae_J5-4	51	CCKEPM_23275	CCKEPM_23525	1855061	1906013	50953	Satellite	0	1	1	0
Vibrio_crassostreae_J5-4_contig_2_RGP_1	Vibrio_crassostreae_J5-4	45	CCKEPM_19365	CCKEPM_19585	975832	1010162	34331	Proviral	0	0	0	0
Vibrio_crassostreae_J5-4_contig_2_RGP_2	Vibrio_crassostreae_J5-4	39	CCKEPM_15235	CCKEPM_15425	296	36735	36440	With integrase	0	1	0	0
Vibrio_crassostreae_J5-4_contig_2_RGP_3	Vibrio_crassostreae_J5-4	24	CCKEPM_18270	CCKEPM_18385	712706	744226	31521	Unclassified	3	0	0	3
Vibrio_crassostreae_J5-4_contig_2_RGP_4	Vibrio_crassostreae_J5-4	18	CCKEPM_18525	CCKEPM_18610	776028	793317	17290	Unclassified	0	0	0	0
Vibrio_crassostreae_J5-4_contig_2_RGP_5	Vibrio_crassostreae_J5-4	22	CCKEPM_20420	CCKEPM_20525	1208111	1234656	26546	Unclassified	1	0	0	0
Vibrio_crassostreae_J5-4_contig_2_RGP_6	Vibrio_crassostreae_J5-4	12	CCKEPM_21850	CCKEPM_21905	1548668	1555520	6853	Unclassified	1	0	0	1
Vibrio_crassostreae_J5-4_contig_2_RGP_7	Vibrio_crassostreae_J5-4	12	CCKEPM_19855	CCKEPM_19910	1081169	1096765	15597	Unclassified	0	0	0	0
Vibrio_crassostreae_J5-4_contig_2_RGP_8	Vibrio_crassostreae_J5-4	13	CCKEPM_21730	CCKEPM_21790	1515035	1533606	18572	Unclassified	1	0	0	1
Vibrio_crassostreae_J5-4_contig_2_RGP_9	Vibrio_crassostreae_J5-4	15	CCKEPM_16305	CCKEPM_16375	262535	288387	25853	With integrase	1	0	1	1
Vibrio_crassostreae_J5-4_contig_2_RGP_10	Vibrio_crassostreae_J5-4	10	CCKEPM_20565	CCKEPM_20610	1243464	1254617	11154	Unclassified	0	0	0	0
Vibrio_crassostreae_J5-4_contig_2_RGP_11	Vibrio_crassostreae_J5-4	16	CCKEPM_20065	CCKEPM_20140	1129037	1146323	17287	Unclassified	1	0	0	2
Vibrio_crassostreae_J5-4_contig_2_RGP_12	Vibrio_crassostreae_J5-4	7	CCKEPM_20190	CCKEPM_20220	1156745	1165585	8841	Unclassified	0	0	0	0
Vibrio_crassostreae_J5-4_contig_2_RGP_13	Vibrio_crassostreae_J5-4	9	CCKEPM_18750	CCKEPM_18790	825157	845262	20106	Unclassified	0	0	0	1
Vibrio_crassostreae_J5-4_contig_2_RGP_14	Vibrio_crassostreae_J5-4	6	CCKEPM_15700	CCKEPM_15725	103678	108461	4784	Unclassified	0	0	0	0
Vibrio_crassostreae_J5-4_contig_2_RGP_15	Vibrio_crassostreae_J5-4	5	CCKEPM_22710	CCKEPM_22730	1727925	1735874	7950	Unclassified	2	0	0	2
Vibrio_crassostreae_J5-4_contig_2_RGP_16	Vibrio_crassostreae_J5-4	5	CCKEPM_22050	CCKEPM_22070	1587618	1592800	5183	Unclassified	1	0	0	1
Vibrio_crassostreae_J5-4_contig_2_RGP_17	Vibrio_crassostreae_J5-4	5	CCKEPM_21505	CCKEPM_21525	1455183	1461680	6498	Unclassified	0	0	0	1
Vibrio_crassostreae_J5-4_contig_2_RGP_18	Vibrio_crassostreae_J5-4	5	CCKEPM_21025	CCKEPM_21045	1357745	1361980	4236	Unclassified	1	2	0	1
Vibrio_crassostreae_J5-4_contig_2_RGP_19	Vibrio_crassostreae_J5-4	5	CCKEPM_19620	CCKEPM_19640	1016894	1025443	8550	Unclassified	0	0	0	0
Vibrio_crassostreae_J5-4_contig_2_RGP_20	Vibrio_crassostreae_J5-4	5	CCKEPM_17290	CCKEPM_17310	485566	493813	8248	Unclassified	0	0	0	0
Vibrio_crassostreae_J5-4_contig_2_RGP_21	Vibrio_crassostreae_J5-4	5	CCKEPM_15610	CCKEPM_15630	78146	81886	3741	Unclassified	1	0	0	1
Vibrio_crassostreae_J5-4_contig_2_RGP_22	Vibrio_crassostreae_J5-4	4	CCKEPM_22400	CCKEPM_22415	1659828	1665111	5284	Unclassified	0	0	0	0
Vibrio_crassostreae_J5-4_contig_2_RGP_23	Vibrio_crassostreae_J5-4	4	CCKEPM_17910	CCKEPM_17925	632792	637014	4223	Unclassified	0	0	0	0
Vibrio_crassostreae_J5-4_contig_3_RGP_0	Vibrio_crassostreae_J5-4	140	CCKEPM_23530	CCKEPM_24225	1590	149595	148006	Plasmid	1	2	3	8
Vibrio_crassostreae_J5-4_contig_5_RGP_0	Vibrio_crassostreae_J5-4	139	CCKEPM_24585	CCKEPM_25280	18	109200	109183	Plasmid	0	1	4	0
Vibrio_crassostreae_J5-4_contig_6_RGP_0	Vibrio_crassostreae_J5-4	77	CCKEPM_25285	CCKEPM_25670	1487	84590	83104	Plasmid	0	0	0	0
Vibrio_crassostreae_J5-4_contig_4_RGP_0	Vibrio_crassostreae_J5-4	71	CCKEPM_24230	CCKEPM_24580	693	82036	81344	Plasmid	1	0	0	1
Vibrio_crassostreae_J5-4_contig_7_RGP_0	Vibrio_crassostreae_J5-4	16	CCKEPM_25675	CCKEPM_25750	640	15492	14853	Plasmid	0	0	0	0
Vibrio_crassostreae_J5-4_contig_24_RGP_0	Vibrio_crassostreae_J5-4	14	CCKEPM_25785	CCKEPM_25850	166	13640	13475	Plasmid	0	0	2	0
Vibrio_crassostreae_J5-4_contig_47_RGP_0	Vibrio_crassostreae_J5-4	9	CCKEPM_26130	CCKEPM_26170	653	11994	11342	Plasmid	0	0	0	0
Vibrio_crassostreae_J5-4_contig_57_RGP_0	Vibrio_crassostreae_J5-4	5	CCKEPM_26210	CCKEPM_26230	513	6408	5896	Plasmid	0	0	0	0
Vibrio_crassostreae_J5-4_contig_31_RGP_0	Vibrio_crassostreae_J5-4	4	CCKEPM_26050	CCKEPM_26065	134	4666	4533	Plasmid	0	0	0	0
Vibrio_crassostreae_J5-4_contig_86_RGP_0	Vibrio_crassostreae_J5-4	8	CCKEPM_26335	CCKEPM_26370	151	3220	3070	Proviral	0	0	0	0
Vibrio_crassostreae_J5-28_contig_1_RGP_0	Vibrio_crassostreae_J5-28	56	IGLGPJ_07235	IGLGPJ_07525	1667139	1709079	41941	Proviral	0	0	0	0
Vibrio_crassostreae_J5-28_contig_1_RGP_1	Vibrio_crassostreae_J5-28	47	IGLGPJ_08580	IGLGPJ_08810	1960067	1996469	36403	Proviral	0	0	1	0
Vibrio_crassostreae_J5-28_contig_1_RGP_2	Vibrio_crassostreae_J5-28	29	IGLGPJ_14975	IGLGPJ_15120	3297721	3312764	15044	Proviral	0	0	0	0
Vibrio_crassostreae_J5-28_contig_1_RGP_3	Vibrio_crassostreae_J5-28	29	IGLGPJ_05335	IGLGPJ_05475	1220019	1251790	31772	Unclassified	1	2	0	1
Vibrio_crassostreae_J5-28_contig_1_RGP_4	Vibrio_crassostreae_J5-28	28	IGLGPJ_06705	IGLGPJ_06840	1517668	1554942	37275	Proviral	1	0	1	0
Vibrio_crassostreae_J5-28_contig_1_RGP_5	Vibrio_crassostreae_J5-28	26	IGLGPJ_03005	IGLGPJ_03130	697149	724346	27198	Unclassified	0	0	3	1
Vibrio_crassostreae_J5-28_contig_1_RGP_6	Vibrio_crassostreae_J5-28	23	IGLGPJ_01570	IGLGPJ_01680	373812	396052	22241	Proviral	0	0	1	0
Vibrio_crassostreae_J5-28_contig_1_RGP_7	Vibrio_crassostreae_J5-28	42	IGLGPJ_14510	IGLGPJ_14715	3196515	3244146	47632	Proviral	0	3	0	0
Vibrio_crassostreae_J5-28_contig_1_RGP_8	Vibrio_crassostreae_J5-28	16	IGLGPJ_13645	IGLGPJ_13720	3014952	3028470	13519	Unclassified	1	2	0	2
Vibrio_crassostreae_J5-28_contig_1_RGP_9	Vibrio_crassostreae_J5-28	14	IGLGPJ_05685	IGLGPJ_05750	1295151	1302691	7541	Unclassified	0	0	0	0
Vibrio_crassostreae_J5-28_contig_1_RGP_10	Vibrio_crassostreae_J5-28	13	IGLGPJ_07095	IGLGPJ_07155	1614663	1633269	18607	Unclassified	0	0	0	0
Vibrio_crassostreae_J5-28_contig_1_RGP_11	Vibrio_crassostreae_J5-28	10	IGLGPJ_14415	IGLGPJ_14460	3177103	3187322	10220	Unclassified	0	1	0	0
Vibrio_crassostreae_J5-28_contig_1_RGP_12	Vibrio_crassostreae_J5-28	14	IGLGPJ_04835	IGLGPJ_04900	1118044	1131880	13837	Unclassified	0	0	0	0
Vibrio_crassostreae_J5-28_contig_1_RGP_13	Vibrio_crassostreae_J5-28	19	IGLGPJ_03240	IGLGPJ_03330	743702	763179	19478	Unclassified	1	0	0	1
Vibrio_crassostreae_J5-28_contig_1_RGP_14	Vibrio_crassostreae_J5-28	8	IGLGPJ_06995	IGLGPJ_07030	1589202	1597450	8249	Unclassified	0	1	1	0
Vibrio_crassostreae_J5-28_contig_1_RGP_15	Vibrio_crassostreae_J5-28	6	IGLGPJ_00105	IGLGPJ_00130	29066	36355	7290	Unclassified	0	1	0	0
Vibrio_crassostreae_J5-28_contig_1_RGP_16	Vibrio_crassostreae_J5-28	7	IGLGPJ_05590	IGLGPJ_05620	1280917	1286647	5731	Unclassified	0	0	0	0
Vibrio_crassostreae_J5-28_contig_1_RGP_17	Vibrio_crassostreae_J5-28	6	IGLGPJ_06950	IGLGPJ_06975	1581147	1585310	4164	Unclassified	0	0	0	0
Vibrio_crassostreae_J5-28_contig_2_RGP_0	Vibrio_crassostreae_J5-28	71	IGLGPJ_23580	IGLGPJ_23930	1838368	1918599	80232	Satellite	0	1	4	0
Vibrio_crassostreae_J5-28_contig_2_RGP_1	Vibrio_crassostreae_J5-28	55	IGLGPJ_18345	IGLGPJ_18615	666394	711656	45263	Proviral	0	0	0	0
Vibrio_crassostreae_J5-28_contig_2_RGP_2	Vibrio_crassostreae_J5-28	27	IGLGPJ_16910	IGLGPJ_17040	361025	378615	17591	Proviral	0	0	1	0
Vibrio_crassostreae_J5-28_contig_2_RGP_3	Vibrio_crassostreae_J5-28	32	IGLGPJ_20585	IGLGPJ_20740	1162797	1198370	35574	Unclassified	1	0	0	0
[truncated: 31,096 more rows]

## Sheet: Supplementary Data 8
Vibrio characteristics						RGP region count by classification
[truncated: 605 more rows]

## Sheet: Supplementary Data 9 
Padloc (Anti-phage defense systems)										BacMet2 (Metal and biocide resistance)
[truncated: 8 more rows]

[truncated: 10 more sheets: Supplementary Data 10, Supplementary Data 11 , Supplementary Data 12 , Supplementary Data 13 , Supplementary Data 14 , Supplementary Data 15 , Supplementary Data 16, Supplementary Data 17, Supplementary Data 18 , Feuil1]
