# Supplementary material for: Complex temporal dynamics of phage-bacteria populations in an animal-associated marine system
Source: Nat Commun. 2026 Apr 4;17:4870. doi: 10.1038/s41467-026-71398-9 (PMC13230959; doi:10.1038/s41467-026-71398-9)
Supplement: Supplementary file 6 — Source Data [file 41467_2026_71398_MOESM6_ESM.xlsx]

## Sheet: Fig 1
	Place	Date	Strain	Position		Clade		location		source		pGV		genome size		1	2	3	4	5	6	7	8	9	10	11	12	13	14	15	16	17	18	19	20	21	22	23	24	25	26	27	28	29	30	31	32	33	34
	Brest	9 August 2017	43_P_281	ND												ND	ND	ND	ND	ND	ND	ND	ND	ND	ND	ND	ND	ND	ND	ND	ND	ND	ND	ND	ND	ND	ND	ND	ND	ND	ND	ND	ND	ND	ND	ND	ND	ND	ND
V1	Brest	16 August 2017	46_O_324	1G6										5040929		0	0	0	0	0	0	0	0	0	0	3	17	30	28	11	3	0	0	4	3	5	4	14	2	0	0	0	2	2	1	10	1	6	0
	Brest	16 July 2014	7F1_18	2_E5										5051436		0	0	0	0	0	0	0	0	0	0	2	47	24	50	18	1	0	2	6	10	10	0	7	0	1	1	1	2	8	1	0	5	6	0
	Brest	16 August 2017	46_O_330	1G7										5038214		1	0	0	0	0	0	0	0	4	130	20	150	44	90	80	130	10	13	30	100	28	70	17	25	8	35	27	12	18	10	6	11	46	9
	Brest	16 August 2017	46_P_336	1G8										5053698		0	0	0	0	0	0	0	0	0	0	5	120	50	100	60	120	8	21	48	150	44	90	40	32	17	43	13	15	15	12	7	21	13	1
	Brest	12 July 2017	31_O_70	1C6										5037956		0	0	0	0	0	0	0	0	0	0	8	140	80	90	60	180	13	30	46	160	40	45	27	43	12	40	40	28	17	21	5	20	12	0
	Brest	14 August 2017	45_O_294	1F11										5048866		0	0	0	0	0	0	0	0	0	1	4	100	50	90	60	200	10	13	42	150	30	91	21	40	17	40	23	22	17	17	11	31	10	2
	Brest	2 August 2017	40_O_234	1_E12										5030367		0	0	0	0	0	0	0	0	5	200	28	100	60	90	60	120	3	16	54	120	38	68	20	34	15	35	24	32	21	14	16	14	49	11
	Brest	16 July 2014	7D8_10	2_E7										5133204		0	0	0	0	0	0	0	0	0	0	5	100	35	80	60	160	7	10	38	150	36	90	14	25	14	27	9	12	3	13	7	20	4	3
	Brest	7 August 2017	42_O_251	1F2										5126538		0	0	0	0	0	0	0	0	3	200	17	46	15	32	10	1	1	0	8	22	10	1	1	1	0	2	15	15	8	0	8	0	0	11
	Brest	7 August 2017	42_O_252	1F3										5129046		0	0	0	0	0	0	0	0	4	200	18	28	8	11	10	0	1	1	3	14	10	1	0	3	0	2	10	10	9	1	4	1	40	9
	Brest	28 July 2017	38_P_219	1_E10										5140211		3	0	0	0	0	0	0	0	1	100	6	28	8	7	7	0	0	0	0	7	0	1	0	0	1	0	3	2	5	0	1	0	12	0
	Brest	28 July 2017	38_P_218	1_E9										5129208		0	0	0	0	0	0	0	0	7	200	27	37	0	11	6	2	0	0	1	17	11	1	0	0	0	0	12	14	12	1	5	0	62	10
	Brest	26 July 2017	37_O_172	1_E2										5001495		0	0	0	0	0	0	0	0	0	0	0	0	0	0	0	0	0	0	0	1	0	0	0	0	0	0	0	0	0	0	0	0	0	0
	Brest	16 July 2014	7Z_4	2_E4										5138110		0	0	0	0	0	0	0	0	0	0	0	0	0	0	0	0	0	0	0	0	0	2	0	1	0	0	1	3	1	0	1	0	0	0
	Brest	28 June 2017	25_P_9	1A4										5419307		39	104	6	11	31	17	14	30	60	6	2	200	100	112	24	50	5	14	14	7	3	14	3	2	2	0	4	1	0	1	2	0	0	1
	Sylt	3 August 2016	GV1650	2_E10										5017802		0	0	0	0	0	0	0	0	0	0	0	0	0	0	0	0	0	0	0	0	0	0	0	0	0	0	0	0	0	0	0	0	2	0
	Sylt	8 August 2016	GV1677	2_E12										5081776		0	0	0	0	0	0	0	0	0	0	0	0	0	0	0	0	0	0	0	0	0	0	0	0	0	0	0	0	0	0	0	0	0	0
	Brest	2 August 2017	40_O_233	1_E11										5042050		0	0	0	0	0	0	0	0	0	0	0	0	0	0	0	0	0	0	0	0	0	0	0	0	0	0	0	0	0	0	0	0	0	0
	Sylt	8 August 2016	GV1693	2C9										5002413		0	0	0	0	0	0	0	0	0	0	0	0	0	0	0	0	0	0	0	0	0	0	0	0	0	0	0	0	0	0	0	0	0	0
	Sylt	8 August 2016	GV1680	2C3										4979241		0	0	0	0	0	0	0	0	0	0	0	0	0	0	0	0	0	0	0	0	0	0	0	0	0	0	0	0	0	0	0	0	0	0
	Brest	21 June 2017	22_O_6	1A3										5054314		0	0	0	0	0	0	0	0	0	0	0	11	13	24	12	400	360	13	4	1	2	0	1	1	0	1	1	0	0	0	0	0	0	0
	Brest	14 August 2017	45_P_323	1G5										5268556		0	0	0	0	0	0	0	0	0	0	0	0	2	1	13	10	10	10	21	42	25	3	4	4	17	6	28	13	15	0	10	10	20	13
	Brest	14 July 2017	32_O_89	1D1										5257623		0	0	0	0	0	0	0	0	0	0	0	0	0	0	11	12	0	0	20	37	13	1	10	15	11	10	23	24	15	3	18	0	0	0
	Brest	19 July 2017	34_O_104	1D8										5256744		0	0	0	0	0	0	0	0	0	0	0	0	0	1	0	10	20	7	12	30	23	0	6	13	28	12	31	30	11	3	15	10	40	12
	Brest	16 June 2017	20_O_3	1A2										5181182		0	0	0	0	0	0	0	0	0	0	0	0	0	0	0	0	0	0	0	0	0	3	0	0	1	0	1	0	0	0	0	0	1	0
	Sylt	8 August 2016	GV1667	2B10										5063040		0	0	0	0	0	0	0	0	0	0	0	0	0	0	0	0	0	0	0	0	0	0	0	0	0	0	0	0	0	0	0	0	1	0
	Sylt	3 August 2016	SOB7_9	2D5										5164589		0	0	0	0	0	0	0	0	0	0	0	0	0	0	0	0	0	0	0	0	0	0	0	0	0	0	0	0	0	0	0	0	0	0
	Sylt	3 August 2016	SOB1_8	2D2										5073414		0	0	0	0	0	0	0	0	0	0	0	0	0	0	0	0	0	0	0	0	0	0	0	0	0	0	0	0	0	0	1	0	0	0
	Brest	4 July 2016	16BF1_28	2B2										5244849		0	0	0	0	0	0	0	0	0	0	0	0	0	1	0	0	0	0	0	0	2	0	0	0	0	0	0	0	0	0	0	1	0	1
	Sylt	3 August 2016	SOB4_6	2D3										5107384		0	0	0	0	0	0	0	0	0	0	0	0	0	0	0	0	0	0	0	0	0	0	0	0	0	0	0	0	0	0	0	0	0	0
	Brest	18 August 2017	47_O_351	1G11										5450193		0	0	0	0	0	0	1	0	0	0	34	100	30	10	1	4	3	1	0	0	0	0	0	0	0	0	0	0	0	0	0	0	0	0
	Brest	18 August 2017	47_O_354	1H1										5451694		0	0	0	0	0	0	0	0	0	0	44	60	28	5	2	1	4	0	0	0	2	0	0	0	0	0	0	0	0	1	0	0	0	0
V2	Brest	29 July 2014	8T2_1	2_E1										5838664		ND	ND	ND	ND	ND	ND	ND	ND	ND	ND	ND	ND	ND	ND	ND	ND	ND	ND	ND	ND	ND	ND	ND	ND	ND	ND	ND	ND	ND	ND	ND	ND	ND	ND
	Brest	15 June 2011	J5-4	2D10										5845613		0	0	0	0	0	0	0	0	0	0	0	80	200	300	30	0	0	0	50	14	4	0	0	0	0	200	0	0	3	0	0	0	2	10
	Brest	7 August 2017	42_P_264	1F4										5712673		0	0	0	0	0	0	0	0	0	0	0	0	3	12	11	0	0	0	0	1	0	0	0	0	0	0	0	0	0	0	0	0	0	0
	Brest	15 June 2011	J5-19	1H9										5597818		0	0	0	0	0	0	0	6	8	28	6	400	30	23	15	0	2	1	0	27	12	0	1	0	0	1	0	0	0	0	0	0	0	0
	Brest	3 July 2017	27_O_14	1A8										5802256		0	0	0	0	0	0	0	0	0	0	0	2	0	1	0	0	0	0	0	0	0	0	0	0	0	0	0	0	0	0	0	0	0	0
	Brest	5 July 2017	28_O_17	1A10										5778991		0	0	0	0	0	0	0	0	0	200	10	600	100	18	11	1	7	0	0	0	0	0	0	0	0	0	2	0	0	0	0	0	0	0
	Brest	5 July 2017	28_FP_15	1A9										5824344		0	1	0	0	0	0	0	0	1	200	18	600	100	33	17	1	2	0	0	1	0	0	0	1	0	2	0	2	0	0	0	0	0	0
V3	Brest	18 August 2017	47_O_355	1H2										5942272		0	0	0	0	0	0	0	0	0	0	0	0	42	10	4	2	2	1	6	5	5	0	1	0	2	0	0	0	0	0	0	0	0	0
	Brest	28 June 2017	25_O_10	1A5										5362985		0	0	0	0	0	0	0	0	0	0	0	0	0	0	0	0	0	0	0	0	0	0	0	0	0	0	0	0	0	0	0	0	0	0
	Brest	26 July 2017	37_O_183	1_E5										5539040		0	0	0	0	0	0	0	0	0	0	0	0	0	0	0	0	0	0	0	0	0	0	0	0	0	0	0	0	0	1	0	0	0	0
	Brest	29 July 2014	8T7_4	2_E2										5778845		0	0	0	0	0	0	0	0	0	0	0	0	0	0	0	0	0	0	0	0	0	0	0	0	0	0	0	0	0	0	0	0	0	0
	Brest	1 June 2017	18_FP_1	1A1										5824914		0	0	0	0	0	0	0	0	0	0	0	0	0	0	0	0	0	0	0	0	0	0	0	0	0	0	0	0	1	1	0	0	1	0
	Brest	15 June 2011	J5-5	2D11										5791842		0	0	0	0	0	0	0	0	0	0	0	0	0	0	0	0	0	0	0	0	0	0	0	0	0	0	0	0	0	0	0	0	1	0
	Brest	4 July 2016	16BF5_48	2B5										5728957		0	0	0	0	0	0	0	0	0	1	0	0	0	0	0	0	0	0	0	0	0	0	0	0	0	0	0	0	0	0	0	0	0	0
	Brest	12 July 2017	31_O_76	1C9										5803970		0	0	0	0	0	0	0	0	0	0	0	0	0	0	0	0	0	0	0	0	0	0	0	0	0	0	0	0	0	0	0	0	1	0
	Brest	12 July 2017	31_O_77	1C10										5841165		0	0	0	0	0	0	0	0	0	0	0	0	0	0	0	0	0	0	0	0	0	0	0	0	0	0	0	0	0	0	0	0	0	2
	Brest	16 July 2014	7T4_12	2D12										5939845		0	0	0	0	0	0	0	0	0	0	0	0	0	0	0	0	0	0	0	0	0	0	0	0	0	0	0	0	0	0	0	0	0	0
V4	Brest	5 july 2017	28_O_21	1B1										5285289		0	0	0	0	0	0	0	0	0	0	0	0	0	0	0	0	0	0	0	0	0	0	0	0	0	0	4	0	0	0	0	0	1	1
	Brest	19 July 2017	33_O_99	1D6										5431416		0	0	0	0	0	13	0	0	0	60	30	60	15	60	22	0	1	0	0	0	1	1	0	0	0	1	15	1	0	5	0	0	0	0
	Brest	19 July 2017	33_O_92	1D3										5449622		0	0	0	0	0	12	0	0	1	54	27	100	10	70	34	1	0	0	0	1	1	0	0	0	0	2	14	1	2	5	1	0	0	0
	Brest	19 July 2017	33_O_98	1D5										5431211		0	0	0	0	0	12	0	0	0	60	22	70	16	60	21	0	0	0	0	1	1	0	0	0	0	1	13	1	1	8	1	0	0	0
	Brest	5 july 2017	28_O_18	1A11										5432921		0	0	0	0	0	16	2	0	0	44	31	100	23	60	25	1	1	0	0	0	0	0	0	0	1	2	16	1	4	11	0	0	0	0
	Brest	30 June 2017	26_O_12	1A7										5433157		0	0	0	0	0	15	0	0	0	58	20	100	30	72	15	1	1	0	0	0	0	0	0	0	1	4	10	2	0	7	1	0	0	0
	Brest	19 July 2017	33_O_91	1D2										5429196		0	0	0	0	0	15	0	0	0	61	28	100	20	90	27	0	0	0	0	0	0	0	0	0	1	2	18	0	2	10	0	0	0	1
	Brest	5 july 2017	28_O_30	1C7										5434138		0	0	0	0	0	15	0	0	0	50	28	60	15	80	30	0	1	0	0	2	1	1	0	0	0	2	11	0	0	11	2	0	1	0
V5	Brest	12 July 2017	31_O_75	1C8										5694939		0	0	0	0	0	0	0	0	0	0	0	0	0	0	0	0	0	0	0	0	0	0	0	0	0	0	0	0	0	0	0	0	0	0
	Brest	7 July 2017	29_O_34	1B9										5695194		0	0	0	0	0	0	0	0	0	0	1	0	0	0	0	0	0	0	0	0	0	0	0	0	0	0	0	0	0	0	0	0	0	0
	Brest	7 July 2017	29_O_42	1B11										5695182		0	0	0	0	0	0	0	0	0	0	0	0	0	0	0	0	0	0	0	0	2	0	0	0	0	0	0	0	0	0	0	0	0	0
	Brest	7 July 2017	29_O_45	1B12										5696589		0	0	0	0	0	0	0	0	0	0	0	0	0	0	0	0	0	0	0	0	0	0	0	0	0	0	0	0	0	0	0	0	0	0
	Brest	7 July 2017	29_O_46	1C1										5694244		0	0	0	0	0	0	0	0	0	0	0	0	0	0	0	0	0	0	0	0	0	0	0	0	0	0	0	0	0	0	0	0	0	2
	Brest	19 July 2017	34_O_111	1D9										5705668		0	0	0	0	0	0	0	0	0	0	0	0	0	0	0	0	0	0	0	1	0	0	0	0	0	0	0	0	0	0	0	0	0	0
	Brest	7 July 2017	29_O_51	1C2										5680377		0	0	0	0	0	0	0	0	0	0	0	0	0	0	0	0	0	10	0	15	1	0	0	4	0	0	0	0	0	0	0	0	0	0
	Brest	14 August 2017	45_O_291	1F8										5598950		0	0	0	0	0	7	0	0	0	0	0	1	50	1	0	0	0	0	0	0	0	0	0	0	0	0	0	0	0	0	0	0	0	0
	Brest	5 july 2017	28_O_23	1B2										5592303		0	0	0	0	0	7	0	0	0	0	0	5	400	120	0	0	0	0	0	0	0	0	3	1	0	0	0	0	0	0	0	0	0	0
	Brest	14 August 2017	45_O_306	1G2										5603817		0	0	0	0	0	20	0	0	0	0	0	0	200	120	0	0	0	0	0	0	0	0	0	0	0	0	0	1	0	0	0	0	0	0
	Brest	14 August 2017	45_O_293	1F10										5592220		0	0	0	0	0	16	0	0	0	0	0	0	80	50	0	0	0	0	0	0	0	0	0	0	0	0	0	0	0	0	0	0	0	0
	Brest	5 july 2017	28_O_24	1B3										5546750		0	0	0	0	0	0	0	0	0	29	8	11	20	0	0	0	0	0	2	1	0	0	0	0	0	0	0	1	0	0	0	0	0	0
	Brest	15 June 2011	J2-13											5774211		ND	ND	ND	ND	ND	ND	ND	ND	ND	ND	ND	ND	ND	ND	ND	ND	ND	ND	ND	ND	ND	ND	ND	ND	ND	ND	ND	ND	ND	ND	ND	ND	ND	ND
	Brest	15 June 2011	J2-9	2_E11										5770467		0	0	0	0	0	0	0	0	0	0	0	10	3	2	1	0	0	0	0	0	0	0	0	0	0	0	0	0	0	0	0	0	0	0
	Brest	12 July 2017	31_O_69	1C5										5601158		0	0	0	0	0	20	0	0	0	6	5	7	80	0	0	0	0	0	0	0	0	0	0	0	0	0	0	0	0	0	0	0	0	0
	Brest	12 July 2017	31_O_80											5564970		ND	ND	ND	ND	ND	ND	ND	ND	ND	ND	ND	ND	ND	ND	ND	ND	ND	ND	ND	ND	ND	ND	ND	ND	ND	ND	ND	ND	ND	ND	ND	ND	ND	ND
	Brest	17 July 2017	33_O_94	1D4										5889634		0	0	0	0	0	0	0	0	0	8	1	8	0	0	0	0	0	0	0	0	0	0	0	0	0	0	0	0	0	0	0	0	0	0
	Brest	12 July 2017	31_O_72	1B7										5884254		0	0	0	0	0	0	0	1	0	14	2	3	0	1	0	2	0	0	0	0	0	0	0	1	0	0	1	0	0	0	0	0	0	0
	Brest	19 July 2017	34_P_122	1D10										5937781		0	0	0	0	0	0	0	0	0	4	0	5	1	0	0	0	0	0	4	0	0	0	0	0	1	0	0	0	0	0	0	0	0	0
	Brest	17 July 2017	33_O_101	1D7										5898935		0	0	0	0	0	0	0	0	0	4	2	4	1	1	0	1	0	0	0	1	1	0	0	0	0	0	0	0	0	0	2	0	0	0
	Brest	18 August 2017	47_O_352	1G12										5888437		0	0	0	0	0	0	0	0	0	4	0	3	1	0	0	0	0	0	0	0	0	0	0	0	0	0	0	0	0	0	0	0	0	0
	Brest	18 August 2017	47_O_347	1G9										5894684		0	0	0	0	0	0	0	0	0	1	0	3	1	0	1	0	0	0	0	0	0	0	0	0	1	0	0	0	0	0	0	0	0	0
	Brest	26 July 2017	37_O_186	1_E6										5841777		0	0	0	0	0	0	0	0	0	0	0	0	0	1	0	0	0	0	0	0	0	0	0	0	0	0	0	0	0	0	0	0	0	0
	Brest	10 July 2017	30_P_66	1C4										5863086		0	0	0	0	0	0	0	0	0	0	0	0	0	0	0	0	0	0	0	0	0	0	0	0	0	0	0	0	0	0	1	0	0	0
	Brest	10 July 2017	30_P_64	1C3										5864849		0	0	0	0	0	0	0	0	0	0	0	0	0	0	0	0	0	0	0	0	0	0	0	0	0	0	0	0	0	0	0	0	0	0
	Brest	26 July 2017	37_O_187	1_E7										5634334		0	0	0	0	0	0	0	0	0	10	5	20	15	7	0	0	0	0	0	1	1	0	0	0	0	0	1	0	0	0	0	0	1	0
	Brest	18 August 2017	47_O_359	1H5										5730079		0	0	0	0	0	0	0	0	0	6	1	4	1	1	0	0	0	0	1	2	1	0	0	0	1	0	0	0	0	0	0	0	1	0
	Brest	18 August 2017	47_O_358	1H4										5627999		0	0	0	0	0	0	0	0	0	1	6	11	8	0	0	0	0	0	0	0	0	0	0	0	0	0	0	0	1	0	1	0	0	0
	Brest	18 August 2017	47_O_357	1H3										5729494		0	0	0	0	0	0	0	0	0	8	2	5	1	1	1	0	0	0	0	0	0	0	0	0	1	0	0	0	0	0	0	1	0	0
	Brest	18 August 2017	47_O_349	1G10										5734473		0	0	0	0	0	0	0	0	0	4	2	8	4	1	0	0	0	0	0	3	0	0	0	0	0	0	0	0	0	0	0	0	0	0
	Sylt	8 August 2016	GV1678	2C1										5027902		0	0	0	0	0	0	0	0	0	0	0	0	1	0	0	1	0	1	0	4	1	8	0	0	0	0	0	0	0	0	0	0	1	0
	Brest	19 july 2017	34_P_130	1D11										5281224		0	0	0	0	0	0	0	0	0	0	0	4	0	0	0	0	0	0	0	0	0	0	0	0	0	0	0	0	0	0	0	0	2	0
V6	Sylt	3 August 2016	SOS4_4	2D7										5106597		0	0	0	0	0	0	0	0	0	0	0	0	0	0	0	0	0	0	0	0	0	0	0	0	0	0	0	0	0	0	0	0	11	2
	Brest	16 July 2014	7T8_6	2_E6										5136307		0	0	0	0	0	0	0	0	0	0	0	0	0	0	0	0	0	0	0	0	1	0	0	1	2	0	0	0	0	0	0	1	0	0
	Brest	29 July 2014	8T8_11	2_E3										5287597		0	0	0	0	0	0	0	0	0	0	0	0	0	0	0	0	0	0	2	0	1	0	0	0	0	0	0	0	0	1	4	0	1	0
	Sylt	8 August 2016	GV1675	2B12										5133068		0	0	0	0	0	0	0	0	0	0	0	0	0	0	0	0	0	0	0	1	0	0	0	0	0	0	0	0	0	0	0	0	0	0
	Sylt	8 August 2016	GV1681	2C4										6411940		0	0	0	0	0	0	0	0	0	0	0	0	0	0	0	0	0	0	1	1	0	0	0	0	0	0	0	0	0	1	0	2	10	1
	Sylt	8 August 2016	GV1685	2C5										5148746		0	0	0	0	0	0	0	0	0	0	0	0	0	0	0	0	0	0	0	0	0	1	4	2	0	4	1	0	0	0	0	0	17	0
	Sylt	3 August 2016	SOT7_11	2D8										5153476		0	0	0	0	0	0	0	0	0	0	0	1	0	0	0	0	1	0	0	0	0	0	0	0	0	0	0	0	0	0	0	1	22	2
	Sylt	2014	S16	2A7										5258296		0	0	0	0	0	0	0	0	0	0	0	0	0	0	0	0	0	0	0	0	0	0	0	0	0	0	0	0	0	0	0	3	22	2
	Sylt	8 August 2016	GV1646	2_E8										5193904		0	0	0	0	0	0	0	0	0	0	0	0	0	0	0	0	0	0	0	0	0	0	0	0	0	0	0	0	0	0	0	0	0	1
	Sylt	4 July 2016	16SF1_51	2B6										5153887		0	0	0	0	0	0	0	0	0	0	0	0	0	0	0	0	0	0	0	0	0	0	2	1	0	1	0	0	0	0	0	0	1	0
	Sylt	4 July 2016	16SF1_87	2B7										5153271		0	0	0	0	0	0	0	0	0	0	0	0	0	0	0	0	0	0	0	0	0	0	0	1	0	1	0	0	0	1	0	0	1	0
	Sylt	3 August 2016	SOB1_3	2D1										5150403		0	0	0	0	0	0	0	0	0	0	0	0	0	0	0	0	0	0	0	0	0	0	4	4	0	1	0	0	0	0	0	0	0	0
	Sylt	3 August 2016	SOB6_12	2D4										5160842		0	0	0	0	0	0	0	0	0	0	0	0	0	0	0	0	0	0	0	0	0	1	2	0	0	0	0	0	0	0	0	1	5	0
	Brest	16 July 2014	7G1_1	2A8										5059588		0	0	0	0	0	0	0	0	0	0	0	0	0	0	0	0	0	0	0	0	0	0	0	0	0	0	0	0	0	0	0	0	1	0
	Brest	5 July 2017	28_O_26	1B5										5520244		0	0	0	0	0	0	0	0	0	0	0	0	0	0	0	0	0	0	0	0	0	0	0	0	0	0	0	0	0	0	0	0	0	0
	Brest	5 July 2017	28_O_25	1B4										5522446		0	0	0	0	0	0	0	0	0	0	0	0	0	0	0	0	0	0	0	0	0	0	0	0	0	0	0	0	0	0	0	0	0	0
	Brest	5 July 2017	28_O_31	1B8										5519422		0	0	0	0	0	0	0	0	0	0	0	0	0	0	0	0	0	0	0	0	0	0	0	0	0	0	0	0	0	0	0	0	0	0
	Brest	21 July 2017	35_P_149	1_E1										5614565		0	0	0	0	0	0	0	0	0	0	0	0	0	0	0	0	0	0	0	0	0	0	0	0	0	0	0	0	0	0	0	0	0	0
V7	Brest	28 July 2017	38_O_207	1_E8										5260427		0	0	0	0	0	0	0	0	0	0	0	0	0	1	0	0	0	0	0	0	0	0	0	0	0	0	0	0	1	0	1	0	14	6
	Sylt	8 August 2016	GV1649	2_E9										5058597		0	0	0	0	0	0	0	0	0	0	0	0	0	1	4	0	0	0	0	0	0	0	0	0	0	0	0	0	0	0	0	3	12	4
	Brest	29 July 2014	8T2_10	2A10										5067142		ND	ND	ND	ND	ND	ND	ND	ND	ND	ND	ND	ND	ND	ND	ND	ND	ND	ND	ND	ND	ND	ND	ND	ND	ND	ND	ND	ND	ND	ND	ND	ND	ND	ND
	Brest	26 July 2017	37_O_178	1_E3										5337251		0	0	0	0	0	0	0	0	0	0	0	0	0	0	0	0	0	0	0	0	0	0	0	1	0	0	0	0	0	0	0	0	2	6
	Brest	21 July 2017	35_O_144	1D12										5577505		0	0	0	0	0	0	0	0	0	0	0	0	0	0	0	0	0	0	0	0	0	0	0	0	0	0	0	0	0	0	0	2	1	4
	Brest	29 July 2014	8H1_4	2B1										5035972		1	0	0	0	0	0	0	0	0	0	0	3	5	2	0	1	0	0	0	0	0	0	0	1	0	0	0	0	1	0	2	0	7	2
	Brest	29 July 2014	8T5_11	2A11										5383190		0	0	0	0	0	0	0	0	0	0	0	140	20	50	5	0	0	0	0	0	0	0	0	0	1	0	0	0	0	0	0	1	0	3
	Brest	29 July 2014	8F5_39	2A9										5047213		0	0	0	0	0	0	0	0	0	0	0	240	24	50	4	0	2	0	0	0	0	0	2	0	0	0	0	0	0	0	0	0	0	0
	Brest	9 August 2017	43_P_280	1F7										5060236		0	0	0	0	0	0	0	0	0	0	0	0	0	0	0	0	0	0	0	0	0	0	0	0	0	0	0	0	0	0	0	0	0	0
	Sylt	8 August 2016	GV1698	2C11										5115211		0	0	0	0	0	0	0	0	0	0	0	1	2	7	2	0	0	0	0	0	1	2	3	1	1	0	0	0	0	0	0	1	21	6
	Sylt	3 August 2016	SOS2_11	2D6										5067169		0	0	0	0	0	0	0	0	0	0	0	0	0	0	0	0	0	0	0	1	0	0	0	0	0	0	0	0	0	0	0	0	1	0
	Brest	29 July 2014	8T7_11	2A12										5110922		0	0	0	0	0	0	0	0	0	0	0	0	0	0	0	0	0	0	0	0	0	0	0	0	0	0	0	0	0	0	0	0	0	0
	Brest	2 August 2017	40_P_239	1F1										5056064		0	0	0	0	0	0	0	1	0	0	1	0	0	1	0	0	0	0	0	0	0	0	1	0	0	0	0	0	0	2	0	0	60	0
	Brest	18 August 2017	47_P_368	1H6										5029598		0	0	0	0	0	0	0	0	0	0	0	0	0	0	0	0	0	0	0	1	0	0	0	0	0	1	0	0	0	0	0	1	24	6
	Sylt	8 August 2016	GV1692	2C8										5074543		0	0	0	0	0	0	0	0	0	0	0	100	20	80	10	0	0	0	1	0	0	0	0	0	0	0	0	0	1	0	0	0	5	1
	Brest	7 August 2017	42_P_267	1F5										5082511		0	0	0	0	0	0	0	0	0	0	0	14	10	13	0	0	0	0	0	0	1	0	0	0	0	0	0	0	0	0	0	0	0	3
	Brest	7 August 2017	42_P_268	1F6										5082304		0	0	0	0	0	0	0	0	0	0	0	1	5	21	0	0	0	0	0	0	0	0	0	0	0	0	0	0	0	0	0	1	2	2
	Sylt	3 August 2016	SOB1_2	2C12										5117213		0	0	0	0	0	0	0	0	0	0	0	1	0	0	0	0	0	0	0	0	0	0	0	0	0	1	0	0	0	0	0	1	5	8
	Brest	26 July 2017	37_O_179	1_E4										5050519		0	0	0	0	0	0	0	0	0	0	0	0	0	0	0	0	0	0	0	0	0	1	0	0	1	0	0	0	0	1	0	2	10	0
	Sylt	8 August 2016	GV1679	2C2										5082484		0	0	0	0	0	0	0	0	0	0	0	3	1	3	2	0	0	1	0	0	1	0	0	0	5	0	0	14	0	1	0	1	0	0
	Sylt	3 August 2016	SOT8_11	2D9										5176358		0	0	0	0	0	0	0	0	0	0	0	5	0	0	0	0	0	0	0	0	7	0	1	0	0	0	0	0	0	0	0	0	0	7
	Sylt	8 August 2016	GV1674	2B11										5163807		0	0	0	0	0	0	0	0	0	0	0	0	0	0	0	0	0	0	0	0	0	0	0	0	0	0	0	0	0	0	10	0	4	0
	Sylt	8 August 2016	GV1696	2C10										5205975		0	0	0	0	0	0	0	0	0	20	0	0	0	0	0	0	0	0	0	0	0	0	0	0	0	0	0	0	0	0	0	0	0	0
	Sylt	8 August 2016	GV1690	2C7										5209551		0	0	0	0	0	0	0	0	0	0	0	0	0	0	0	0	0	0	0	0	0	0	0	0	0	0	0	0	0	0	0	0	0	0
	Sylt	8 August 2016	GV1688	2C6										5209327		0	0	0	0	0	0	0	0	0	0	0	0	0	0	0	0	0	0	1	0	0	0	0	0	0	1	0	0	0	0	0	0	0	0
	Sylt	8 August 2016	GV1664	2B8										5165820		0	0	0	0	0	0	0	0	0	0	0	0	0	0	0	0	0	0	0	1	0	0	0	1	1	0	0	0	0	0	0	0	0	1
	Sylt	8 August 2016	GV1666	2B9										5165283		0	0	0	0	0	0	0	0	0	0	0	0	0	0	0	0	0	0	0	1	0	0	0	0	0	0	0	0	0	0	0	0	0	0
V8	Brest	15 June 2011	J5-15	1H8										5645492		0	0	0	0	0	0	0	0	0	0	0	0	0	0	0	80	120	400	100	50	12	1	5	120	25	0	0	10	1	10	2	0	0	0
	Brest	4 July 2016	16BF1_56	2B3										5773976		0	0	0	0	0	0	0	0	0	0	0	0	0	0	0	0	0	0	0	0	0	0	0	0	0	0	0	0	0	0	0	0	0	0
	Brest	14 August 2017	45_O_301	1G1										5640139		0	0	0	0	0	0	0	0	0	0	0	0	0	0	0	90	120	400	80	60	23	3	7	120	60	6	3	10	3	31	2	0	0	0
	Brest	14 August 2017	45_O_310	1G3										5653712		0	0	0	0	0	0	0	0	0	0	0	0	0	0	0	60	90	400	90	50	15	0	6	100	24	1	0	10	0	5	3	0	0	0
	Brest	14 August 2017	45_O_313	1G4										5647254		0	0	0	0	0	0	0	0	0	0	0	0	0	0	0	50	100	400	100	46	10	0	2	120	33	0	0	7	1	1	0	0	2	0
	Brest	14 August 2017	45_O_292	1F9										5648738		0	0	0	0	0	0	0	0	0	0	0	0	0	0	0	50	100	400	110	40	1	2	2	120	15	0	0	4	2	2	1	0	0	0
	Brest	30 June 2017	26_O_11	1A6										5599859		0	0	0	0	0	0	0	0	0	0	0	0	0	0	0	0	0	0	0	0	0	0	0	0	0	0	0	0	0	0	0	0	0	0
	Brest	5 july 2017	28_O_28	1B6										5570188		0	0	0	0	0	0	0	0	0	0	0	0	0	0	0	0	0	0	0	0	0	0	0	0	0	0	0	0	0	0	0	0	0	0
	Brest	12 July 2017	31_O_82	1C12										5565062		0	0	0	0	0	0	0	0	0	0	0	0	0	0	0	0	0	0	0	0	1	0	0	0	0	0	0	0	0	0	0	0	3	0
	Brest	7 July 2017	29_O_38	1B10										5597616		0	0	0	0	0	0	0	0	0	0	0	0	0	0	0	0	0	0	0	0	0	0	0	0	0	0	0	0	0	0	0	0	0	0
	Brest	5 july 2017	28_O_19	1A12										5600248		0	0	0	0	0	0	0	0	0	0	25	100	0	0	0	0	0	0	0	0	0	0	0	0	0	0	0	0	0	0	0	0	0	0
	La Tremblade	2001	LGP7	2A2										5630363		0	0	0	0	0	0	0	0	0	0	0	0	0	0	0	0	0	0	0	0	0	0	0	0	0	0	0	0	0	0	0	0	0	0
	La Tremblade	2001	LGP15	2A4										5790567		0	0	0	0	0	0	0	0	0	0	0	0	0	0	0	0	0	0	0	0	0	0	0	0	0	0	0	0	0	0	0	0	0	0
	Brest	15 June 2011	J5-28	2A1										5706319		0	0	0	0	0	0	0	0	0	0	0	0	0	0	0	0	0	0	0	0	0	0	0	0	0	0	0	0	0	0	0	0	0	0
	Brest	16 June 2011	J5-24	1H12										5706673		0	0	0	0	0	0	0	0	0	0	0	0	0	0	0	0	0	0	0	0	0	0	0	0	0	0	0	0	0	0	0	0	0	0
	Brest	17 June 2011	J5-23	1H11										5716474		0	0	0	0	0	0	0	0	0	0	0	0	0	0	0	0	0	0	0	0	0	0	0	0	0	0	0	0	0	0	0	0	1	0
	Brest	4 July 2016	16BF1_95	2B4										5417608		0	0	0	0	0	0	0	0	0	0	0	0	1	0	0	0	0	0	0	0	0	0	1	0	1	0	0	0	0	0	0	0	1	0
	Brest	14 August 2017	45_O_295	1F12										5669268		0	0	0	0	0	0	0	0	0	7	1	3	0	0	0	0	0	0	3	0	0	0	0	0	0	0	0	0	0	0	0	1	0	0
	La Tremblade	2001	LGP8	2A3										5564744		0	0	0	0	0	0	0	0	0	0	0	0	0	0	0	0	0	0	0	0	0	0	0	0	0	0	0	0	0	0	0	0	0	4
	Brest	16 June 2011	J5-6	1H7										5734956		0	0	0	0	0	12	0	0	0	0	0	0	0	0	0	0	0	0	0	0	0	0	0	0	0	0	0	0	0	0	0	0	0	0
	Brest	16 June 2011	J5-20	1H10										5721142		0	0	0	0	0	0	0	0	0	0	0	0	0	0	0	0	0	0	0	0	0	0	0	0	0	0	0	0	0	0	0	0	0	0
	La Tremblade	2001	LGP107	2A5										5479820		0	0	0	0	0	0	0	0	0	0	0	0	0	0	0	0	0	0	0	0	0	0	0	0	0	0	0	0	0	0	0	0	0	0
	La Tremblade	2001	LGP108	2A6										5549814		0	0	0	0	0	0	0	0	0	0	0	0	0	0	0	0	0	0	0	0	0	0	0	0	0	0	0	0	0	0	0	0	0	0
[truncated: 2 more columns]

## Sheet: Fig 3 and S32
Figure 3A
			Plasma		Floc		Plasma + Floc	Plasma + Floc été 2021
Clade	Souche	Date (jour)	Nbre PFU	Morphotype	Nbre PFU	Morphotype	Nbre PFU	Nbre PFU
1	31_O_70	13	9	2	8	1	17	80
1	31_O_70	14	31	2	23	1	54	90
1	31_O_70	15	3	1	2	1	5	60
1	31_O_70	18	0	0	10	2	10	30
1	31_O_70	19	0	0	12	3	12	46
1	31_O_70	21	0	0	18	2	18	40
1	31_O_70	22	8	1	72	2	80	45
1	31_O_70	23	15	2	6	2	21	27
1	31_O_70	24	4	2	19	2	23	43
1	31_O_70	26	0	0	7	2	7	40
1	31_O_70	27	8	1	12	2	20	40
1	31_O_70	28	12	1	3	1	15	28
1	31_O_70	30	1	1	6	2	7	21
1	31_O_70	32	1	1	21	2	22	20
1	38_P_218	10	274	1	1	1	275	200
1	38_P_218	11	9	1	2	1	11	27
1	38_P_218	12	10	1	2	2	12	37
1	38_P_218	33	36	2	1	1	37	62
1	38_P_219	10	67	2	0	0	67	100
1	38_P_219	12	5	1	3	0	8	28
1	40_O_234	11	9	1	0	0	9	28
1	40_O_234	12	32	2	12	2	44	100
1	40_O_234	13	4	1	6	1	10	60
1	40_O_234	14	12	1	0	0	12	90
1	40_O_234	15	3	1	1	1	4	60
1	40_O_234	19	0	0	13	2	13	54
1	40_O_234	21	8	2	4	1	12	38
1	40_O_234	22	1	1	21	1	22	68
1	40_O_234	23	7	1	4	1	11	20
1	40_O_234	24	2	1	13	2	15	34
1	40_O_234	26	3	1	1	1	4	35
1	40_O_234	27	14	1	4	1	18	24
1	40_O_234	28	12	1	3	1	15	32
1	40_O_234	29	15	1	0	1	15	21
1	40_O_234	33	42	1	2	1	44	49
1	42_O_251	12	35	1	0	0	35	46
1	42_O_251	14	8	1	0	0	8	32
1	42_O_251	20	12	1	0	0	12	22
1	42_O_252	12	17	1	0	0	17	28
1	42_O_252	33	33	1	2	1	35	40
1	45_O_294	12	3	1	40	1	43	100
1	45_O_294	13	0	0	5	1	5	50
1	45_O_294	14	6	1	11	1	17	90
1	45_O_294	15	5	1	1	1	6	60
1	45_O_294	19	0	0	14	1	14	42
1	45_O_294	21	0	0	12	1	12	30
1	45_O_294	22	13	1	30	1	43	91
1	45_O_294	23	9	1	14	1	23	21
1	45_O_294	24	2	1	19	1	21	40
1	45_O_294	26	2	1	35	1	37	40
1	45_O_294	27	17	1	8	1	25	23
1	45_O_294	28	5	1	3	1	8	22
1	45_O_294	32	1	1	23	1	24	31
1	46_O_324	13	11	2	2	1	13	30
1	46_O_324	14	1	1	0	0	1	28
1	46_O_330	11	9	1	2	1	11	20
1	46_O_330	13	5	1	5	1	10	44
1	46_O_330	14	4	1	18	1	22	90
1	46_O_330	15	15	1	3	1	18	80
1	46_O_330	19	0	0	10	1	10	30
1	46_O_330	20	5	1	31	1	36	100
1	46_O_330	21	14	1	11	1	25	28
1	46_O_330	22	1	1	31	1	32	70
1	46_O_330	24	0	0	11	1	11	25
1	46_O_330	26	2	1	11	1	13	35
1	46_O_330	27	16	2	9	1	25	27
1	46_O_330	33	31	1	5	1	36	46
1	46_P_336	12	5	2	68	1	73	120
1	46_P_336	13	1	1	11	1	12	50
1	46_P_336	14	6	1	12	1	18	100
1	46_P_336	15	12	1	6	1	18	60
1	46_P_336	18	0	0	10	1	10	21
1	46_P_336	19	0	0	18	1	18	48
1	46_P_336	21	2	2	7	1	9	44
1	46_P_336	22	3	1	47	2	50	90
1	46_P_336	23	9	1	10	1	19	40
1	46_P_336	24	2	1	18	1	20	32
1	46_P_336	26	1	1	22	1	23	43
1	46_P_336	32	0	0	15	1	15	21
1	7F1_18	12	6	1	1	1	7	47
1	7F1_18	13	5	1	0	0	5	24
1	7F1_18	14	9	1	0	0	9	50
1	7D8_10	12	7	1	48	1	55	100
1	7D8_10	13	0	0	5	1	5	35
1	7D8_10	14	1	1	23	2	24	80
1	7D8_10	15	8	1	2	1	10	60
1	7D8_10	19	0	0	22	1	22	38
1	7D8_10	21	0	0	17	1	17	36
1	7D8_10	22	1	1	45	1	46	90
1	7D8_10	24	3	1	9	1	12	25
1	7D8_10	26	1	1	21	1	22	27
1	7D8_10	32	1	1	18	1	19	20
2	28_FP_15	10	523	4	0	0	523	200
2	28_FP_15	12	616	2	0	0	616	600
2	28_FP_15	13	130	2	0	0	130	100
2	28_FP_15	14	6	1	0	0	6	33
2	28_O_17	10	368	3	0	0	368	200
2	28_O_17	12	504	1	0	0	504	600
2	28_O_17	13	80	2	0	0	80	100
2	J5-19	10	300	3	0	0	300	28
2	J5-19	12	336	2	0	0	336	400
2	J5-19	13	55	2	0	0	55	30
2	J5-19	14	16	2	0	0	16	23
2	J5-19	20	15	1	0	0	15	27
2	J5-4	12	97	2	0	0	97	80
2	J5-4	13	708	1	0	0	708	200
2	J5-4	14	448	2	0	0	448	300
2	J5-4	15	8	1	1	1	9	30
2	J5-4	19	23	2	0	0	23	50
2	J5-4	26	860	2	0	0	860	200
3	47_O_355	12	0	0	1	1	1	100
3	47_O_355	13	16	2	0	0	16	42
4	26_O_12	10	114	2	0	0	114	58
4	26_O_12	11	19	2	0	0	19	20
4	26_O_12	12	61	2	1	1	62	100
4	26_O_12	13	19	1	0	0	19	30
4	26_O_12	14	33	2	0	0	33	72
4	28_O_18	10	120	2	0	0	120	44
4	28_O_18	11	34	2	0	0	34	31
4	28_O_18	12	75	2	0	0	75	100
4	28_O_18	13	20	1	0	0	20	23
4	28_O_18	14	36	1	0	0	36	60
4	28_O_18	15	45	2	2	1	47	25
4	28_O_30	10	127	2	0	0	127	50
4	28_O_30	11	49	2	0	0	49	28
4	28_O_30	12	66	3	1	1	67	60
4	28_O_30	14	57	2	0	0	57	80
4	28_O_30	15	21	1	1	1	22	30
4	33_O_91	10	144	3	0	0	144	61
4	33_O_91	11	42	2	0	0	42	28
4	33_O_91	12	99	2	0	0	99	100
4	33_O_91	13	14	1	0	0	14	20
4	33_O_91	14	40	2	0	0	40	90
4	33_O_91	15	17	2	0	0	17	27
4	33_O_92	10	136	3	0	0	136	54
4	33_O_92	11	32	2	0	0	32	27
4	33_O_92	12	98	2	0	0	98	100
4	33_O_92	14	47	2	0	0	47	70
4	33_O_92	15	21	1	6	1	27	34
4	33_O_98	10	132	3	0	0	132	60
4	33_O_98	11	34	2	0	0	34	22
4	33_O_98	12	78	3	1	1	79	70
4	33_O_98	14	69	2	0	0	69	60
4	33_O_98	15	18	1	1	1	19	21
4	33_O_99	10	108	2	0	0	108	60
4	33_O_99	11	38	2	0	0	38	30
4	33_O_99	12	33	1	0	0	33	60
4	33_O_99	14	60	3	0	0	60	60
4	33_O_99	15	19	2	1	1	20	22
5	28_O_23	13	28	1	0	0	28	400
5	28_O_23	14	0	0	0	0	0	120
5	28_O_24	10	20	1	1	1	21	29
5	28_O_24	13	8	1	1	1	9	20
5	31_O_69	6	1	1	0	0	1	20
5	31_O_69	13	0	0	1	1	1	80
5	37_O_187	12	0	0	0	0	0	20
5	45_O_291	13	10	1	0	0	10	50
5	45_O_293	13	5	1	0	0	5	80
5	45_O_293	14	0	0	0	0	0	50
5	45_O_306	6	0	0	0	0	0	20
5	45_O_306	13	14	1	0	0	14	200
5	45_O_306	14	0	0	0	0	0	120
6	S16	33	3	1	8	1	11	22
6	S16	35	0	0	2	1	2	74
6	GV1681	35	1	1	0	0	1	27
6	GV1685	35	3	1	1	1	4	60
6	SOS4_4	35	0	0	0	0	0	35
6	SOT7_11	33	0	0	6	1	6	22
6	SOT7_11	35	1	1	1	1	2	50
7	40_P_239	33	1	1	0	0	1	60
7	42_P_268	14	1	1	0	0	1	21
7	47_P_368	33	16	2	2	1	18	24
7	8F5_39	12	1	1	0	0	1	240
7	8F5_39	14	5	1	0	0	5	24
7	8F5_39	15	1	1	0	0	1	50
7	8T2_10	14	40	1	20	1	60	50
7	8T2_10	15	NC	NC	NC	NC	NC	80
7	8T2_10	16	NC	NC	NC	NC	NC	200
7	8T2_10	19	NC	NC	NC	NC	NC	1000
7	8T2_10	20	NC	NC	NC	NC	NC	1000
7	8T2_10	23	NC	NC	NC	NC	NC	1000
7	8T2_10	28	NC	NC	NC	NC	NC	1000
7	8T5_11	12	2	1	44	1	46	140
7	8T5_11	14	6	1	0	0	6	20
7	8T5_11	15	0	0	0	0	0	50
7	GV1692	12	2	1	0	0	2	100
7	GV1692	13	12	1	0	0	12	20
7	GV1692	14	0	0	20	2	20	80
7	GV1698	33	3	1	3	1	6	21
7	SOS2_11	35	0	0	0	0	0	40
8	28_O_19	11	0	0	0	0	0	25
8	28_O_19	12	0	0	0	0	0	100
8	45_O_292	16	16	1	0	0	16	50
8	45_O_292	17	60	1	2	1	62	100
8	45_O_292	18	368	1	0	0	368	400
8	45_O_292	19	92	1	0	0	92	110
8	45_O_292	24	70	1	1	1	71	120
8	45_O_292	20	6	1	0	0	6	40
8	45_O_301	16	26	2	0	0	26	90
8	45_O_301	17	74	1	1	1	75	120
8	45_O_301	18	348	1	0	0	348	400
8	45_O_301	19	0	0	1	1	1	80
8	45_O_301	20	4	1	0	0	1	60
8	45_O_301	21	0	0	0	0	0	23
8	45_O_301	24	71	1	0	0	71	120
8	45_O_301	25	3	1	1	1	4	60
8	45_O_301	30	4	1	0	0	4	31
8	45_O_310	16	20	1	0	0	20	90
8	45_O_310	17	21	2	1	1	22	90
8	45_O_310	18	410	1	0	0	410	400
8	45_O_310	19	15	1	1	1	16	90
8	45_O_310	20	8	1	1	1	9	50
8	45_O_310	24	77	1	0	0	77	100
8	45_O_310	25	11	1	0	0	11	24
8	45_O_313	16	20	1	0	0	20	50
8	45_O_313	17	51	1	0	0	51	100
8	45_O_313	18	384	1	0	0	384	400
8	45_O_313	19	120	1	0	0	120	100
8	45_O_313	20	5	2	0	0	5	46
8	45_O_313	24	40	1	0	0	40	120
8	45_O_313	25	7	1	0	0	7	33
8	J5-15	16	9	1	0	0	9	80
8	J5-15	17	63	1	1	1	64	120
8	J5-15	18	426	1	0	0	426	400
8	J5-15	19	100	1	0	0	100	100
8	J5-15	20	6	1	0	0	6	50
8	J5-15	24	102	1	0	0	102	120
8	J5-15	25	13	1	0	0	0	25
single	22_O_6	14	3	1	4	1	7	24
single	22_O_6	16	205	1	6	1	211	400
single	22_O_6	17	167	2	0	0	167	360
single	25_P_9	1	1	1	6	2	7	39
single	25_P_9	2	6	2	46	4	52	104
single	25_P_9	5	3	1	2	1	5	31
single	25_P_9	8	3	1	1	1	4	30
single	25_P_9	9	1	1	2	1	3	60
single	25_P_9	12	1	1	82	3	83	200
single	25_P_9	13	3	1	18	3	21	100
single	25_P_9	14	1	1	0	0	1	112
single	25_P_9	15	0	1	7	1	7	24
single	25_P_9	16	0	0	0	0	0	50
single	32_O_89	19	9	1	0	0	9	20
single	32_O_89	20	8	1	0	0	8	37
single	32_O_89	27	3	1	0	0	3	23
single	32_O_89	28	4	1	0	0	4	24
single	34_O_104	17	15	1	0	0	15	20
single	34_O_104	20	38	3	0	0	38	30
single	34_O_104	21	50	2	0	0	50	23
single	34_O_104	25	12	1	0	0	12	28
single	34_O_104	27	15	2	0	0	15	31
single	34_O_104	28	12	1	0	0	12	30
single	34_O_104	33	14	1	0	0	14	40
single	34_O_104	35	30	2	0	0	30	40
single	45_P_323	19	4	1	0	0	4	21
single	45_P_323	20	10	1	0	0	10	42
single	45_P_323	21	14	2	0	0	14	25
single	45_P_323	27	8	1	0	0	8	28
single	45_P_323	33	8	1	0	0	8	20
single	45_P_323	35	20	2	0	0	20	44
single	47_O_351	11	10	1	0	0	10	34
single	47_O_351	12	51	1	2	1	53	100
single	47_O_351	13	10	1	2	2	12	30
single	47_O_354	11	5	2	0	0	5	44
single	47_O_354	12	13	1	0	0	13	60
single	47_O_354	13	6	1	0	0	6	28
single	GV1696	10	5	1	0	0	5	20
Figure 3B vibrio multiplex ddPCR
Plate	Well	Sample description 1	Target	Copies per uL of DNA	Conc(copies/µL)	pg/µL	Status	Status Reason	Experiment	SampleType	TargetType	Supermix	DyeName(s)	Copies/20µLWell	copies per uL	TotalConfMin	PoissonConfMax	PoissonConfMin	Accepted Droplets	Positives	Negatives	Copies/uL linked molecules	CNV	TotalCNVMax	TotalCNVMin	PoissonCNVMax	PoissonCNVMin	ReferenceCopies	UnknownCopies	Threshold1	Threshold2	Threshold3	ThresholdSigmaAbove	ThresholdSigmaBelow	ReferenceUsed	Ratio	TotalRatioMax	TotalRatioMin	PoissonRatioMax	PoissonRatioMin	Fractional Abundance	TotalFractionalAbundanceMax	TotalFractionalAbundanceMin	PoissonFractionalAbundanceMax	PoissonFractionalAbundanceMin	MeanAmplitudeOfPositives	MeanAmplitudeOfNegatives	MeanAmplitudeTotal	ExperimentComments
1	A01	10.1	V1	4.88	1.22		Manual	Droplets Analyzed Manually	DQ	Unknown	Unknown	ddPCR Multiplex Supermix	FAM	24.41	4.88		1.9	0.73	17530	17	17513	0	0.08			0.12	0.04	2		3000			10.86	69.3	V2	0.04			0.06	0.02	3.94			5.79	2.08	5325.92	402.28	407.05
	A01	10.1	V5	5.74	1.44		Manual	Droplets Analyzed Manually	DQ	Unknown	Unknown	ddPCR Multiplex Supermix	HEX	28.72	5.74		2.16	0.89	17530	20	17510	0	0.1			0.14	0.05	2		2000			7.79	16.99	V2	0.05			0.07	0.03	4.6			6.59	2.61	3064.56	536.64	539.53
	A01	10.1	V8	198.76	49.69		Manual	Droplets Analyzed Manually	DQ	Unknown	Unknown	ddPCR Multiplex Supermix	Cy5	993.8	198.76		53.43	45.96	17530	679	16851	0.01	3.34			3.75	2.93	2		5329.06			4.26	109.95	V2	1.67			1.87	1.46	62.54			65.41	59.66	8665.8	-160.84	181.05
	A01	10.1	V2	119.08	29.77		Manual	Droplets Analyzed Manually	DQ	Unknown	Unknown	ddPCR Multiplex Supermix	Cy5.5	595.38	119.08		32.65	26.89	17530	410	17120	0.01								5000			2.44	12.32												6883.08	3028.59	3118.74
	A02	10.2	V1	4.85	1.21		Manual	Droplets Analyzed Manually	DQ	Unknown	Unknown	ddPCR Multiplex Supermix	FAM	24.23	4.85		1.97	0.68	14544	14	14530	0	0.08			0.12	0.04	2		3000			3.88	74.51	V2	0.04			0.06	0.02	3.87			5.88	1.85	5069.78	416.12	420.6
	A02	10.2	V5	15.24	3.81		Manual	Droplets Analyzed Manually	DQ	Unknown	Unknown	ddPCR Multiplex Supermix	HEX	76.22	15.24		5.06	2.79	14544	44	14500	0	0.25			0.33	0.17	2		2000			5.66	20.05	V2	0.13			0.17	0.09	11.24			14.38	8.09	2999.94	541.2	548.64
	A02	10.2	V8	240.92	60.23		Manual	Droplets Analyzed Manually	DQ	Unknown	Unknown	ddPCR Multiplex Supermix	Cy5	1204.6	240.92		64.77	55.71	14544	680	13864	0	4			4.52	3.48	2		5329.06			3.26	41.98	V2	2			2.26	1.74	66.67			69.55	63.79	8277.58	-156.54	237.79
	A02	10.2	V2	120.44	30.11		Manual	Droplets Analyzed Manually	DQ	Unknown	Unknown	ddPCR Multiplex Supermix	Cy5.5	602.18	120.44		33.29	26.93	14544	344	14200	0								5000			2.27	10.91												6667.2	3199.81	3281.82
	A03	10.3	V1	3.95	0.99		Manual	Droplets Analyzed Manually	DQ	Unknown	Unknown	ddPCR Multiplex Supermix	FAM	19.77	3.95		1.58	0.57	19095	15	19080	0	0.03			0.05	0.01	2		3000			19.22	80.6	V2	0.02			0.02	0.01	1.49			2.25	0.73	5278.82	417.44	421.26
	A03	10.3	V5	20.07	5.02		Manual	Droplets Analyzed Manually	DQ	Unknown	Unknown	ddPCR Multiplex Supermix	HEX	100.33	20.07		6.23	3.97	19095	76	19019	0	0.15			0.19	0.12	2		2000			6.89	19.88	V2	0.08			0.09	0.06	7.12			8.67	5.57	3035.83	528.13	538.11
	A03	10.3	V8	379.71	94.93		Manual	Droplets Analyzed Manually	DQ	Unknown	Unknown	ddPCR Multiplex Supermix	Cy5	1898.53	379.71		99.93	89.94	19095	1388	17707	0	2.9			3.14	2.66	2		5329.06			3.67	60.68	V2	1.45			1.57	1.33	59.19			61.18	57.21	8318.48	-162.15	454.3
	A03	10.3	V2	261.76	65.44		Manual	Droplets Analyzed Manually	DQ	Unknown	Unknown	ddPCR Multiplex Supermix	Cy5.5	1308.78	261.76		69.57	61.32	19095	968	18127	0								5000			2.17	10.16												6705.96	3275.37	3449.28
	A04	10.4	V1	8.68	2.17		Manual	Droplets Analyzed Manually	DQ	Unknown	Unknown	ddPCR Multiplex Supermix	FAM	43.42	8.68		3.05	1.48	17397	30	17367	0	0.08			0.11	0.05	2		3000			6.34	72.68	V2	0.04			0.05	0.02	3.76			5.1	2.43	5099.7	406.96	415.06
	A04	10.4	V5	28.42	7.11		Manual	Droplets Analyzed Manually	DQ	Unknown	Unknown	ddPCR Multiplex Supermix	HEX	142.12	28.42		8.61	5.79	17397	98	17299	0	0.26			0.31	0.2	2		2000			7.58	20.64	V2	0.13			0.16	0.1	11.35			13.48	9.22	2990.92	498.4	512.44
	A04	10.4	V8	307.99	77		Manual	Droplets Analyzed Manually	DQ	Unknown	Unknown	ddPCR Multiplex Supermix	Cy5	1539.97	307.99		81.7	72.31	17397	1033	16364	0.68	2.77			3.04	2.51	2		5329.06			3.57	56.52	V2	1.39			1.52	1.26	58.11			60.4	55.82	8191.85	-163.14	332.97
	A04	10.4	V2	222.03	55.51		Manual	Droplets Analyzed Manually	DQ	Unknown	Unknown	ddPCR Multiplex Supermix	Cy5.5	1110.13	222.03		59.48	51.54	17397	751	16646	0.68								5000			2.09	10.25												6627.51	3221.61	3368.64
	A05	10.5	V1	8.36	2.09		Manual	Droplets Analyzed Manually	DQ	Unknown	Unknown	ddPCR Multiplex Supermix	FAM	41.81	8.36		2.97	1.41	16863	28	16835	0	0.05			0.07	0.03	2		3000			8.43	78.8	V2	0.03			0.04	0.02	2.62			3.59	1.65	4983.45	387.75	395.38
	A05	10.5	V5	12.55	3.14		Manual	Droplets Analyzed Manually	DQ	Unknown	Unknown	ddPCR Multiplex Supermix	HEX	62.74	12.55		4.19	2.28	16863	42	16821	0	0.08			0.11	0.06	2		2000			9.95	22.92	V2	0.04			0.05	0.03	3.88			5.04	2.72	2899.7	459.17	465.25
	A05	10.5	V8	686.58	171.65		Manual	Droplets Analyzed Manually	DQ	Unknown	Unknown	ddPCR Multiplex Supermix	Cy5	3432.92	686.58		178.93	164.41	16863	2151	14712	0	4.42			4.75	4.09	2		5329.06			3.43	36.28	V2	2.21			2.37	2.04	68.84			70.45	67.24	7954.52	-151.14	882.8
	A05	10.5	V2	310.76	77.69		Manual	Droplets Analyzed Manually	DQ	Unknown	Unknown	ddPCR Multiplex Supermix	Cy5.5	1553.79	310.76		82.49	72.91	16863	1010	15853	0								5000			2	10.51												6532.57	3011.2	3222.11
	A06	10.6	V1	1.42	0.36		Manual	Droplets Analyzed Manually	DQ	Unknown	Unknown	ddPCR Multiplex Supermix	FAM	7.11	1.42		0.77	0.12	17706	5	17701	0	0.01			0.01	0	2		3000			3.07	80.53	V2	0			0.01	0	0.29			0.56	0.03	4956.75	353.48	354.78
	A06	10.6	V5	22.5	5.62		Manual	Droplets Analyzed Manually	DQ	Unknown	Unknown	ddPCR Multiplex Supermix	HEX	112.5	22.5		6.96	4.47	17706	79	17627	0	0.09			0.11	0.07	2		2000			7.59	30.98	V2	0.05			0.06	0.04	4.43			5.39	3.47	2874.77	406.4	417.41
	A06	10.6	V8	780.77	195.19		Manual	Droplets Analyzed Manually	DQ	Unknown	Unknown	ddPCR Multiplex Supermix	Cy5	3903.83	780.77		202.81	187.62	17706	2545	15161	0	3.22			3.42	3.02	2		5329.06			3.66	33.4	V2	1.61			1.71	1.51	61.65			63.13	60.18	8048.84	-103.32	1068.44
	A06	10.6	V2	485.6	121.4		Manual	Droplets Analyzed Manually	DQ	Unknown	Unknown	ddPCR Multiplex Supermix	Cy5.5	2428.02	485.6		127.31	115.52	17706	1629	16077	0								5000			1.99	7.28												6442.78	2064.8	2467.58
	A07	10.7	V1	2.84	0.71		Manual	Droplets Analyzed Manually	DQ	Unknown	Unknown	ddPCR Multiplex Supermix	FAM	14.18	2.84		1.22	0.37	19521	11	19510	0	0.03			0.05	0.01	2		3000			6.41	94.76	V2	0.02			0.03	0.01	1.66			2.65	0.67	5030.54	410.67	413.27
	A07	10.7	V5	5.42	1.35		Manual	Droplets Analyzed Manually	DQ	Unknown	Unknown	ddPCR Multiplex Supermix	HEX	27.08	5.42		2.02	0.85	19521	21	19500	0	0.06			0.09	0.04	2		2000			6.73	20.1	V2	0.03			0.05	0.02	3.13			4.46	1.8	2906.16	466.2	468.83
	A07	10.7	V8	239.11	59.78		Manual	Droplets Analyzed Manually	DQ	Unknown	Unknown	ddPCR Multiplex Supermix	Cy5	1195.55	239.11		63.68	55.89	19521	906	18615	0.51	2.85			3.14	2.56	2		5329.06			3.12	58.38	V2	1.43			1.57	1.28	58.77			61.23	56.32	7899.3	-162.77	211.41
	A07	10.7	V2	167.72	41.93		Manual	Droplets Analyzed Manually	DQ	Unknown	Unknown	ddPCR Multiplex Supermix	Cy5.5	838.61	167.72		45.18	38.69	19521	640	18881	0.51								5000			2.11	11.37												6616.19	3317.86	3425.99
	A08	10.8	V1	2.53	0.63		Manual	Droplets Analyzed Manually	DQ	Unknown	Unknown	ddPCR Multiplex Supermix	FAM	12.64	2.53		1.11	0.31	19913	10	19903	0	0.03			0.05	0.01	2		3000			18.96	96.59	V2	0.01			0.02	0.01	1.43			2.32	0.53	5145.36	400.2	402.58
	A08	10.8	V5	6.07	1.52		Manual	Droplets Analyzed Manually	DQ	Unknown	Unknown	ddPCR Multiplex Supermix	HEX	30.34	6.07		2.21	0.99	19913	24	19889	0	0.07			0.1	0.04	2		2000			11.23	23.26	V2	0.03			0.05	0.02	3.35			4.69	2.02	2904.75	483.67	486.59
	A08	10.8	V8	281.63	70.41		Manual	Droplets Analyzed Manually	DQ	Unknown	Unknown	ddPCR Multiplex Supermix	Cy5	1408.16	281.63		74.61	66.22	19913	1084	18829	0.21	3.22			3.53	2.91	2		5329.06			3.1	51.79	V2	1.61			1.77	1.46	61.7			63.97	59.43	7836.79	-159.28	276
	A08	10.8	V2	174.82	43.7		Manual	Droplets Analyzed Manually	DQ	Unknown	Unknown	ddPCR Multiplex Supermix	Cy5.5	874.09	174.82		46.99	40.42	19913	680	19233	0.21								5000			1.9	11.79												6417.44	3270.41	3377.88
	A09	10.9	V1	14.11	3.53		Manual	Droplets Analyzed Manually	DQ	Unknown	Unknown	ddPCR Multiplex Supermix	FAM	70.53	14.11		4.62	2.62	17144	48	17096	0	0.12			0.16	0.09	2		3000			15	82.48	V2	0.06			0.08	0.04	5.77			7.37	4.18	5181.74	422.74	436.06
	A09	10.9	V5	15.28	3.82		Manual	Droplets Analyzed Manually	DQ	Unknown	Unknown	ddPCR Multiplex Supermix	HEX	76.42	15.28		4.96	2.87	17144	52	17092	0	0.13			0.17	0.1	2		2000			6.58	22.64	V2	0.07			0.09	0.05	6.22			7.87	4.58	2973.51	500.24	507.74
	A09	10.9	V8	367	91.75		Manual	Droplets Analyzed Manually	DQ	Unknown	Unknown	ddPCR Multiplex Supermix	Cy5	1835.02	367		96.94	86.58	17144	1206	15938	0	3.19			3.48	2.9	2		5329.06			3.54	49.81	V2	1.59			1.74	1.45	61.44			63.59	59.3	8099.42	-153.75	426.82
	A09	10.9	V2	230.29	57.57		Manual	Droplets Analyzed Manually	DQ	Unknown	Unknown	ddPCR Multiplex Supermix	Cy5.5	1151.46	230.29		61.65	53.5	17144	767	16377	0								5000			2.31	9.3												6810.41	3431.02	3582.21
	A10	10.10	V1	8.57	2.14		Manual	Droplets Analyzed Manually	DQ	Unknown	Unknown	ddPCR Multiplex Supermix	FAM	42.83	8.57		2.98	1.48	18810	32	18778	0	0.08			0.11	0.05	2		3000			5.56	73.35	V2	0.04			0.06	0.03	3.95			5.31	2.6	4934.12	417.19	424.88
	A10	10.10	V5	39.21	9.8		Manual	Droplets Analyzed Manually	DQ	Unknown	Unknown	ddPCR Multiplex Supermix	HEX	196.03	39.21		11.39	8.21	18810	146	18664	0	0.38			0.44	0.31	2		2000			7.44	21.63	V2	0.19			0.22	0.16	15.86			18.22	13.49	2943.2	500.94	519.9
	A10	10.10	V8	329.97	82.49		Manual	Droplets Analyzed Manually	DQ	Unknown	Unknown	ddPCR Multiplex Supermix	Cy5	1649.84	329.97		87.18	77.82	18810	1194	17616	0.34	3.17			3.46	2.88	2		5329.06			3.37	53.15	V2	1.59			1.73	1.44	61.33			63.48	59.17	7979.18	-151.28	364.81
	A10	10.10	V2	208.07	52.02		Manual	Droplets Analyzed Manually	DQ	Unknown	Unknown	ddPCR Multiplex Supermix	Cy5.5	1040.35	208.07		55.72	48.33	18810	762	18048	0.34								5000			2.27	10.97												6715.12	3354.59	3490.72
	A11	11.1	V1	1.26	0.32		Manual	Droplets Analyzed Manually	DQ	Unknown	Unknown	ddPCR Multiplex Supermix	FAM	6.31	1.26		0.69	0.11	19935	5	19930	0	0.38			0.76	0	2		3000			12.05	106.9	V2	0.19			0.38	0	16.12			29.51	2.74	5042.26	408.95	410.11
	A11	11.1	V5	1.01	0.25		Manual	Droplets Analyzed Manually	DQ	Unknown	Unknown	ddPCR Multiplex Supermix	HEX	5.05	1.01		0.6	0.08	19935	4	19931	0	0.31			0.65	0	2		2000			14.95	23.44	V2	0.15			0.32	0	13.33			26.02	0.64	2948.73	494.56	495.05
	A11	11.1	V8	14.66	3.67		Manual	Droplets Analyzed Manually	DQ	Unknown	Unknown	ddPCR Multiplex Supermix	Cy5	73.3	14.66		4.69	2.8	19935	58	19877	0	4.47			6.55	2.38	2		5329.06			3.25	299.34	V2	2.23			3.27	1.19	69.06			79.02	59.11	7844.37	-152.86	-129.59
	A11	11.1	V2	6.57	1.64		Manual	Droplets Analyzed Manually	DQ	Unknown	Unknown	ddPCR Multiplex Supermix	Cy5.5	32.83	6.57		2.36	1.09	19935	26	19909	0								5000			3.19	14.11												6965.03	3294.16	3298.95
	A12	11.2	V1	1.7	0.43		Manual	Droplets Analyzed Manually	DQ	Unknown	Unknown	ddPCR Multiplex Supermix	FAM	8.51	1.7		0.87	0.17	17748	6	17742	0	0.05			0.09	0.01	2		3000			4.12	97.63	V2	0.02			0.05	0	2.39			4.35	0.44	4798.83	414.53	416.01
	A12	11.2	V5	5.67	1.42		Manual	Droplets Analyzed Manually	DQ	Unknown	Unknown	ddPCR Multiplex Supermix	HEX	28.37	5.67		2.14	0.88	17748	20	17728	0	0.16			0.24	0.09	2		2000			9.71	23.82	V2	0.08			0.12	0.04	7.56			10.78	4.34	2929.47	484.39	487.15
	A12	11.2	V8	91.26	22.81		Manual	Droplets Analyzed Manually	DQ	Unknown	Unknown	ddPCR Multiplex Supermix	Cy5	456.29	91.26		25.32	20.31	17748	319	17429	0.19	2.63			3.07	2.19	2		5329.06			3.18	121.48	V2	1.32			1.54	1.1	56.81			60.91	52.72	7867.2	-143.35	0.63
	A12	11.2	V2	69.36	17.34		Manual	Droplets Analyzed Manually	DQ	Unknown	Unknown	ddPCR Multiplex Supermix	Cy5.5	346.82	69.36		19.52	15.16	17748	243	17505	0.19								5000			2.83	13.74												6826.86	3280.99	3329.54
	B01	11.3	V1	5.66	1.41		Manual	Droplets Analyzed Manually	DQ	Unknown	Unknown	ddPCR Multiplex Supermix	FAM	28.29	5.66		2.15	0.87	16905	19	16886	0	0.07			0.1	0.04	2		3000			4.53	40.44	V2	0.03			0.05	0.02	3.18			4.6	1.76	5243.76	408.03	413.47
	B01	11.3	V5	14.31	3.58		Manual	Droplets Analyzed Manually	DQ	Unknown	Unknown	ddPCR Multiplex Supermix	HEX	71.53	14.31		4.69	2.66	16905	48	16857	0	0.17			0.22	0.12	2		2000			7.68	18.47	V2	0.08			0.11	0.06	7.67			9.76	5.57	3010.67	550.19	557.17
	B01	11.3	V8	599.88	149.97		Manual	Droplets Analyzed Manually	DQ	Unknown	Unknown	ddPCR Multiplex Supermix	Cy5	2999.4	599.88		156.74	143.24	16905	1900	15005	0	6.96			7.62	6.31	2		5329.06			3.47	28.31	V2	3.48			3.81	3.16	77.69			79.31	76.07	8475.44	-159.97	810.59
	B01	11.3	V2	172.27	43.07		Manual	Droplets Analyzed Manually	DQ	Unknown	Unknown	ddPCR Multiplex Supermix	Cy5.5	861.34	172.27		46.61	39.53	16905	569	16336	0								5000			2.83	9.75												7075.61	3211.36	3341.43
	B02	11.4	V1	1.39	0.35		Manual	Droplets Analyzed Manually	DQ	Unknown	Unknown	ddPCR Multiplex Supermix	FAM	6.96	1.39		0.82	0.1	14470	4	14466	0	0.03			0.07	0	2		3000			3.41	65.75	V2	0.02			0.03	0	1.6			3.23	0	4810.31	415.11	416.33
	B02	11.4	V5	8.7	2.18		Manual	Droplets Analyzed Manually	DQ	Unknown	Unknown	ddPCR Multiplex Supermix	HEX	43.5	8.7		3.15	1.43	14470	25	14445	0	0.2			0.29	0.12	2		2000			3	21.15	V2	0.1			0.14	0.06	9.23			12.7	5.75	2883.46	533.75	537.81
	B02	11.4	V8	113.58	28.4		Manual	Droplets Analyzed Manually	DQ	Unknown	Unknown	ddPCR Multiplex Supermix	Cy5	567.92	113.58		31.5	25.3	14470	323	14147	0.41	2.65			3.1	2.21	2		5329.06			2.82	42.14	V2	1.33			1.55	1.11	57.03			61.11	52.96	8046.46	-152.94	30.08
	B02	11.4	V2	85.57	21.39		Manual	Droplets Analyzed Manually	DQ	Unknown	Unknown	ddPCR Multiplex Supermix	Cy5.5	427.83	85.57		24.08	18.71	14470	244	14226	0.41								5000			2.27	10.07												7010.57	3169.54	3234.31
	B03	11.5	V1	0.76	0.19		Manual	Droplets Analyzed Manually	DQ	Unknown	Unknown	ddPCR Multiplex Supermix	FAM	3.8	0.76		0.5	0.05	19862	3	19859	0	0.05			0.1	0	2		3000			34.93	83.93	V2	0.02			0.05	0	2.3			5.04	0	5156.37	404.09	404.81
	B03	11.5	V5	3.04	0.76		Manual	Droplets Analyzed Manually	DQ	Unknown	Unknown	ddPCR Multiplex Supermix	HEX	15.2	3.04		1.28	0.41	19862	12	19850	0	0.19			0.3	0.08	2		2000			6.08	20.54	V2	0.09			0.15	0.04	8.61			13.34	3.88	2972.16	508.96	510.45
	B03	11.5	V8	68.61	17.15		Manual	Droplets Analyzed Manually	DQ	Unknown	Unknown	ddPCR Multiplex Supermix	Cy5	343.04	68.61		19.2	15.1	19862	269	19593	0	4.25			5.15	3.35	2		5329.06			3.56	125.19	V2	2.13			2.57	1.68	68.01			72.6	63.42	8232.77	-158.99	-45.34
	B03	11.5	V2	32.27	8.07		Manual	Droplets Analyzed Manually	DQ	Unknown	Unknown	ddPCR Multiplex Supermix	Cy5.5	161.37	32.27		9.47	6.67	19862	127	19735	0								5000			2.36	15.06												6775.95	3052.53	3076.34
	B04	11.6	V1	36.41	9.1		Manual	Droplets Analyzed Manually	DQ	Unknown	Unknown	ddPCR Multiplex Supermix	FAM	182.04	36.41		10.71	7.5	17198	124	17074	0.16	0.27			0.32	0.22	2		3000			6.05	58.72	V2	0.14			0.16	0.11	11.94			13.91	9.96	5026.87	392.81	426.22
	B04	11.6	V5	36.7	9.18		Manual	Droplets Analyzed Manually	DQ	Unknown	Unknown	ddPCR Multiplex Supermix	HEX	183.52	36.7		10.79	7.57	17198	125	17073	0.16	0.27			0.32	0.22	2		2000			7.28	20.01	V2	0.14			0.16	0.11	12.02			14	10.04	2902.14	474.3	491.94
	B04	11.6	V8	331.94	82.99		Manual	Droplets Analyzed Manually	DQ	Unknown	Unknown	ddPCR Multiplex Supermix	Cy5	1659.72	331.94		87.91	78.09	17198	1098	16100	0	2.47			2.69	2.25	2		5329.06			3.54	41.4	V2	1.24			1.35	1.13	55.27			57.46	53.09	7998.5	-153.17	367.27
	B04	11.6	V2	268.59	67.15		Manual	Droplets Analyzed Manually	DQ	Unknown	Unknown	ddPCR Multiplex Supermix	Cy5.5	1342.96	268.59		71.56	62.75	17198	894	16304	0								5000			2.99	10.88												6958.92	3041.32	3244.97
	B05	11.7	V1	0.57	0.14		Manual	Droplets Analyzed Manually	DQ	Unknown	Unknown	ddPCR Multiplex Supermix	FAM	2.84	0.57		0.45	0.02	17745	2	17743	0	0.11			0.27	0	2		3000			7.66	92.78	V2	0.05			0.13	0	5			12.39	0	4672.93	405.16	405.64
	B05	11.7	V5	1.13	0.28		Manual	Droplets Analyzed Manually	DQ	Unknown	Unknown	ddPCR Multiplex Supermix	HEX	5.67	1.13		0.67	0.09	17745	4	17741	0	0.21			0.44	0	2		2000			8.1	20.83	V2	0.11			0.22	0	9.52			18.79	0.24	2980.17	496.97	497.53
	B05	11.7	V8	16.19	4.05		Manual	Droplets Analyzed Manually	DQ	Unknown	Unknown	ddPCR Multiplex Supermix	Cy5	80.94	16.19		5.19	3.08	17745	57	17688	0	3			4.24	1.76	2		5329.06			3.66	128.86	V2	1.5			2.12	0.88	60.01			69.92	50.11	8063.34	-166.73	-140.3
	B05	11.7	V2	10.79	2.7		Manual	Droplets Analyzed Manually	DQ	Unknown	Unknown	ddPCR Multiplex Supermix	Cy5.5	53.93	10.79		3.65	1.93	17745	38	17707	0								5000			3.33	13.3												7138.47	3264.85	3273.15
	B06	11.8	V1	4.28	1.07		Manual	Droplets Analyzed Manually	DQ	Unknown	Unknown	ddPCR Multiplex Supermix	FAM	21.39	4.28		1.71	0.61	17653	15	17638	0	0.08			0.13	0.04	2		3000			21.2	72.59	V2	0.04			0.06	0.02	4.07			6.12	2.03	5178.69	407.72	411.77
	B06	11.8	V5	18.27	4.57		Manual	Droplets Analyzed Manually	DQ	Unknown	Unknown	ddPCR Multiplex Supermix	HEX	91.37	18.27		5.79	3.54	17653	64	17589	0	0.36			0.46	0.27	2		2000			6.62	21.75	V2	0.18			0.23	0.13	15.35			18.83	11.88	2952.59	488.06	497
	B06	11.8	V8	142.51	35.63		Manual	Droplets Analyzed Manually	DQ	Unknown	Unknown	ddPCR Multiplex Supermix	Cy5	712.57	142.51		38.78	32.49	17653	493	17160	0	2.83			3.22	2.44	2		5329.06			4.03	101.69	V2	1.41			1.61	1.22	58.58			61.91	55.26	8150.64	-165.01	67.22
	B06	11.8	V2	100.76	25.19		Manual	Droplets Analyzed Manually	DQ	Unknown	Unknown	ddPCR Multiplex Supermix	Cy5.5	503.79	100.76		27.83	22.55	17653	350	17303	0								5000			3.69	12.03												7224.17	3282.27	3360.42
	B07	11.9	V1	1.13	0.28		Manual	Droplets Analyzed Manually	DQ	Unknown	Unknown	ddPCR Multiplex Supermix	FAM	5.65	1.13		1.35	0.01	4450	1	4449	0.28	0.18			0.63	0	2		3000				43.89	V2	0.09			0.31	0	8.32			26.97	0	3659.6	396.82	397.55
	B07	11.9	V5	3.39	0.85		Manual	Droplets Analyzed Manually	DQ	Unknown	Unknown	ddPCR Multiplex Supermix	HEX	16.97	3.39		2.25	0.2	4450	3	4447	0.28	0.54			1.28	0	2		2000			1.73	18.15	V2	0.27			0.64	0	21.41			44.12	0	2707.14	414.56	416.11
	B07	11.9	V8	14.72	3.68		Manual	Droplets Analyzed Manually	DQ	Unknown	Unknown	ddPCR Multiplex Supermix	Cy5	73.6	14.72		6.08	2.01	4450	13	4437	0	2.36			4.3	0.43	2		5329.06			2.52	65.48	V2	1.18			2.15	0.22	54.17			74.47	33.88	7772.73	-156.81	-133.65
	B07	11.9	V2	12.45	3.11		Manual	Droplets Analyzed Manually	DQ	Unknown	Unknown	ddPCR Multiplex Supermix	Cy5.5	62.26	12.45		5.36	1.61	4450	11	4439	0								5000			2.24	4.36												6752.93	3356.84	3365.24
	B08	11.10	V1	0.31	0.08		Manual	Droplets Analyzed Manually	DQ	Unknown	Unknown	ddPCR Multiplex Supermix	FAM	1.53	0.31		0.37	0	16396	1	16395	0	0.02			0.08	0	2		3000				99.97	V2	0.01			0.04	0	1.17			3.93	0	4526.41	394.68	394.93
	B08	11.10	V5	5.83	1.46		Manual	Droplets Analyzed Manually	DQ	Unknown	Unknown	ddPCR Multiplex Supermix	HEX	29.17	5.83		2.22	0.89	16396	19	16377	0	0.45			0.68	0.22	2		2000			4.01	20.25	V2	0.23			0.34	0.11	18.42			25.97	10.86	2791.92	460.17	462.87
	B08	11.10	V8	29.85	7.46		Manual	Droplets Analyzed Manually	DQ	Unknown	Unknown	ddPCR Multiplex Supermix	Cy5	149.27	29.85		9.06	6.07	16396	97	16299	0.04	2.31			2.99	1.63	2		5329.06			2.79	58.5	V2	1.16			1.49	0.82	53.6			60.9	46.3	7580.16	-159.65	-113.86
	B08	11.10	V2	25.84	6.46		Manual	Droplets Analyzed Manually	DQ	Unknown	Unknown	ddPCR Multiplex Supermix	Cy5.5	129.22	25.84		7.95	5.17	16396	84	16312	0.04								5000			2.79	12.96												6763.66	3219.57	3237.72
	B09	12.1	V1	0.6	0.15		Manual	Droplets Analyzed Manually	DQ	Unknown	Unknown	ddPCR Multiplex Supermix	FAM	3.02	0.6		0.48	0.02	16668	2	16666	0	0.01			0.04	0	2		3000			1231.49	82.53	V2	0.01			0.02	0	0.7			1.77	0	5374.29	430.05	430.65
	B09	12.1	V5	15.42	3.85		Manual	Droplets Analyzed Manually	DQ	Unknown	Unknown	ddPCR Multiplex Supermix	HEX	77.09	15.42		5.02	2.89	16668	51	16617	0	0.36			0.47	0.25	2		2000			8.12	20.55	V2	0.18			0.23	0.13	15.27			19.15	11.39	3049.64	516.46	524.21
	B09	12.1	V8	132.12	33.03		Manual	Droplets Analyzed Manually	DQ	Unknown	Unknown	ddPCR Multiplex Supermix	Cy5	660.62	132.12		36.15	29.92	16668	432	16236	0.06	3.09			3.55	2.62	2		5329.06			3.41	88.65	V2	1.54			1.78	1.31	60.7			64.28	57.12	8245.26	-154.13	63.57
	B09	12.1	V2	85.55	21.39		Manual	Droplets Analyzed Manually	DQ	Unknown	Unknown	ddPCR Multiplex Supermix	Cy5.5	427.73	85.55		23.89	18.89	16668	281	16387	0.06								5000			4.4	10.92												7402.98	3488.98	3554.97
	B10	12.2	V1	6.13	1.53		Manual	Droplets Analyzed Manually	DQ	Unknown	Unknown	ddPCR Multiplex Supermix	FAM	30.67	6.13		2.25	0.99	18880	23	18857	0	0.07			0.1	0.04	2		3000			16.06	69.25	V2	0.04			0.05	0.02	3.56			5	2.12	5098.29	414.42	420.12
	B10	12.2	V5	46.59	11.65		Manual	Droplets Analyzed Manually	DQ	Unknown	Unknown	ddPCR Multiplex Supermix	HEX	232.93	46.59		13.38	9.92	18880	174	18706	0	0.56			0.66	0.47	2		2000			8.02	20.68	V2	0.28			0.33	0.23	21.91			24.79	19.03	2941.62	495.88	518.42
	B10	12.2	V8	267.63	66.91		Manual	Droplets Analyzed Manually	DQ	Unknown	Unknown	ddPCR Multiplex Supermix	Cy5	1338.13	267.63		71.11	62.72	18880	978	17902	0.45	3.22			3.55	2.9	2		5329.06			3.22	50.52	V2	1.61			1.77	1.45	61.71			64.09	59.32	7910.6	-150.17	267.38
	B10	12.2	V2	166.07	41.52		Manual	Droplets Analyzed Manually	DQ	Unknown	Unknown	ddPCR Multiplex Supermix	Cy5.5	830.36	166.07		44.81	38.24	18880	613	18267	0.45								5000			2.6	11.28												6869.58	3342.33	3456.85
	B11	12.3	V1	1.49	0.37		Manual	Droplets Analyzed Manually	DQ	Unknown	Unknown	ddPCR Multiplex Supermix	FAM	7.43	1.49		0.76	0.15	20332	6	20326	0	0.02			0.04	0	2		3000			30.16	74.12	V2	0.01			0.02	0	1.2			2.19	0.22	5136.47	424.2	425.59
	B11	12.3	V5	20.58	5.15		Manual	Droplets Analyzed Manually	DQ	Unknown	Unknown	ddPCR Multiplex Supermix	HEX	102.91	20.58		6.34	4.11	20332	83	20249	0	0.34			0.42	0.26	2		2000			7.1	21.35	V2	0.17			0.21	0.13	14.44			17.32	11.55	2970.05	516.03	526.05
	B11	12.3	V8	225.99	56.5		Manual	Droplets Analyzed Manually	DQ	Unknown	Unknown	ddPCR Multiplex Supermix	Cy5	1129.93	225.99		60.21	52.8	20332	893	19439	0.24	3.71			4.11	3.3	2		5329.06			2.82	78.54	V2	1.85			2.06	1.65	64.94			67.46	62.43	7895.97	-145.54	207.65
	B11	12.3	V2	121.98	30.5		Manual	Droplets Analyzed Manually	DQ	Unknown	Unknown	ddPCR Multiplex Supermix	Cy5.5	609.91	121.98		33.21	27.79	20332	487	19845	0.24								5000			3.84	10.75												7166.28	3440.58	3529.82
	B12	12.4	V1	2.86	0.71		Manual	Droplets Analyzed Manually	DQ	Unknown	Unknown	ddPCR Multiplex Supermix	FAM	14.29	2.86		1.26	0.36	17615	10	17605	0	0.02			0.04	0.01	2		3000			7.42	65.92	V2	0.01			0.02	0	1.15			1.87	0.43	4955.87	417.43	420.01
	B12	12.4	V5	36.41	9.1		Manual	Droplets Analyzed Manually	DQ	Unknown	Unknown	ddPCR Multiplex Supermix	HEX	182.03	36.41		10.69	7.52	17615	127	17488	0	0.3			0.35	0.24	2		2000			8.62	22.09	V2	0.15			0.18	0.12	12.89			14.98	10.79	2918.34	489.3	506.81
	B12	12.4	V8	325.35	81.34		Manual	Droplets Analyzed Manually	DQ	Unknown	Unknown	ddPCR Multiplex Supermix	Cy5	1626.75	325.35		86.15	76.55	17615	1103	16512	0	2.64			2.88	2.41	2		5329.06			4.27	45.31	V2	1.32			1.44	1.2	56.93			59.13	54.73	7996.99	-134.66	374.52
	B12	12.4	V2	246.14	61.54		Manual	Droplets Analyzed Manually	DQ	Unknown	Unknown	ddPCR Multiplex Supermix	Cy5.5	1230.71	246.14		65.7	57.38	17615	841	16774	0								5000			3.68	11.84												7017.14	3310.28	3487.25
	C01	12.5	V1	1.49	0.37		Manual	Droplets Analyzed Manually	DQ	Unknown	Unknown	ddPCR Multiplex Supermix	FAM	7.45	1.49		0.81	0.13	16887	5	16882	0	0.01			0.03	0	2		3000			3.54	73.71	V2	0.01			0.01	0	0.69			1.32	0.06	4690.23	424.41	425.67
	C01	12.5	V5	4.77	1.19		Manual	Droplets Analyzed Manually	DQ	Unknown	Unknown	ddPCR Multiplex Supermix	HEX	23.85	4.77		1.88	0.7	16887	16	16871	0	0.04			0.07	0.02	2		2000			9.2	14.53	V2	0.02			0.03	0.01	2.19			3.26	1.11	3000.33	618.68	620.94
	C01	12.5	V8	195.63	48.91		Manual	Droplets Analyzed Manually	DQ	Unknown	Unknown	ddPCR Multiplex Supermix	Cy5	978.16	195.63		52.69	45.14	16887	644	16243	0	1.83			2.03	1.64	2		5329.06			3.15	25.76	V2	0.92			1.02	0.82	47.84			50.51	45.17	7874.57	-166.21	140.44
	C01	12.5	V2	213.32	53.33		Manual	Droplets Analyzed Manually	DQ	Unknown	Unknown	ddPCR Multiplex Supermix	Cy5.5	1066.6	213.32		57.28	49.39	16887	701	16186	0								5000			3.52	8.53												7084.45	3803.9	3940.08
	C02	12.6	V1	1.99	0.5		Manual	Droplets Analyzed Manually	DQ	Unknown	Unknown	ddPCR Multiplex Supermix	FAM	9.97	1.99		1.02	0.2	15138	6	15132	0	0.03			0.05	0	2		3000			20.11	77.49	V2	0.01			0.02	0	1.3			2.37	0.23	5465.32	431.59	433.58
	C02	12.6	V5	12.98	3.24		Manual	Droplets Analyzed Manually	DQ	Unknown	Unknown	ddPCR Multiplex Supermix	HEX	64.9	12.98		4.38	2.33	15138	39	15099	0	0.17			0.23	0.11	2		2000			6.43	19.2	V2	0.09			0.11	0.06	7.89			10.28	5.5	3028.1	556.05	562.42
	C02	12.6	V8	238.21	59.55		Manual	Droplets Analyzed Manually	DQ	Unknown	Unknown	ddPCR Multiplex Supermix	Cy5	1191.06	238.21		63.97	55.15	15138	700	14438	0	3.14			3.52	2.77	2		5329.06			3.22	58.43	V2	1.57			1.76	1.39	61.13			63.94	58.31	8435.15	-157.43	239.9
	C02	12.6	V2	151.49	37.87		Manual	Droplets Analyzed Manually	DQ	Unknown	Unknown	ddPCR Multiplex Supermix	Cy5.5	757.46	151.49		41.38	34.37	15138	449	14689	0								5000			4.85	11.1												7622.74	3304.33	3432.42
	C03	12.7	V1	0.75	0.19		Manual	Droplets Analyzed Manually	DQ	Unknown	Unknown	ddPCR Multiplex Supermix	FAM	3.74	0.75		0.5	0.04	20189	3	20186	0	0.03			0.07	0	2		3000			4.21	87.79	V2	0.02			0.03	0	1.48			3.25	0	4969.25	418.39	419.06
	C03	12.7	V5	9.23	2.31		Manual	Droplets Analyzed Manually	DQ	Unknown	Unknown	ddPCR Multiplex Supermix	HEX	46.15	9.23		3.14	1.64	20189	37	20152	0	0.37			0.5	0.24	2		2000			7.9	19.66	V2	0.19			0.25	0.12	15.62			20.27	10.97	2962.08	530.62	535.07
	C03	12.7	V8	150	37.5		Manual	Droplets Analyzed Manually	DQ	Unknown	Unknown	ddPCR Multiplex Supermix	Cy5	750	150		40.52	34.49	20189	593	19596	0	6.02			6.99	5.05	2		5329.06			3.22	51.86	V2	3.01			3.49	2.53	75.06			78.07	72.05	8065.51	-163.01	78.68
	C03	12.7	V2	49.84	12.46		Manual	Droplets Analyzed Manually	DQ	Unknown	Unknown	ddPCR Multiplex Supermix	Cy5.5	249.2	49.84		14.19	10.73	20189	199	19990	0								5000			3.4	11.96												7206.41	3315.48	3353.83
	C04	12.8	V1	0.89	0.22		Manual	Droplets Analyzed Manually	DQ	Unknown	Unknown	ddPCR Multiplex Supermix	FAM	4.45	0.89		0.59	0.05	16944	3	16941	0	0.03			0.06	0	2		3000			31.25	91.47	V2	0.01			0.03	0	1.34			2.94	0	5197.3	397.84	398.69
	C04	12.8	V5	11.3	2.82		Manual	Droplets Analyzed Manually	DQ	Unknown	Unknown	ddPCR Multiplex Supermix	HEX	56.48	11.3		3.82	2.02	16944	38	16906	0	0.34			0.46	0.22	2		2000			6.22	20.38	V2	0.17			0.23	0.11	14.66			18.99	10.33	2911.22	481.64	487.09
	C04	12.8	V8	125.98	31.5		Manual	Droplets Analyzed Manually	DQ	Unknown	Unknown	ddPCR Multiplex Supermix	Cy5	629.92	125.98		34.52	28.48	16944	419	16525	0	3.83			4.46	3.21	2		5329.06			2.73	69.13	V2	1.92			2.23	1.6	65.71			69.38	62.03	7899.96	-161.03	38.3
	C04	12.8	V2	65.76	16.44		Manual	Droplets Analyzed Manually	DQ	Unknown	Unknown	ddPCR Multiplex Supermix	Cy5.5	328.78	65.76		18.61	14.27	16944	220	16724	0								5000			3.33	13.66												7138.6	3110.26	3162.57
	C05	12.9	V1	3.53	0.88		Manual	Droplets Analyzed Manually	DQ	Unknown	Unknown	ddPCR Multiplex Supermix	FAM	17.63	3.53		1.48	0.47	17126	12	17114	0	0.02			0.03	0.01	2		3000			2.96	74.24	V2	0.01			0.02	0	1.08			1.7	0.46	4699.21	405.76	408.77
	C05	12.9	V5	29.47	7.37		Manual	Droplets Analyzed Manually	DQ	Unknown	Unknown	ddPCR Multiplex Supermix	HEX	147.33	29.47		8.81	5.92	17126	100	17026	0	0.18			0.22	0.14	2		2000			7.92	18.56	V2	0.09			0.11	0.07	8.35			9.92	6.78	2952.9	492.89	507.26
	C05	12.9	V8	393.39	98.35		Manual	Droplets Analyzed Manually	DQ	Unknown	Unknown	ddPCR Multiplex Supermix	Cy5	1966.93	393.39		103.73	92.99	17126	1288	15838	0	2.43			2.63	2.24	2		5329.06			3.73	54.57	V2	1.22			1.32	1.12	54.89			56.9	52.88	8087.89	-164.47	456.16
	C05	12.9	V2	323.35	80.84		Manual	Droplets Analyzed Manually	DQ	Unknown	Unknown	ddPCR Multiplex Supermix	Cy5.5	1616.76	323.35		85.7	75.99	17126	1066	16060	0								5000			3.94	10.55												7209.46	3325.05	3566.84
	C06	12.10	V1	5.64	1.41		Manual	Droplets Analyzed Manually	DQ	Unknown	Unknown	ddPCR Multiplex Supermix	FAM	28.2	5.64		2.13	0.88	17853	20	17833	0	0.07			0.1	0.04	2		3000			10.38	75.36	V2	0.03			0.05	0.02	3.2			4.6	1.81	5013.93	412.26	417.41
	C06	12.10	V5	52.41	13.1		Manual	Droplets Analyzed Manually	DQ	Unknown	Unknown	ddPCR Multiplex Supermix	HEX	262.05	52.41		14.99	11.22	17853	185	17668	0	0.61			0.72	0.51	2		2000			6.65	13.5	V2	0.31			0.36	0.26	23.51			26.47	20.54	2901.82	468.77	493.99
	C06	12.10	V8	748.57	187.14		Manual	Droplets Analyzed Manually	DQ	Unknown	Unknown	ddPCR Multiplex Supermix	Cy5	3742.86	748.57		194.55	179.77	17853	2468	15385	0	8.78			9.56	7.99	2		5329.06			4.85	47.18	V2	4.39			4.78	4	81.44			82.8	80.09	8153.34	-162.19	987.35
	C06	12.10	V2	170.54	42.64		Manual	Droplets Analyzed Manually	DQ	Unknown	Unknown	ddPCR Multiplex Supermix	Cy5.5	852.72	170.54		46.07	39.21	17853	595	17258	0								5000			3.46	9.32												7130.33	3347.1	3473.18
	C07	13.1	V1	0.76	0.19		Manual	Droplets Analyzed Manually	DQ	Unknown	Unknown	ddPCR Multiplex Supermix	FAM	3.79	0.76		0.5	0.04	19921	3	19918	0	0.01			0.02	0	2		3000			5.82	91.7	V2	0.01			0.01	0	0.55			1.22	0	4859.86	475.62	476.28
	C07	13.1	V5	5.81	1.45		Manual	Droplets Analyzed Manually	DQ	Unknown	Unknown	ddPCR Multiplex Supermix	HEX	29.06	5.81		2.13	0.94	19921	23	19898	0	0.09			0.12	0.05	2		2000			5.54	14.69	V2	0.04			0.06	0.02	4.1			5.76	2.44	2933.38	649.11	651.75
	C07	13.1	V8	135.68	33.92		Manual	Droplets Analyzed Manually	DQ	Unknown	Unknown	ddPCR Multiplex Supermix	Cy5	678.38	135.68		36.81	31.03	19921	530	19391	0.26	2			2.24	1.76	2		5329.06			2.28	25.91	V2	1			1.12	0.88	49.95			52.96	46.94	6867.42	-104.48	81.01
	C07	13.1	V2	135.93	33.98		Manual	Droplets Analyzed Manually	DQ	Unknown	Unknown	ddPCR Multiplex Supermix	Cy5.5	679.67	135.93		36.88	31.1	19921	531	19390	0.26								5506.39			2.94	5.04												6850.48	4671.02	4729.11
	C08	13.2	V1	0.82	0.2		Manual	Droplets Analyzed Manually	DQ	Unknown	Unknown	ddPCR Multiplex Supermix	FAM	4.1	0.82		0.54	0.05	18424	3	18421	0	0.05			0.12	0	2		3000			28.6	84.5	V2	0.03			0.06	0	2.65			5.79	0	5047.51	447.91	448.65
	C08	13.2	V5	5.46	1.37		Manual	Droplets Analyzed Manually	DQ	Unknown	Unknown	ddPCR Multiplex Supermix	HEX	27.32	5.46		2.06	0.85	18424	20	18404	0	0.36			0.54	0.19	2		2000			3.14	16.13	V2	0.18			0.27	0.09	15.35			21.6	9.11	2906.61	542.4	544.97
	C08	13.2	V8	39.48	9.87		Manual	Droplets Analyzed Manually	DQ	Unknown	Unknown	ddPCR Multiplex Supermix	Cy5	197.4	39.48		11.48	8.26	18424	144	18280	0.29	2.62			3.27	1.97	2		5329.06			2.97	49.31	V2	1.31			1.64	0.99	56.72			62.81	50.62	7804.45	-146	-83.86
	C08	13.2	V2	30.13	7.53		Manual	Droplets Analyzed Manually	DQ	Unknown	Unknown	ddPCR Multiplex Supermix	Cy5.5	150.65	30.13		8.94	6.13	18424	110	18314	0.29								5000			2.86	8.56												7004.36	3885.6	3904.22
	C09	13.3	V1	0.61	0.15		Manual	Droplets Analyzed Manually	DQ	Unknown	Unknown	ddPCR Multiplex Supermix	FAM	3.05	0.61		0.49	0.02	16504	2	16502	0	0.04			0.11	0	2		3000			97.4	95.08	V2	0.02			0.06	0	2.19			5.49	0	5163.74	454.35	454.92
	C09	13.3	V5	6.71	1.68		Manual	Droplets Analyzed Manually	DQ	Unknown	Unknown	ddPCR Multiplex Supermix	HEX	33.56	6.71		2.48	1.07	16504	22	16482	0	0.49			0.73	0.26	2		2000			10.92	19	V2	0.25			0.36	0.13	19.79			27.26	12.32	3180.71	562.69	566.18
	C09	13.3	V8	92.61	23.15		Manual	Droplets Analyzed Manually	DQ	Unknown	Unknown	ddPCR Multiplex Supermix	Cy5	463.05	92.61		25.77	20.54	16504	301	16203	0	6.81			8.42	5.19	2		5329.06			4.24	74.8	V2	3.4			4.21	2.6	77.29			81.46	73.13	8379.71	-143.81	11.65
	C09	13.3	V2	27.21	6.8		Manual	Droplets Analyzed Manually	DQ	Unknown	Unknown	ddPCR Multiplex Supermix	Cy5.5	136.03	27.21		8.32	5.48	16504	89	16415	0								5000			3.65	8.17												7448.93	3811.74	3831.35
	C10	13.4	V1	0.81	0.2		Manual	Droplets Analyzed Manually	DQ	Unknown	Unknown	ddPCR Multiplex Supermix	FAM	4.03	0.81		0.53	0.05	18742	3	18739	0	0.02			0.05	0	2		3000			5.06	90.03	V2	0.01			0.02	0	1.04			2.3	0	4934.18	424.93	425.65
	C10	13.4	V5	16.67	4.17		Manual	Droplets Analyzed Manually	DQ	Unknown	Unknown	ddPCR Multiplex Supermix	HEX	83.36	16.67		5.3	3.21	18742	62	18680	0	0.44			0.56	0.32	2		2000			8.05	19.5	V2	0.22			0.28	0.16	17.94			22	13.87	3010.02	521.11	529.34
	C10	13.4	V8	132.19	33.05		Manual	Droplets Analyzed Manually	DQ	Unknown	Unknown	ddPCR Multiplex Supermix	Cy5	660.96	132.19		35.99	30.11	18742	486	18256	0	3.47			3.97	2.96	2		5329.06			2.77	86.33	V2	1.73			1.99	1.48	63.41			66.81	60.01	7955.6	-151.48	58.75
	C10	13.4	V2	76.28	19.07		Manual	Droplets Analyzed Manually	DQ	Unknown	Unknown	ddPCR Multiplex Supermix	Cy5.5	381.4	76.28		21.3	16.85	18742	282	18460	0								5000			2.92	11.4												7019.87	3460.35	3513.91
	C11	13.5	V1	1.02	0.26		Manual	Droplets Analyzed Manually	DQ	Unknown	Unknown	ddPCR Multiplex Supermix	FAM	5.1	1.02		0.6	0.08	19714	4	19710	0	0.03			0.06	0	2		3000			8.46	72.35	V2	0.02			0.03	0	1.52			3.06	0	4827.15	477.79	478.68
	C11	13.5	V5	10.99	2.75		Manual	Droplets Analyzed Manually	DQ	Unknown	Unknown	ddPCR Multiplex Supermix	HEX	54.93	10.99		3.65	2	19714	43	19671	0	0.33			0.44	0.22	2		2000			6.11	16.9	V2	0.17			0.22	0.11	14.22			18.18	10.26	2960.62	596.73	601.88
	C11	13.5	V8	361.03	90.26		Manual	Droplets Analyzed Manually	DQ	Unknown	Unknown	ddPCR Multiplex Supermix	Cy5	1805.13	361.03		95.05	85.48	19714	1365	18349	0.7	10.89			12.34	9.44	2		5329.06			4.15	29.91	V2	5.45			6.17	4.72	84.49			86.23	82.74	7918.32	-123.18	433.62
	C11	13.5	V2	66.28	16.57		Manual	Droplets Analyzed Manually	DQ	Unknown	Unknown	ddPCR Multiplex Supermix	Cy5.5	331.41	66.28		18.59	14.55	19714	258	19456	0.7								5000			2.11	5.04												6755.61	4205.75	4239.12
	C12	13.6	V1	2.36	0.59		Manual	Droplets Analyzed Manually	DQ	Unknown	Unknown	ddPCR Multiplex Supermix	FAM	11.81	2.36		1.11	0.27	17047	8	17039	0	0.12			0.2	0.03	2		3000			16.41	100.69	V2	0.06			0.1	0.02	5.57			9.42	1.73	5088.45	422.67	424.86
	C12	13.6	V5	8.27	2.07		Manual	Droplets Analyzed Manually	DQ	Unknown	Unknown	ddPCR Multiplex Supermix	HEX	41.36	8.27		2.93	1.39	17047	28	17019	0	0.41			0.58	0.24	2		2000			5.05	21.31	V2	0.21			0.29	0.12	17.13			22.95	11.32	2891.38	502.61	506.53
	C12	13.6	V8	97.75	24.44		Manual	Droplets Analyzed Manually	DQ	Unknown	Unknown	ddPCR Multiplex Supermix	Cy5	488.77	97.75		27.09	21.8	17047	328	16719	0.11	4.89			5.87	3.91	2		5329.06			2.55	41.63	V2	2.44			2.93	1.95	70.96			75.09	66.83	7687.21	-132.76	17.7
	C12	13.6	V2	40	10		Manual	Droplets Analyzed Manually	DQ	Unknown	Unknown	ddPCR Multiplex Supermix	Cy5.5	200.02	40		11.69	8.32	17047	135	16912	0.11								5000			3.18	11.76												6979.61	3371.2	3399.78
	D01	13.7	V1	1.8	0.45		Manual	Droplets Analyzed Manually	DQ	Unknown	Unknown	ddPCR Multiplex Supermix	FAM	9.01	1.8		0.92	0.18	16755	6	16749	0	0.05			0.09	0.01	2		3000			3.2	65.72	V2	0.02			0.04	0	2.33			4.23	0.43	4803.38	438.74	440.31
	D01	13.7	V5	18.65	4.66		Manual	Droplets Analyzed Manually	DQ	Unknown	Unknown	ddPCR Multiplex Supermix	HEX	93.26	18.65		5.93	3.59	16755	62	16693	0	0.49			0.63	0.36	2		2000			4.19	15.86	V2	0.25			0.32	0.18	19.78			24.21	15.35	2948.91	610.04	618.69
	D01	13.7	V8	110.82	27.7		Manual	Droplets Analyzed Manually	DQ	Unknown	Unknown	ddPCR Multiplex Supermix	Cy5	554.1	110.82		30.55	24.87	16755	365	16390	1.52	2.93			3.4	2.46	2		5329.06			2.49	32.08	V2	1.47			1.7	1.23	59.43			63.31	55.55	7932.9	-166.7	9.75
	D01	13.7	V2	75.64	18.91		Manual	Droplets Analyzed Manually	DQ	Unknown	Unknown	ddPCR Multiplex Supermix	Cy5.5	378.2	75.64		21.26	16.57	16755	250	16505	1.52								5000			2.87	9.34												7103.48	3727.4	3777.77
	D02	13.8	V1	0	0		Manual	Droplets Analyzed Manually	DQ	Unknown	Unknown	ddPCR Multiplex Supermix	FAM	0	0		0.24	0	15806	0	15806	0	0					2		3000				65.14	V2												505.89	505.89
	D02	13.8	V5	1.27	0.32		Manual	Droplets Analyzed Manually	DQ	Unknown	Unknown	ddPCR Multiplex Supermix	HEX	6.37	1.27		0.75	0.1	15806	4	15802	0	1.33			3.09	0	2		2000			1.17	9.38	V2	0.67			1.55	0	40			71.66	8.34	2139.93	818.76	819.09
	D02	13.8	V8	0	0		Manual	Droplets Analyzed Manually	DQ	Unknown	Unknown	ddPCR Multiplex Supermix	Cy5	0	0		0.24	0	15806	0	15806	0	0					2		5329.06				59.48	V2												-78.67	-78.67
	D02	13.8	V2	1.91	0.48		Manual	Droplets Analyzed Manually	DQ	Unknown	Unknown	ddPCR Multiplex Supermix	Cy5.5	9.55	1.91		0.98	0.19	15806	6	15800	0								6028.13			1.13	4.13												6123.13	5214.38	5214.72
	D03	13.9	V1	0.77	0.19		Manual	Droplets Analyzed Manually	DQ	Unknown	Unknown	ddPCR Multiplex Supermix	FAM	3.84	0.77		0.51	0.05	19664	3	19661	0	0.06			0.13	0	2		3000			1.61	88.86	V2	0.03			0.07	0	2.85			6.23	0	4347.75	452.86	453.45
	D03	13.9	V5	7.94	1.98		Manual	Droplets Analyzed Manually	DQ	Unknown	Unknown	ddPCR Multiplex Supermix	HEX	39.69	7.94		2.77	1.36	19664	31	19633	0	0.61			0.85	0.36	2		2000			5.24	14.99	V2	0.3			0.43	0.18	23.28			30.49	16.06	2920.94	614.17	617.8
	D03	13.9	V8	57.13	14.28		Manual	Droplets Analyzed Manually	DQ	Unknown	Unknown	ddPCR Multiplex Supermix	Cy5	285.63	57.13		16.16	12.4	19664	222	19442	0.06	4.37			5.39	3.34	2		5329.06			2.33	20.67	V2	2.18			2.7	1.67	68.58			73.64	63.53	7133.07	-128.64	-46.66
	D03	13.9	V2	26.17	6.54		Manual	Droplets Analyzed Manually	DQ	Unknown	Unknown	ddPCR Multiplex Supermix	Cy5.5	130.83	26.17		7.81	5.27	19664	102	19562	0.06								5000			2.76	5.92												6635.88	4174.57	4187.34
	D04	13.10	V1	2.68	0.67		Manual	Droplets Analyzed Manually	DQ	Unknown	Unknown	ddPCR Multiplex Supermix	FAM	13.38	2.68		1.21	0.32	16929	9	16920	0	0.06			0.1	0.02	2		3000			6.29	84.11	V2	0.03			0.05	0.01	2.78			4.61	0.95	4590.86	453.79	455.99
	D04	13.10	V5	10.71	2.68		Manual	Droplets Analyzed Manually	DQ	Unknown	Unknown	ddPCR Multiplex Supermix	HEX	53.55	10.71		3.65	1.89	16929	36	16893	0	0.23			0.31	0.15	2		2000			7.65	15.74	V2	0.11			0.15	0.07	10.27			13.47	7.07	2942.39	604.26	609.23
	D04	13.10	V8	98.44	24.61		Manual	Droplets Analyzed Manually	DQ	Unknown	Unknown	ddPCR Multiplex Supermix	Cy5	492.21	98.44		27.28	21.95	16929	328	16601	0.38	2.1			2.43	1.78	2		5329.06			2.63	39.29	V2	1.05			1.21	0.89	51.26			55.13	47.39	7238.42	-141.95	1.05
	D04	13.10	V2	93.59	23.4		Manual	Droplets Analyzed Manually	DQ	Unknown	Unknown	ddPCR Multiplex Supermix	Cy5.5	467.97	93.59		26	20.8	16929	312	16617	0.38								5000			2.94	5.25												6830.91	4216.22	4264.41
	D05	C+	V1	67.07	16.77		Manual	Droplets Analyzed Manually	DQ	Unknown	Unknown	ddPCR Multiplex Supermix	FAM	335.34	67.07		18.95	14.58	17068	226	16842	0	2.7			3.23	2.16	2		3000			4.16	71.26	V2	1.35			1.62	1.08	57.4			62.28	52.52	4493.48	548.28	600.52
	D05	C+	V5	4000000	1000000		Manual	Droplets Analyzed Manually	DQ	Unknown	Unknown	ddPCR Multiplex Supermix	HEX	20000000	4000000		1000000	10877.6	17068	17068	0	0	#########			243869	77611.3	2		2000			7.72		V2	80370.1			121934	38805.6	100			100	100	3069.57		3069.57
	D05	C+	V8	10987.9	2746.97		Manual	Droplets Analyzed Manually	DQ	Unknown	Unknown	ddPCR Multiplex Supermix	Cy5	54939.3	10987.9		2801.09	2695.08	17068	15146	1922	0	441.55			508.86	374.24	2		5329.06			5.35	14.5	V2	220.77			254.43	187.12	99.55			99.62	99.48	8036.06	-128.68	7116.64
	D05	C+	V2	49.77	12.44		Manual	Droplets Analyzed Manually	DQ	Unknown	Unknown	ddPCR Multiplex Supermix	Cy5.5	248.85	49.77		14.33	10.56	17068	168	16900	0								5000			1.82	6.69												5913.6	3561.08	3584.24
	D06	C+	V1	61.27	15.32		Manual	Droplets Analyzed Manually	DQ	Unknown	Unknown	ddPCR Multiplex Supermix	FAM	306.35	61.27		17.41	13.23	17020	206	16814	0	2.7			3.26	2.13	2		3000			3.89	75.95	V2	1.35			1.63	1.07	57.42			62.53	52.31	4476.14	547.22	594.77
	D06	C+	V5	4000000	1000000		Manual	Droplets Analyzed Manually	DQ	Unknown	Unknown	ddPCR Multiplex Supermix	HEX	20000000	4000000		1000000	10874	17020	17020	0	0	#########			267521	84636	2		2000			7.77		V2	88039.1			133760	42318	100			100	100	3031.27		3031.27
	D06	C+	V8	11273	2818.25		Manual	Droplets Analyzed Manually	DQ	Unknown	Unknown	ddPCR Multiplex Supermix	Cy5	56365	11273		2874.24	2764.65	17020	15209	1811	0	496.23			575.45	417.01	2		5329.06			5.25	11.54	V2	248.12			287.73	208.51	99.6			99.66	99.53	7951.15	-109.9	7093.42
	D06	C+	V2	45.43	11.36		Manual	Droplets Analyzed Manually	DQ	Unknown	Unknown	ddPCR Multiplex Supermix	Cy5.5	227.17	45.43		13.16	9.56	17020	153	16867	0								5000			1.81	5.98												5937.8	3625.28	3646.06
	D07	C+	V1	60	15		Manual	Droplets Analyzed Manually	DQ	Unknown	Unknown	ddPCR Multiplex Supermix	FAM	300.01	60		16.94	13.07	19486	231	19255	0	2.18			2.59	1.77	2		3000			4.83	79.35	V2	1.09			1.29	0.89	52.16			56.81	47.5	4518.75	550.55	597.59
	D07	C+	V5	4000000	1000000		Manual	Droplets Analyzed Manually	DQ	Unknown	Unknown	ddPCR Multiplex Supermix	HEX	20000000	4000000		1000000	11044.2	19486	19486	0	0	#########			219836	70861.2	2		2000			9.08		V2	72674.3			109918	35430.6	100			100	100	3062.27		3062.27
	D07	C+	V8	10868.4	2717.11		Manual	Droplets Analyzed Manually	DQ	Unknown	Unknown	ddPCR Multiplex Supermix	Cy5	54342.1	10868.4		2767	2669.12	19486	17239	2247	1.38	394.93			448.56	341.29	2		5329.06			6.37	12.79	V2	197.46			224.28	170.65	99.5			99.56	99.43	7981.87	-111.56	7048.59
	D07	C+	V2	55.04	13.76		Manual	Droplets Analyzed Manually	DQ	Unknown	Unknown	ddPCR Multiplex Supermix	Cy5.5	275.2	55.04		15.61	11.91	19486	212	19274	1.38								5000			2.13	6.14												5911.56	3639.14	3663.86
	D08	Hemo26	V1	0.26	0.07		Manual	Droplets Analyzed Manually	DQ	Unknown	Unknown	ddPCR Multiplex Supermix	FAM		#VALUE!		0.31	0	19180	1	19179	0	0.08			0.28	0	2		3000				110.89	V2	0.04			0.14	0	4			13.21	0	5405.01	417.39	417.65
	D08	Hemo26	V5	0	0		Manual	Droplets Analyzed Manually	DQ	Unknown	Unknown	ddPCR Multiplex Supermix	HEX	0	0		0.2	0	19180	0	19180	0	0					2		2000				22.28	V2												507.74	507.74
	D08	Hemo26	V8	3.94	0.98		Manual	Droplets Analyzed Manually	DQ	Unknown	Unknown	ddPCR Multiplex Supermix	Cy5	19.68	3.94		1.57	0.56	19180	15	19165	0	1.25			2.07	0.43	2		5329.06			9.02	296.26	V2	0.62			1.03	0.22	38.46			53.9	23.01	8091.27	-156.25	-149.8
	D08	Hemo26	V2	6.3	1.57		Manual	Droplets Analyzed Manually	DQ	Unknown	Unknown	ddPCR Multiplex Supermix	Cy5.5	31.5	6.3		2.3	1.02	19180	24	19156	0								5000			5.31	12.76												7174.03	3349.82	3354.61
	D09	NTC	V1	0	0		Manual	Droplets Analyzed Manually	DQ	Unknown	Unknown	ddPCR Multiplex Supermix	FAM	0	0		0.24	0	15408	0	15408	0								3000				111.4	V2												413.25	413.25
	D09	NTC	V5	0	0		Manual	Droplets Analyzed Manually	DQ	Unknown	Unknown	ddPCR Multiplex Supermix	HEX	0	0		0.24	0	15408	0	15408	0								2000				22.23	V2												508.43	508.43
	D09	NTC	V8	0	0		Manual	Droplets Analyzed Manually	DQ	Unknown	Unknown	ddPCR Multiplex Supermix	Cy5	0	0		0.24	0	15408	0	15408	0								5329.06				290.86	V2												-155.59	-155.59
	D09	NTC	V2	0	0		Manual	Droplets Analyzed Manually	DQ	Unknown	Unknown	ddPCR Multiplex Supermix	Cy5.5	0	0		0.24	0	15408	0	15408	0								5000				13.36													3388.67	3388.67
	D10	NTC	V1	0	0		Manual	Droplets Analyzed Manually	DQ	Unknown	Unknown	ddPCR Multiplex Supermix	FAM	0	0		0.2	0	18632	0	18632	0								3000				108.63	V2												412.83	412.83
	D10	NTC	V5	0	0		Manual	Droplets Analyzed Manually	DQ	Unknown	Unknown	ddPCR Multiplex Supermix	HEX	0	0		0.2	0	18632	0	18632	0								2000				23.54	V2												511.71	511.71
	D10	NTC	V8	0	0		Manual	Droplets Analyzed Manually	DQ	Unknown	Unknown	ddPCR Multiplex Supermix	Cy5	0	0		0.2	0	18632	0	18632	0								5329.06				285.39	V2												-151.67	-151.67
	D10	NTC	V2	0	0		Manual	Droplets Analyzed Manually	DQ	Unknown	Unknown	ddPCR Multiplex Supermix	Cy5.5	0	0		0.2	0	18632	0	18632	0								5000				12.73													3394.03	3394.03
	D11	NTC	V1	0	0		Manual	Droplets Analyzed Manually	DQ	Unknown	Unknown	ddPCR Multiplex Supermix	FAM	0	0		0.19	0	19603	0	19603	0	0					2		3000				100.28	V2												423.89	423.89
	D11	NTC	V5	0	0		Manual	Droplets Analyzed Manually	DQ	Unknown	Unknown	ddPCR Multiplex Supermix	HEX	0	0		0.19	0	19603	0	19603	0	0					2		2000				21.95	V2												527.3	527.3
	D11	NTC	V8	0	0		Manual	Droplets Analyzed Manually	DQ	Unknown	Unknown	ddPCR Multiplex Supermix	Cy5	0	0		0.19	0	19603	0	19603	0	0					2		5329.06				279	V2												-143.85	-143.85
	D11	NTC	V2	0.26	0.06		Manual	Droplets Analyzed Manually	DQ	Unknown	Unknown	ddPCR Multiplex Supermix	Cy5.5	1.28	0.26		0.31	0	19603	1	19602	0								5000				12.74												6718.28	3408.61	3408.78
	D12	1.6	V1	0	0		Manual	Droplets Analyzed Manually	DQ	Unknown	Unknown	ddPCR Multiplex Supermix	FAM	0	0		0.22	0	17144	0	17144	0	0					2		3000				39.01	V2												475.36	475.36
	D12	1.6	V5	0	0		Manual	Droplets Analyzed Manually	DQ	Unknown	Unknown	ddPCR Multiplex Supermix	HEX	0	0		0.22	0	17144	0	17144	0	0					2		2000				20.42	V2												539.48	539.48
	D12	1.6	V8	0	0		Manual	Droplets Analyzed Manually	DQ	Unknown	Unknown	ddPCR Multiplex Supermix	Cy5	0	0		0.22	0	17144	0	17144	0	0					2		5329.06				280.53	V2												-139.72	-139.72
	D12	1.6	V2	8.81	2.2		Manual	Droplets Analyzed Manually	DQ	Unknown	Unknown	ddPCR Multiplex Supermix	Cy5.5	44.06	8.81		3.09	1.5	17144	30	17114	0								5352.94			1.51	6.34												5603.19	3716.39	3719.7
	E01	10.1	V1	0.87	0.22		Manual	Droplets Analyzed Manually	DQ	Unknown	Unknown	ddPCR Multiplex Supermix	FAM	4.35	0.87		0.58	0.05	17349	3	17346	0	0.1			0.21	0	2		3000			12.56	89.32	V2	0.05			0.11	0	4.54			9.87	0	5430.03	411.72	412.58
	E01	10.1	V5	0.58	0.15		Manual	Droplets Analyzed Manually	DQ	Unknown	Unknown	ddPCR Multiplex Supermix	HEX	2.9	0.58		0.46	0.02	17349	2	17347	0	0.06			0.16	0	2		2000			70.59	20.66	V2	0.03			0.08	0	3.07			7.67	0	3014.36	551.98	552.27
	E01	10.1	V8	39.01	9.75		Manual	Droplets Analyzed Manually	DQ	Unknown	Unknown	ddPCR Multiplex Supermix	Cy5	195.06	39.01		11.41	8.1	17349	134	17215	0	4.26			5.54	2.98	2		5329.06			3.05	101.04	V2	2.13			2.77	1.49	68.07			74.6	61.53	8318.28	-161.62	-96.12
	E01	10.1	V2	18.3	4.58		Manual	Droplets Analyzed Manually	DQ	Unknown	Unknown	ddPCR Multiplex Supermix	Cy5.5	91.52	18.3		5.81	3.53	17349	63	17286	0								5000			2.66	14.34												6958.08	3112.34	3126.3
	E02	10.2	V1	0.69	0.17		Manual	Droplets Analyzed Manually	DQ	Unknown	Unknown	ddPCR Multiplex Supermix	FAM	3.46	0.69		0.55	0.03	14534	2	14532	0	0.06			0.15	0	2		3000			20.61	82.58	V2	0.03			0.07	0	2.85			7.13	0	5259.81	402.26	402.93
	E02	10.2	V5	1.73	0.43		Manual	Droplets Analyzed Manually	DQ	Unknown	Unknown	ddPCR Multiplex Supermix	HEX	8.66	1.73		0.94	0.15	14534	5	14529	0	0.15			0.28	0.01	2		2000			3.22	22.51	V2	0.07			0.14	0	6.84			12.83	0.84	2941.32	513.52	514.36
	E02	10.2	V8	40.32	10.08		Manual	Droplets Analyzed Manually	DQ	Unknown	Unknown	ddPCR Multiplex Supermix	Cy5	201.59	40.32		11.92	8.25	14534	116	14418	0	3.42			4.44	2.39	2		5329.06			2.55	110.82	V2	1.71			2.22	1.2	63.08			70.08	56.09	7841.13	-160.18	-96.32
	E02	10.2	V2	23.6	5.9		Manual	Droplets Analyzed Manually	DQ	Unknown	Unknown	ddPCR Multiplex Supermix	Cy5.5	117.98	23.6		7.42	4.6	14534	68	14466	0								5000			2.23	13.36												6615.51	3127.68	3144
	E03	10.3	V1	0.51	0.13		Manual	Droplets Analyzed Manually	DQ	Unknown	Unknown	ddPCR Multiplex Supermix	FAM	2.56	0.51		0.41	0.02	19680	2	19678	0	0.02			0.05	0	2		3000			12.9	85.07	V2	0.01			0.02	0	0.92			2.31	0	5247.13	401.41	401.9
	E03	10.3	V5	3.07	0.77		Manual	Droplets Analyzed Manually	DQ	Unknown	Unknown	ddPCR Multiplex Supermix	HEX	15.34	3.07		1.29	0.41	19680	12	19668	0	0.11			0.18	0.05	2		2000			8.33	20.32	V2	0.06			0.09	0.02	5.26			8.2	2.32	2956.62	511.29	512.78
	E03	10.3	V8	72.36	18.09		Manual	Droplets Analyzed Manually	DQ	Unknown	Unknown	ddPCR Multiplex Supermix	Cy5	361.8	72.36		20.21	15.98	19680	281	19399	0	2.62			3.08	2.15	2		5329.06			3.63	203.96	V2	1.31			1.54	1.08	56.69			61.06	52.33	8019.64	-163.28	-46.44
	E03	10.3	V2	55.27	13.82		Manual	Droplets Analyzed Manually	DQ	Unknown	Unknown	ddPCR Multiplex Supermix	Cy5.5	276.35	55.27		15.67	11.97	19680	215	19465	0								5000			2.12	13.37												6588.34	3189.32	3226.45
	E04	10.4	V1	0.61	0.15		Manual	Droplets Analyzed Manually	DQ	Unknown	Unknown	ddPCR Multiplex Supermix	FAM	3.07	0.61		0.49	0.02	16402	2	16400	0	0.02			0.06	0	2		3000			231.27	93.29	V2	0.01			0.03	0	1.23			3.09	0	5189.3	393.37	393.96
	E04	10.4	V5	3.99	1		Manual	Droplets Analyzed Manually	DQ	Unknown	Unknown	ddPCR Multiplex Supermix	HEX	19.95	3.99		1.65	0.55	16402	13	16389	0	0.16			0.25	0.07	2		2000			7.61	20.23	V2	0.08			0.13	0.03	7.48			11.45	3.51	2930.03	489.89	491.83
	E04	10.4	V8	69.5	17.37		Manual	Droplets Analyzed Manually	DQ	Unknown	Unknown	ddPCR Multiplex Supermix	Cy5	347.49	69.5		19.65	15.11	16402	225	16177	0	2.82			3.39	2.25	2		5329.06			3.1	64.21	V2	1.41			1.69	1.12	58.49			63.41	53.57	7806.71	-162.6	-53.28
	E04	10.4	V2	49.32	12.33		Manual	Droplets Analyzed Manually	DQ	Unknown	Unknown	ddPCR Multiplex Supermix	Cy5.5	246.61	49.32		14.24	10.42	16402	160	16242	0								5000			2.08	13.48												6588.56	3183.71	3216.92
	E05	10.5	V1	1.74	0.43		Manual	Droplets Analyzed Manually	DQ	Unknown	Unknown	ddPCR Multiplex Supermix	FAM	8.68	1.74		0.89	0.17	17389	6	17383	0	0.06			0.11	0.01	2		3000			34.01	95.84	V2	0.03			0.06	0	2.97			5.38	0.55	5087.22	390.23	391.86
	E05	10.5	V5	1.74	0.43		Manual	Droplets Analyzed Manually	DQ	Unknown	Unknown	ddPCR Multiplex Supermix	HEX	8.68	1.74		0.89	0.17	17389	6	17383	0	0.06			0.11	0.01	2		2000			10.79	21.37	V2	0.03			0.06	0	2.97			5.38	0.55	2925.04	482.3	483.14
	E05	10.5	V8	125.09	31.27		Manual	Droplets Analyzed Manually	DQ	Unknown	Unknown	ddPCR Multiplex Supermix	Cy5	625.47	125.09		34.24	28.31	17389	427	16962	0.17	4.41			5.16	3.66	2		5329.06			3.55	55.52	V2	2.2			2.58	1.83	68.8			72.43	65.16	7817.73	-160.52	35.39
	E05	10.5	V2	56.74	14.19		Manual	Droplets Analyzed Manually	DQ	Unknown	Unknown	ddPCR Multiplex Supermix	Cy5.5	283.71	56.74		16.18	12.2	17389	195	17194	0.17								5000			2.12	13.54												6569.89	3155.11	3193.41
	E06	10.6	V1	0.29	0.07		Manual	Droplets Analyzed Manually	DQ	Unknown	Unknown	ddPCR Multiplex Supermix	FAM	1.45	0.29		0.35	0	17354	1	17353	0	0.01			0.02	0	2		3000				97.84	V2	0			0.01	0	0.27			0.92	0	5053.3	384.95	385.22
	E06	10.6	V5	2.03	0.51		Manual	Droplets Analyzed Manually	DQ	Unknown	Unknown	ddPCR Multiplex Supermix	HEX	10.15	2.03		0.99	0.22	17354	7	17347	0	0.04			0.07	0.01	2		2000			10.08	24.89	V2	0.02			0.03	0	1.89			3.32	0.47	2964.1	463.43	464.43
	E06	10.6	V8	150.38	37.59		Manual	Droplets Analyzed Manually	DQ	Unknown	Unknown	ddPCR Multiplex Supermix	Cy5	751.9	150.38		40.86	34.34	17354	511	16843	0	2.86			3.25	2.47	2		5329.06			3.53	67.08	V2	1.43			1.62	1.24	58.84			62.11	55.58	7911.26	-145.94	91.31
	E06	10.6	V2	105.18	26.29		Manual	Droplets Analyzed Manually	DQ	Unknown	Unknown	ddPCR Multiplex Supermix	Cy5.5	525.88	105.18		29.02	23.58	17354	359	16995	0								5000			2.05	15.67												6632.84	2833.32	2911.92
	E07	10.7	V1	0.5	0.13		Manual	Droplets Analyzed Manually	DQ	Unknown	Unknown	ddPCR Multiplex Supermix	FAM	2.52	0.5		0.4	0.02	19987	2	19985	0	0.04			0.1	0	2		3000			8.74	108.13	V2	0.02			0.05	0	1.85			4.64	0	4869.2	398.74	399.19
	E07	10.7	V5	1.26	0.31		Manual	Droplets Analyzed Manually	DQ	Unknown	Unknown	ddPCR Multiplex Supermix	HEX	6.29	1.26		0.68	0.11	19987	5	19982	0	0.09			0.18	0.01	2		2000			57.49	22.59	V2	0.05			0.09	0	4.49			8.49	0.5	2958.92	495.19	495.8
	E07	10.7	V8	50.35	12.59		Manual	Droplets Analyzed Manually	DQ	Unknown	Unknown	ddPCR Multiplex Supermix	Cy5	251.73	50.35		14.34	10.84	19987	199	19788	0	3.76			4.65	2.88	2		5329.06			2.77	66.61	V2	1.88			2.33	1.44	65.3			70.64	59.96	7694.91	-160.23	-82.02
	E07	10.7	V2	26.76	6.69		Manual	Droplets Analyzed Manually	DQ	Unknown	Unknown	ddPCR Multiplex Supermix	Cy5.5	133.78	26.76		7.96	5.42	19987	106	19881	0								5000			2.15	13.21												6606.78	3274.26	3291.93
	E08	10.8	V1	0.26	0.06		Manual	Droplets Analyzed Manually	DQ	Unknown	Unknown	ddPCR Multiplex Supermix	FAM	1.28	0.26		0.31	0	19630	1	19629	0	0.02			0.05	0	2		3000				98.22	V2	0.01			0.03	0	0.76			2.53	0	4985.55	397.21	397.44
	E08	10.8	V5	2.56	0.64		Manual	Droplets Analyzed Manually	DQ	Unknown	Unknown	ddPCR Multiplex Supermix	HEX	12.82	2.56		1.13	0.32	19630	10	19620	0	0.15			0.25	0.05	2		2000			3.69	21.45	V2	0.08			0.13	0.03	7.07			11.37	2.77	2836.32	490.39	491.59
	E08	10.8	V8	50.49	12.62		Manual	Droplets Analyzed Manually	DQ	Unknown	Unknown	ddPCR Multiplex Supermix	Cy5	252.45	50.49		14.39	10.86	19630	196	19434	0.05	3			3.66	2.33	2		5329.06			2.85	45.21	V2	1.5			1.83	1.17	59.98			65.29	54.67	7639.18	-157.38	-79.54
	E08	10.8	V2	33.69	8.42		Manual	Droplets Analyzed Manually	DQ	Unknown	Unknown	ddPCR Multiplex Supermix	Cy5.5	168.45	33.69		9.87	6.98	19630	131	19499	0.05								5000			1.88	13.74												6410.48	3281.16	3302.05
	E09	10.9	V1	1.52	0.38		Manual	Droplets Analyzed Manually	DQ	Unknown	Unknown	ddPCR Multiplex Supermix	FAM	7.59	1.52		0.82	0.13	16583	5	16578	0	0.07			0.13	0.01	2		3000			15.75	87.02	V2	0.03			0.07	0	3.36			6.37	0.36	5262.07	423.07	424.53
	E09	10.9	V5	2.73	0.68		Manual	Droplets Analyzed Manually	DQ	Unknown	Unknown	ddPCR Multiplex Supermix	HEX	13.66	2.73		1.24	0.33	16583	9	16574	0	0.13			0.21	0.04	2		2000			10.47	22.68	V2	0.06			0.11	0.02	5.9			9.71	2.08	3046.83	514.41	515.78
	E09	10.9	V8	64.43	16.11		Manual	Droplets Analyzed Manually	DQ	Unknown	Unknown	ddPCR Multiplex Supermix	Cy5	322.15	64.43		18.28	13.94	16583	211	16372	0	2.96			3.58	2.33	2		5329.06			3.85	244.43	V2	1.48			1.79	1.16	59.65			64.76	54.54	8088.75	-154.09	-49.2
	E09	10.9	V2	43.58	10.89		Manual	Droplets Analyzed Manually	DQ	Unknown	Unknown	ddPCR Multiplex Supermix	Cy5.5	217.88	43.58		12.68	9.11	16583	143	16440	0								5000			2.42	11.7												6854.25	3450.52	3479.87
	E10	10.10	V1	0.81	0.2		Manual	Droplets Analyzed Manually	DQ	Unknown	Unknown	ddPCR Multiplex Supermix	FAM	4.03	0.81		0.53	0.05	18744	3	18741	0	0.05			0.1	0	2		3000			3.65	102.26	V2	0.02			0.05	0	2.27			4.96	0	5003.04	406.16	406.89
	E10	10.10	V5	8.06	2.01		Manual	Droplets Analyzed Manually	DQ	Unknown	Unknown	ddPCR Multiplex Supermix	HEX	40.3	8.06		2.83	1.38	18744	30	18714	0	0.46			0.65	0.28	2		2000			10.71	24.8	V2	0.23			0.32	0.14	18.83			24.93	12.72	2941.3	497.61	501.52
	E10	10.10	V8	56.69	14.17		Manual	Droplets Analyzed Manually	DQ	Unknown	Unknown	ddPCR Multiplex Supermix	Cy5	283.44	56.69		16.09	12.26	18744	210	18534	0	3.26			3.98	2.55	2		5329.06			3.23	63.64	V2	1.63			1.99	1.27	62			67.16	56.83	7778.19	-152.98	-64.12
	E10	10.10	V2	34.75	8.69		Manual	Droplets Analyzed Manually	DQ	Unknown	Unknown	ddPCR Multiplex Supermix	Cy5.5	173.74	34.75		10.19	7.19	18744	129	18615	0								5000			2.31	12.41												6718.06	3334.25	3357.54
	E11	11.1	V1	0	0		Manual	Droplets Analyzed Manually	DQ	Unknown	Unknown	ddPCR Multiplex Supermix	FAM	0	0		0.2	0	19158	0	19158	0	0					2		3000				110.62	V2												418.86	418.86
	E11	11.1	V5	0	0		Manual	Droplets Analyzed Manually	DQ	Unknown	Unknown	ddPCR Multiplex Supermix	HEX	0	0		0.2	0	19158	0	19158	0	0					2		2000				21.63	V2												517.41	517.41
	E11	11.1	V8	4.47	1.12		Manual	Droplets Analyzed Manually	DQ	Unknown	Unknown	ddPCR Multiplex Supermix	Cy5	22.33	4.47		1.74	0.66	19158	17	19141	0	6.8			13.81	0	2		5329.06			3.02	268.52	V2	3.4			6.9	0	77.28			95.37	59.19	7917.04	-143.81	-136.66
	E11	11.1	V2	1.31	0.33		Manual	Droplets Analyzed Manually	DQ	Unknown	Unknown	ddPCR Multiplex Supermix	Cy5.5	6.57	1.31		0.71	0.12	19158	5	19153	0								5000			2.74	12.85												7246.57	3402.46	3403.47
	E12	11.2	V1	0	0		Manual	Droplets Analyzed Manually	DQ	Unknown	Unknown	ddPCR Multiplex Supermix	FAM	0	0		0.22	0	17061	0	17061	0	0					2		3000				111.85	V2												413.55	413.55
	E12	11.2	V5	1.18	0.29		Manual	Droplets Analyzed Manually	DQ	Unknown	Unknown	ddPCR Multiplex Supermix	HEX	5.9	1.18		0.7	0.09	17061	4	17057	0	0.2			0.43	0	2		2000			20.73	23	V2	0.1			0.21	0	9.29			18.36	0.23	2893.89	499.87	500.44
	E12	11.2	V8	16.54	4.14		Manual	Droplets Analyzed Manually	DQ	Unknown	Unknown	ddPCR Multiplex Supermix	Cy5	82.71	16.54		5.32	3.14	17061	56	17005	0.06	2.87			4.05	1.69	2		5329.06			3.3	101.72	V2	1.44			2.03	0.85	58.96			68.91	49.01	7797.31	-138.84	-112.79
	E12	11.2	V2	11.51	2.88		Manual	Droplets Analyzed Manually	DQ	Unknown	Unknown	ddPCR Multiplex Supermix	Cy5.5	57.57	11.51		3.88	2.06	17061	39	17022	0.06								5000			2.82	14.04												6858.36	3346.36	3354.39
	F01	11.3	V1	1.16	0.29		Manual	Droplets Analyzed Manually	DQ	Unknown	Unknown	ddPCR Multiplex Supermix	FAM	5.79	1.16		0.68	0.09	17389	4	17385	0	0.08			0.17	0	2		3000			3.23	78.29	V2	0.04			0.08	0	3.95			7.92	0	4922.53	402.36	403.4
	F01	11.3	V5	2.32	0.58		Manual	Droplets Analyzed Manually	DQ	Unknown	Unknown	ddPCR Multiplex Supermix	HEX	11.58	2.32		1.08	0.26	17389	8	17381	0	0.16			0.29	0.04	2		2000			5.7	19.89	V2	0.08			0.14	0.02	7.6			12.78	2.42	3057.35	538.4	539.55
	F01	11.3	V8	123.61	30.9		Manual	Droplets Analyzed Manually	DQ	Unknown	Unknown	ddPCR Multiplex Supermix	Cy5	618.05	123.61		33.85	27.96	17389	422	16967	0.05	8.78			10.73	6.84	2		5329.06			3.02	42.24	V2	4.39			5.36	3.42	81.45			84.8	78.11	8151.49	-157.13	44.5
	F01	11.3	V2	28.15	7.04		Manual	Droplets Analyzed Manually	DQ	Unknown	Unknown	ddPCR Multiplex Supermix	Cy5.5	140.73	28.15		8.54	5.72	17389	97	17292	0.05								5000			2.89	13.86												7127.59	3079.54	3102.12
	F02	11.4	V1	0	0		Manual	Droplets Analyzed Manually	DQ	Unknown	Unknown	ddPCR Multiplex Supermix	FAM	0	0		0.28	0	13527	0	13527	0	0					2		3000				77.42	V2												400.26	400.26
	F02	11.4	V5	1.12	0.28		Manual	Droplets Analyzed Manually	DQ	Unknown	Unknown	ddPCR Multiplex Supermix	HEX	5.58	1.12		0.74	0.07	13527	3	13524	0	0.46			1.07	0	2		2000			2.75	21.82	V2	0.23			0.54	0	18.74			38.96	0	2683.22	506.83	507.31
	F02	11.4	V8	5.58	1.4		Manual	Droplets Analyzed Manually	DQ	Unknown	Unknown	ddPCR Multiplex Supermix	Cy5	27.91	5.58		2.23	0.8	13527	15	13512	0	2.31			4.05	0.57	2		5329.06			2.88	116.11	V2	1.15			2.02	0.28	53.57			72.31	34.83	8076.91	-159.61	-150.48
	F02	11.4	V2	4.84	1.21		Manual	Droplets Analyzed Manually	DQ	Unknown	Unknown	ddPCR Multiplex Supermix	Cy5.5	24.19	4.84		2	0.66	13527	13	13514	0								5000			2.71	14.95												7204.11	3090	3093.95
	F03	11.5	V1	0.25	0.06		Manual	Droplets Analyzed Manually	DQ	Unknown	Unknown	ddPCR Multiplex Supermix	FAM	1.27	0.25		0.3	0	19845	1	19844	0	0.11			0.36	0	2		3000				108.83	V2	0.05			0.18	0	5			16.44	0	5087.6	394.06	394.3
	F03	11.5	V5	0.76	0.19		Manual	Droplets Analyzed Manually	DQ	Unknown	Unknown	ddPCR Multiplex Supermix	HEX	3.8	0.76		0.5	0.05	19845	3	19842	0	0.32			0.72	0	2		2000			19.85	21.14	V2	0.16			0.36	0	13.63			28.81	0	2936.12	503.91	504.28
	F03	11.5	V8	13.2	3.3		Manual	Droplets Analyzed Manually	DQ	Unknown	Unknown	ddPCR Multiplex Supermix	Cy5	66.01	13.2		4.28	2.48	19845	52	19793	0	5.48			8.38	2.57	2		5329.06			3.19	360.66	V2	2.74			4.19	1.29	73.26			83.64	62.87	7890.46	-160.55	-139.46
	F03	11.5	V2	4.82	1.2		Manual	Droplets Analyzed Manually	DQ	Unknown	Unknown	ddPCR Multiplex Supermix	Cy5.5	24.1	4.82		1.83	0.74	19845	19	19826	0								5000			1.82	15.65												6282.13	3086.62	3089.68
	F04	11.6	V1	10.1	2.52		Manual	Droplets Analyzed Manually	DQ	Unknown	Unknown	ddPCR Multiplex Supermix	FAM	50.5	10.1		3.49	1.76	16457	33	16424	0	0.39			0.53	0.24	2		3000			12.12	86.9	V2	0.19			0.27	0.12	16.2			21.29	11.11	5237.11	404.73	414.42
	F04	11.6	V5	8.26	2.07		Manual	Droplets Analyzed Manually	DQ	Unknown	Unknown	ddPCR Multiplex Supermix	HEX	41.31	8.26		2.95	1.38	16457	27	16430	0	0.32			0.45	0.19	2		2000			7.75	22.03	V2	0.16			0.22	0.09	13.65			18.47	8.83	2962.24	500.24	504.28
	F04	11.6	V8	67.41	16.85		Manual	Droplets Analyzed Manually	DQ	Unknown	Unknown	ddPCR Multiplex Supermix	Cy5	337.03	67.41		19.09	14.62	16457	219	16238	0	2.58			3.1	2.06	2		5329.06			2.85	78.23	V2	1.29			1.55	1.03	56.34			61.26	51.41	7878.62	-163.34	-56.32
	F04	11.6	V2	52.24	13.06		Manual	Droplets Analyzed Manually	DQ	Unknown	Unknown	ddPCR Multiplex Supermix	Cy5.5	261.22	52.24		15.03	11.1	16457	170	16287	0								5000			3.81	12.25												7141.27	3243.83	3284.09
	F05	11.7	V1	0	0		Manual	Droplets Analyzed Manually	DQ	Unknown	Unknown	ddPCR Multiplex Supermix	FAM	0	0		0.21	0	17772	0	17772	0	0					2		3000				104.78	V2												395.36	395.36
	F05	11.7	V5	0.28	0.07		Manual	Droplets Analyzed Manually	DQ	Unknown	Unknown	ddPCR Multiplex Supermix	HEX	1.42	0.28		0.34	0	17772	1	17771	0	0.29			1	0	2		2000				20.6	V2	0.14			0.5	0	12.5			39.69	0	2819.76	487.31	487.44
	F05	11.7	V8	3.68	0.92		Manual	Droplets Analyzed Manually	DQ	Unknown	Unknown	ddPCR Multiplex Supermix	Cy5	18.41	3.68		1.52	0.5	17772	13	17759	0	3.71			7.21	0.22	2		5329.06			2.48	334.11	V2	1.86			3.6	0.11	65			86.4	43.61	7484.12	-164.88	-159.28
	F05	11.7	V2	1.98	0.5		Manual	Droplets Analyzed Manually	DQ	Unknown	Unknown	ddPCR Multiplex Supermix	Cy5.5	9.91	1.98		0.97	0.21	17772	7	17765	0								5000			7.42	14.28												7088.49	3229.53	3231.05
	F06	11.8	V1	1.43	0.36		Manual	Droplets Analyzed Manually	DQ	Unknown	Unknown	ddPCR Multiplex Supermix	FAM	7.14	1.43		0.78	0.13	17631	5	17626	0	0.2			0.38	0.01	2		3000			2.17	90.73	V2	0.1			0.19	0	8.92			16.65	1.19	4649.6	403.29	404.49
	F06	11.8	V5	6	1.5		Manual	Droplets Analyzed Manually	DQ	Unknown	Unknown	ddPCR Multiplex Supermix	HEX	29.98	6		2.24	0.94	17631	21	17610	0	0.82			1.24	0.4	2		2000			5.15	20.65	V2	0.41			0.62	0.2	29.15			39.73	18.56	2899.26	492.64	495.51
	F06	11.8	V8	29.77	7.44		Manual	Droplets Analyzed Manually	DQ	Unknown	Unknown	ddPCR Multiplex Supermix	Cy5	148.83	29.77		8.87	6.01	17631	104	17527	0	4.08			5.46	2.71	2		5329.06			3.1	310.8	V2	2.04			2.73	1.36	67.13			74.55	59.71	7923.08	-163.12	-115.43
	F06	11.8	V2	14.58	3.64		Manual	Droplets Analyzed Manually	DQ	Unknown	Unknown	ddPCR Multiplex Supermix	Cy5.5	72.88	14.58		4.74	2.73	17631	51	17580	0								5000			3.75	13.24												7175.07	3286.2	3297.45
	F07	11.9	V1	0	0		Manual	Droplets Analyzed Manually	DQ	Unknown	Unknown	ddPCR Multiplex Supermix	FAM	0	0		0.2	0	18948	0	18948	0	0					2		3000				108.94	V2												411.23	411.23
	F07	11.9	V5	0.8	0.2		Manual	Droplets Analyzed Manually	DQ	Unknown	Unknown	ddPCR Multiplex Supermix	HEX	3.98	0.8		0.53	0.05	18948	3	18945	0	1			2.46	0	2		2000			10.28	21.72	V2	0.5			1.23	0	33.33			65.83	0.83	3057.11	511.6	512
	F07	11.9	V8	6.64	1.66		Manual	Droplets Analyzed Manually	DQ	Unknown	Unknown	ddPCR Multiplex Supermix	Cy5	33.21	6.64		2.4	1.09	18948	25	18923	0	8.34			15.97	0.7	2		5329.06			2.38	306.03	V2	4.17			7.99	0.35	80.65			94.95	66.36	7756.51	-160.39	-149.94
	F07	11.9	V2	1.59	0.4		Manual	Droplets Analyzed Manually	DQ	Unknown	Unknown	ddPCR Multiplex Supermix	Cy5.5	7.97	1.59		0.81	0.16	18948	6	18942	0								5000			2.78	13.48												7122.89	3351.81	3353
	F08	11.10	V1	0.26	0.07		Manual	Droplets Analyzed Manually	DQ	Unknown	Unknown	ddPCR Multiplex Supermix	FAM	1.3	0.26		0.31	0	19341	1	19340	0.07	0.18			0.63	0	2		3000				106.22	V2	0.09			0.31	0	8.33			26.99	0	3157.31	407.86	408
	F08	11.10	V5	1.56	0.39		Manual	Droplets Analyzed Manually	DQ	Unknown	Unknown	ddPCR Multiplex Supermix	HEX	7.81	1.56		0.8	0.15	19341	6	19335	0.07	1.09			2.21	0	2		2000			2.3	22.29	V2	0.55			1.1	0	35.29			58.63	11.95	3254.7	502.82	503.68
	F08	11.10	V8	4.95	1.24		Manual	Droplets Analyzed Manually	DQ	Unknown	Unknown	ddPCR Multiplex Supermix	Cy5	24.73	4.95		1.88	0.76	19341	19	19322	0	3.46			6.06	0.85	2		5329.06			2.51	290.67	V2	1.73			3.03	0.43	63.34			80.85	45.83	7608.04	-158.46	-150.83
	F08	11.10	V2	2.86	0.72		Manual	Droplets Analyzed Manually	DQ	Unknown	Unknown	ddPCR Multiplex Supermix	Cy5.5	14.31	2.86		1.23	0.37	19341	11	19330	0								5000			1.7	13.84												7366.75	3329.28	3331.58
	F09	12.1	V1	0	0		Manual	Droplets Analyzed Manually	DQ	Unknown	Unknown	ddPCR Multiplex Supermix	FAM	0	0		0.22	0	17041	0	17041	0	0					2		3000				106.16	V2												416.62	416.62
	F09	12.1	V5	3.54	0.89		Manual	Droplets Analyzed Manually	DQ	Unknown	Unknown	ddPCR Multiplex Supermix	HEX	17.72	3.54		1.49	0.47	17041	12	17029	0	0.46			0.75	0.17	2		2000			4.69	22.84	V2	0.23			0.38	0.08	18.73			28.43	9.04	2921.24	504.18	505.88
	F09	12.1	V8	26.94	6.74		Manual	Droplets Analyzed Manually	DQ	Unknown	Unknown	ddPCR Multiplex Supermix	Cy5	134.7	26.94		8.22	5.44	17041	91	16950	0.05	3.5			4.7	2.3	2		5329.06			2.85	248.29	V2	1.75			2.35	1.15	63.66			71.59	55.74	7891.5	-155.03	-112.06
	F09	12.1	V2	15.38	3.84		Manual	Droplets Analyzed Manually	DQ	Unknown	Unknown	ddPCR Multiplex Supermix	Cy5.5	76.88	15.38		4.99	2.89	17041	52	16989	0.05								5000			5.49	13.03												7332.38	3416.9	3428.84
	F10	12.2	V1	0.8	0.2		Manual	Droplets Analyzed Manually	DQ	Unknown	Unknown	ddPCR Multiplex Supermix	FAM	3.98	0.8		0.53	0.05	18964	3	18961	0	0.05			0.12	0	2		3000			2.33	91.56	V2	0.03			0.06	0	2.67			5.85	0	4532.72	413.25	413.9
	F10	12.2	V5	7.43	1.86		Manual	Droplets Analyzed Manually	DQ	Unknown	Unknown	ddPCR Multiplex Supermix	HEX	37.17	7.43		2.64	1.25	18964	28	18936	0	0.51			0.73	0.3	2		2000			9.67	21.66	V2	0.26			0.36	0.15	20.4			27.19	13.62	2983.62	507.51	511.17
	F10	12.2	V8	51.74	12.93		Manual	Droplets Analyzed Manually	DQ	Unknown	Unknown	ddPCR Multiplex Supermix	Cy5	258.68	51.74		14.76	11.12	18964	194	18770	0	3.57			4.4	2.73	2		5329.06			3.15	62.25	V2	1.78			2.2	1.37	64.08			69.48	58.68	7842.66	-148.81	-67.06
	F10	12.2	V2	29	7.25		Manual	Droplets Analyzed Manually	DQ	Unknown	Unknown	ddPCR Multiplex Supermix	Cy5.5	145.01	29		8.61	5.89	18964	109	18855	0								5000			3	13.13												6944.67	3375.8	3396.32
	F11	12.3	V1	0	0		Manual	Droplets Analyzed Manually	DQ	Unknown	Unknown	ddPCR Multiplex Supermix	FAM	0	0		0.19	0	20241	0	20241	0	0					2		3000				110.39	V2												408.84	408.84
	F11	12.3	V5	5.72	1.43		Manual	Droplets Analyzed Manually	DQ	Unknown	Unknown	ddPCR Multiplex Supermix	HEX	28.6	5.72		2.1	0.92	20241	23	20218	0	0.46			0.68	0.25	2		2000			10.17	20.8	V2	0.23			0.34	0.13	18.82			25.81	11.83	2952.23	505.07	507.85
	F11	12.3	V8	41.18	10.3		Manual	Droplets Analyzed Manually	DQ	Unknown	Unknown	ddPCR Multiplex Supermix	Cy5	205.92	41.18		11.87	8.73	20241	165	20076	0.08	3.34			4.17	2.5	2		5329.06			2.31	62.46	V2	1.67			2.09	1.25	62.54			68.39	56.68	7592.23	-146.85	-83.77
	F11	12.3	V2	24.67	6.17		Manual	Droplets Analyzed Manually	DQ	Unknown	Unknown	ddPCR Multiplex Supermix	Cy5.5	123.35	24.67		7.47	5.03	20241	99	20142	0.08								5000			3.94	13.59												7032.35	3347.5	3365.52
	F12	12.4	V1	0.86	0.21		Manual	Droplets Analyzed Manually	DQ	Unknown	Unknown	ddPCR Multiplex Supermix	FAM	4.28	0.86		0.57	0.05	17636	3	17633	0	0.04			0.08	0	2		3000			11.82	109.63	V2	0.02			0.04	0	1.82			4	0	5000.05	403.09	403.87
	F12	12.4	V5	4	1		Manual	Droplets Analyzed Manually	DQ	Unknown	Unknown	ddPCR Multiplex Supermix	HEX	19.98	4		1.62	0.56	17636	14	17622	0	0.17			0.27	0.08	2		2000			10.91	21.07	V2	0.09			0.13	0.04	7.97			12.03	3.91	2910.5	504.39	506.3
	F12	12.4	V8	66.63	16.66		Manual	Droplets Analyzed Manually	DQ	Unknown	Unknown	ddPCR Multiplex Supermix	Cy5	333.14	66.63		18.8	14.52	17636	232	17404	0	2.89			3.47	2.31	2		5329.06			4.33	82.73	V2	1.44			1.73	1.15	59.08			63.94	54.22	7803.53	-141.26	-36.75
	F12	12.4	V2	46.14	11.54		Manual	Droplets Analyzed Manually	DQ	Unknown	Unknown	ddPCR Multiplex Supermix	Cy5.5	230.72	46.14		13.32	9.76	17636	161	17475	0								5000			3.92	14.75												6923.44	3253.94	3287.44
	G01	12.5	V1	0	0		Manual	Droplets Analyzed Manually	DQ	Unknown	Unknown	ddPCR Multiplex Supermix	FAM	0	0		0.22	0	17380	0	17380	0	0					2		3000				86.18	V2												407.5	407.5
	G01	12.5	V5	1.45	0.36		Manual	Droplets Analyzed Manually	DQ	Unknown	Unknown	ddPCR Multiplex Supermix	HEX	7.24	1.45		0.79	0.13	17380	5	17375	0	0.07			0.14	0.01	2		2000			2.89	20.34	V2	0.04			0.07	0	3.61			6.83	0.39	2860.12	536.27	536.94
	G01	12.5	V8	42.15	10.54		Manual	Droplets Analyzed Manually	DQ	Unknown	Unknown	ddPCR Multiplex Supermix	Cy5	210.77	42.15		12.25	8.82	17380	145	17235	0.21	2.18			2.69	1.67	2		5329.06			3.37	346.69	V2	1.09			1.35	0.83	52.17			58.04	46.29	8161.48	-164.76	-95.29
	G01	12.5	V2	38.65	9.66		Manual	Droplets Analyzed Manually	DQ	Unknown	Unknown	ddPCR Multiplex Supermix	Cy5.5	193.26	38.65		11.31	8.02	17380	133	17247	0.21								5000			4.87	14.22												7287.79	3198.68	3229.97
	G02	12.6	V1	0.35	0.09		Manual	Droplets Analyzed Manually	DQ	Unknown	Unknown	ddPCR Multiplex Supermix	FAM	1.73	0.35		0.41	0	14505	1	14504	0	0.02			0.07	0	2		3000				76.83	V2	0.01			0.04	0	1.07			3.59	0	4211.25	398.27	398.53
	G02	12.6	V5	1.73	0.43		Manual	Droplets Analyzed Manually	DQ	Unknown	Unknown	ddPCR Multiplex Supermix	HEX	8.67	1.73		0.94	0.15	14505	5	14500	0	0.11			0.21	0.01	2		2000			7.67	21.47	V2	0.05			0.1	0	5.14			9.69	0.59	2999.91	506.9	507.76
	G02	12.6	V8	46.7	11.67		Manual	Droplets Analyzed Manually	DQ	Unknown	Unknown	ddPCR Multiplex Supermix	Cy5	233.49	46.7		13.65	9.7	14505	134	14371	0.01	2.92			3.69	2.14	2		5329.06			2.77	74.69	V2	1.46			1.85	1.07	59.33			65.75	52.9	7862.55	-159.55	-85.44
	G02	12.6	V2	32.01	8		Manual	Droplets Analyzed Manually	DQ	Unknown	Unknown	ddPCR Multiplex Supermix	Cy5.5	160.07	32.01		9.76	6.47	14505	92	14413	0.01								5000			4.53	13.95												7292.12	3100.76	3127.35
	G03	12.7	V1	0	0		Manual	Droplets Analyzed Manually	DQ	Unknown	Unknown	ddPCR Multiplex Supermix	FAM	0	0		0.18	0	20689	0	20689	0	0					2		3000				96.86	V2												402.49	402.49
	G03	12.7	V5	1.22	0.3		Manual	Droplets Analyzed Manually	DQ	Unknown	Unknown	ddPCR Multiplex Supermix	HEX	6.08	1.22		0.66	0.11	20689	5	20684	0	0.22			0.42	0.01	2		2000			6.95	18.35	V2	0.11			0.21	0	9.8			18.24	1.35	2913.47	478.79	479.38
	G03	12.7	V8	32.69	8.17		Manual	Droplets Analyzed Manually	DQ	Unknown	Unknown	ddPCR Multiplex Supermix	Cy5	163.47	32.69		9.56	6.79	20689	134	20555	0.04	5.84			7.8	3.88	2		5329.06			2.78	99.58	V2	2.92			3.9	1.94	74.49			80.88	68.09	7705.78	-160.96	-110
	G03	12.7	V2	11.2	2.8		Manual	Droplets Analyzed Manually	DQ	Unknown	Unknown	ddPCR Multiplex Supermix	Cy5.5	56	11.2		3.69	2.06	20689	46	20643	0.04								5000			2.63	14.9												6903.23	3131.1	3139.49
	G04	12.8	V1	0.3	0.08		Manual	Droplets Analyzed Manually	DQ	Unknown	Unknown	ddPCR Multiplex Supermix	FAM	1.52	0.3		0.36	0	16504	1	16503	0	0.04			0.14	0	2		3000				97.15	V2	0.02			0.07	0	2.08			6.94	0	4016.93	398.54	398.76
	G04	12.8	V5	1.52	0.38		Manual	Droplets Analyzed Manually	DQ	Unknown	Unknown	ddPCR Multiplex Supermix	HEX	7.62	1.52		0.83	0.13	16504	5	16499	0	0.21			0.42	0.01	2		2000			7.17	20.34	V2	0.11			0.21	0	9.6			17.9	1.31	3002.65	494.25	495.01
	G04	12.8	V8	28.74	7.18		Manual	Droplets Analyzed Manually	DQ	Unknown	Unknown	ddPCR Multiplex Supermix	Cy5	143.69	28.74		8.74	5.82	16504	94	16410	0	4.01			5.42	2.6	2		5329.06			2.84	333.76	V2	2			2.71	1.3	66.7			74.52	58.88	7867.1	-164.45	-118.71
	G04	12.8	V2	14.35	3.59		Manual	Droplets Analyzed Manually	DQ	Unknown	Unknown	ddPCR Multiplex Supermix	Cy5.5	71.74	14.35		4.72	2.65	16504	47	16457	0								5000			4.05	13.11												7182.53	3211.91	3223.22
	G05	12.9	V1	0	0		Manual	Droplets Analyzed Manually	DQ	Unknown	Unknown	ddPCR Multiplex Supermix	FAM	0	0		0.22	0	17344	0	17344	0	0					2		3000				100.18	V2												396.96	396.96
	G05	12.9	V5	5.81	1.45		Manual	Droplets Analyzed Manually	DQ	Unknown	Unknown	ddPCR Multiplex Supermix	HEX	29.03	5.81		2.19	0.9	17344	20	17324	0	0.19			0.27	0.1	2		2000			9.9	21.37	V2	0.09			0.14	0.05	8.58			12.21	4.95	2966.47	484.06	486.93
	G05	12.9	V8	84.84	21.21		Manual	Droplets Analyzed Manually	DQ	Unknown	Unknown	ddPCR Multiplex Supermix	Cy5	424.2	84.84		23.65	18.77	17344	290	17054	0.18	2.74			3.23	2.26	2		5329.06			3.78	95.57	V2	1.37			1.61	1.13	57.82			62.14	53.51	7876.65	-163.98	-29.54
	G05	12.9	V2	61.88	15.47		Manual	Droplets Analyzed Manually	DQ	Unknown	Unknown	ddPCR Multiplex Supermix	Cy5.5	309.4	61.88		17.55	13.39	17344	212	17132	0.18								5000			4.19	13.27												7164.96	3234.43	3282.47
	G06	12.10	V1	0.57	0.14		Manual	Droplets Analyzed Manually	DQ	Unknown	Unknown	ddPCR Multiplex Supermix	FAM	2.87	0.57		0.46	0.02	17511	2	17509	0	0.04			0.11	0	2		3000			12.26	94.68	V2	0.02			0.05	0	2.08			5.21	0	5166.01	403.49	404.04
	G06	12.10	V5	8.34	2.08		Manual	Droplets Analyzed Manually	DQ	Unknown	Unknown	ddPCR Multiplex Supermix	HEX	41.7	8.34		2.94	1.41	17511	29	17482	0	0.62			0.87	0.36	2		2000			8.61	16.79	V2	0.31			0.44	0.18	23.54			31.09	16	2960.75	496.79	500.87
	G06	12.10	V8	133.35	33.34		Manual	Droplets Analyzed Manually	DQ	Unknown	Unknown	ddPCR Multiplex Supermix	Cy5	666.74	133.35		36.39	30.29	17511	458	17053	0	9.85			12.04	7.65	2		5329.06			4.53	202.74	V2	4.92			6.02	3.83	83.12			86.25	79.99	8005.79	-163.49	50.18
	G06	12.10	V2	27.08	6.77		Manual	Droplets Analyzed Manually	DQ	Unknown	Unknown	ddPCR Multiplex Supermix	Cy5.5	135.41	27.08		8.24	5.49	17511	94	17417	0								5000			4.3	12.73												7206.5	3301.92	3322.88
	G07	13.1	V1	0	0		Manual	Droplets Analyzed Manually	DQ	Unknown	Unknown	ddPCR Multiplex Supermix	FAM	0	0		0.2	0	18448	0	18448	0	0					2		3000				96.26	V2												433.2	433.2
	G07	13.1	V5	2.18	0.55		Manual	Droplets Analyzed Manually	DQ	Unknown	Unknown	ddPCR Multiplex Supermix	HEX	10.91	2.18		1.02	0.25	18448	8	18440	0	0.16			0.27	0.04	2		2000			2.84	20.26	V2	0.08			0.14	0.02	7.32			12.32	2.33	2937.37	538.73	539.77
	G07	13.1	V8	28.17	7.04		Manual	Droplets Analyzed Manually	DQ	Unknown	Unknown	ddPCR Multiplex Supermix	Cy5	140.85	28.17		8.4	5.68	18448	103	18345	0	2.04			2.6	1.48	2		5329.06			3.36	262.58	V2	1.02			1.3	0.74	50.49			57.35	43.63	8016.32	-151.23	-105.63
	G07	13.1	V2	27.62	6.91		Manual	Droplets Analyzed Manually	DQ	Unknown	Unknown	ddPCR Multiplex Supermix	Cy5.5	138.11	27.62		8.25	5.56	18448	101	18347	0								5000			4.16	9.62												7475.24	3668.47	3689.31
	G08	13.2	V1	0	0		Manual	Droplets Analyzed Manually	DQ	Unknown	Unknown	ddPCR Multiplex Supermix	FAM	0	0		0.2	0	18619	0	18619	0	0					2		3000				108.38	V2												408.9	408.9
	G08	13.2	V5	0.54	0.14		Manual	Droplets Analyzed Manually	DQ	Unknown	Unknown	ddPCR Multiplex Supermix	HEX	2.7	0.54		0.43	0.02	18619	2	18617	0	0.17			0.45	0	2		2000			50.73	21.22	V2	0.09			0.22	0	8			19.62	0	3008.52	504.78	505.05
	G08	13.2	V8	7.3	1.83		Manual	Droplets Analyzed Manually	DQ	Unknown	Unknown	ddPCR Multiplex Supermix	Cy5	36.51	7.3		2.61	1.22	18619	27	18592	0.07	2.35			3.67	1.03	2		5329.06			2.74	182.32	V2	1.17			1.83	0.52	54			67.94	40.07	7926.2	-159.83	-148.11
	G08	13.2	V2	6.22	1.55		Manual	Droplets Analyzed Manually	DQ	Unknown	Unknown	ddPCR Multiplex Supermix	Cy5.5	31.1	6.22		2.28	1	18619	23	18596	0.07								5000			2.87	13.23												6929.67	3415.08	3419.42
	G09	13.3	V1	0.32	0.08		Manual	Droplets Analyzed Manually	DQ	Unknown	Unknown	ddPCR Multiplex Supermix	FAM	1.6	0.32		0.38	0	15741	1	15740	0	0.17			0.57	0	2		3000				108.86	V2	0.08			0.29	0	7.69			24.98	0	5365.37	409.84	410.16
	G09	13.3	V5	0	0		Manual	Droplets Analyzed Manually	DQ	Unknown	Unknown	ddPCR Multiplex Supermix	HEX	0	0		0.24	0	15741	0	15741	0	0					2		2000				21.92	V2												498.42	498.42
	G09	13.3	V8	21.46	5.37		Manual	Droplets Analyzed Manually	DQ	Unknown	Unknown	ddPCR Multiplex Supermix	Cy5	107.31	21.46		6.76	4.18	15741	67	15674	0.08	11.19			18.16	4.21	2		5329.06			3.03	289.61	V2	5.59			9.08	2.11	84.83			92.86	76.81	7797.14	-155.51	-121.66
	G09	13.3	V2	3.84	0.96		Manual	Droplets Analyzed Manually	DQ	Unknown	Unknown	ddPCR Multiplex Supermix	Cy5.5	19.19	3.84		1.61	0.51	15741	12	15729	0.08								5000			6.41	12.68												7237.22	3409.64	3412.56
	G10	13.4	V1	0	0		Manual	Droplets Analyzed Manually	DQ	Unknown	Unknown	ddPCR Multiplex Supermix	FAM	0	0		0.2	0	19152	0	19152	0	0					2		3000				109.29	V2												413.75	413.75
	G10	13.4	V5	1.84	0.46		Manual	Droplets Analyzed Manually	DQ	Unknown	Unknown	ddPCR Multiplex Supermix	HEX	9.2	1.84		0.9	0.2	19152	7	19145	0	0.28			0.51	0.05	2		2000			7.87	21.75	V2	0.14			0.25	0.03	12.27			21	3.54	2930.69	511.51	512.4
	G10	13.4	V8	20.01	5		Manual	Droplets Analyzed Manually	DQ	Unknown	Unknown	ddPCR Multiplex Supermix	Cy5	100.03	20.01		6.22	3.96	19152	76	19076	0	3.04			4.13	1.95	2		5329.06			3.23	272.77	V2	1.52			2.07	0.98	60.33			68.92	51.75	7843.86	-149.3	-117.58
	G10	13.4	V2	13.15	3.29		Manual	Droplets Analyzed Manually	DQ	Unknown	Unknown	ddPCR Multiplex Supermix	Cy5.5	65.76	13.15		4.29	2.46	19152	50	19102	0								5000			3.01	13.41												6963.21	3381.85	3391.2
	G11	13.5	V1	0	0		Manual	Droplets Analyzed Manually	DQ	Unknown	Unknown	ddPCR Multiplex Supermix	FAM	0	0		0.19	0	19735	0	19735	0	0					2		3000				109.52	V2												417.12	417.12
	G11	13.5	V5	2.55	0.64		Manual	Droplets Analyzed Manually	DQ	Unknown	Unknown	ddPCR Multiplex Supermix	HEX	12.75	2.55		1.12	0.32	19735	10	19725	0	0.5			0.85	0.15	2		2000			9.7	20.92	V2	0.25			0.43	0.07	19.99			31.26	8.72	2929.26	511.5	512.73
	G11	13.5	V8	57.18	14.29		Manual	Droplets Analyzed Manually	DQ	Unknown	Unknown	ddPCR Multiplex Supermix	Cy5	285.89	57.18		16.17	12.42	19735	223	19512	0	11.2			14.99	7.41	2		5329.06			4.32	87.01	V2	5.6			7.5	3.71	84.85			89.2	80.5	7841.46	-143.34	-53.11
	G11	13.5	V2	10.21	2.55		Manual	Droplets Analyzed Manually	DQ	Unknown	Unknown	ddPCR Multiplex Supermix	Cy5.5	51.04	10.21		3.43	1.84	19735	40	19695	0								5000			2.16	12.22												6497.84	3462.12	3468.27
	G12	13.6	V1	0	0		Manual	Droplets Analyzed Manually	DQ	Unknown	Unknown	ddPCR Multiplex Supermix	FAM	0	0		0.21	0	18086	0	18086	0	0					2		3000				110.98	V2												411.11	411.11
	G12	13.6	V5	0.28	0.07		Manual	Droplets Analyzed Manually	DQ	Unknown	Unknown	ddPCR Multiplex Supermix	HEX	1.39	0.28		0.33	0	18086	1	18085	0	0.07			0.25	0	2		2000				22.11	V2	0.04			0.13	0	3.57			11.82	0	2933.32	498.63	498.77
	G12	13.6	V8	11.42	2.85		Manual	Droplets Analyzed Manually	DQ	Unknown	Unknown	ddPCR Multiplex Supermix	Cy5	57.09	11.42		3.82	2.07	18086	41	18045	0	3.04			4.52	1.55	2		5329.06			2.1	270.21	V2	1.52			2.26	0.78	60.3			72.01	48.59	7470.74	-140.7	-123.45
	G12	13.6	V2	7.52	1.88		Manual	Droplets Analyzed Manually	DQ	Unknown	Unknown	ddPCR Multiplex Supermix	Cy5.5	37.58	7.52		2.68	1.25	18086	27	18059	0								5000			3.93	14.17												7057.55	3310.22	3315.81
	H01	13.7	V1	0.29	0.07		Manual	Droplets Analyzed Manually	DQ	Unknown	Unknown	ddPCR Multiplex Supermix	FAM	1.46	0.29		0.35	0	17270	1	17269	0	0.05			0.17	0	2		3000				84.46	V2	0.02			0.08	0	2.44			8.11	0	5471.83	406.37	406.66
	H01	13.7	V5	2.33	0.58		Manual	Droplets Analyzed Manually	DQ	Unknown	Unknown	ddPCR Multiplex Supermix	HEX	11.66	2.33		1.09	0.26	17270	8	17262	0	0.4			0.71	0.09	2		2000			7.09	20.68	V2	0.2			0.35	0.04	16.65			27.42	5.89	2915.84	529.28	530.39
	H01	13.7	V8	17.8	4.45		Manual	Droplets Analyzed Manually	DQ	Unknown	Unknown	ddPCR Multiplex Supermix	Cy5	89.02	17.8		5.67	3.42	17270	61	17209	0.06	3.05			4.28	1.83	2		5329.06			2.91	349.42	V2	1.53			2.14	0.91	60.41			70	50.82	7969.27	-163.2	-134.47
	H01	13.7	V2	11.67	2.92		Manual	Droplets Analyzed Manually	DQ	Unknown	Unknown	ddPCR Multiplex Supermix	Cy5.5	58.34	11.67		3.92	2.1	17270	40	17230	0.06								5000			3.39	14.24												7286.22	3163.7	3173.25
	H02	13.8	V1	#VALUE!	No Call		CHECK	Droplet Count < 1000	DQ	Unknown	Unknown	ddPCR Multiplex Supermix	FAM		#VALUE!				389	0	389	0								3000				39.92													646.48	646.48
	H02	13.8	V5	#VALUE!	No Call		CHECK	Droplet Count < 1000	DQ	Unknown	Unknown	ddPCR Multiplex Supermix	HEX		#VALUE!				389	0	389	0								2000				15.8													791.04	791.04
	H02	13.8	V8	#VALUE!	No Call		CHECK	Droplet Count < 1000	DQ	Unknown	Unknown	ddPCR Multiplex Supermix	Cy5		#VALUE!				389	0	389	0								5329.06				187.7													-54.49	-54.49
	H02	13.8	V2	#VALUE!	No Call		CHECK	Droplet Count < 1000	DQ	Unknown	Unknown	ddPCR Multiplex Supermix	Cy5.5		#VALUE!				389	328	61	0								5000			1.88	1.14												5522.88	4734.24	5399.22
	H03	13.9	V1	0	0		Manual	Droplets Analyzed Manually	DQ	Unknown	Unknown	ddPCR Multiplex Supermix	FAM	0	0		0.19	0	19933	0	19933	0	0					2		3000				101.54	V2												401.11	401.11
	H03	13.9	V5	0.76	0.19		Manual	Droplets Analyzed Manually	DQ	Unknown	Unknown	ddPCR Multiplex Supermix	HEX	3.79	0.76		0.5	0.04	19933	3	19930	0	0.21			0.47	0	2		2000			6.11	19.91	V2	0.1			0.23	0	9.37			20.08	0	2955.25	511.07	511.44
	H03	13.9	V8	10.61	2.65		Manual	Droplets Analyzed Manually	DQ	Unknown	Unknown	ddPCR Multiplex Supermix	Cy5	53.06	10.61		3.54	1.93	19933	42	19891	0	2.9			4.28	1.52	2		5329.06			1.7	129.4	V2	1.45			2.14	0.76	59.16			70.67	47.65	7371.72	-167.19	-151.31
	H03	13.9	V2	7.33	1.83		Manual	Droplets Analyzed Manually	DQ	Unknown	Unknown	ddPCR Multiplex Supermix	Cy5.5	36.63	7.33		2.58	1.24	19933	29	19904	0								5000			3	12.94												6921.25	3309.62	3314.87
	H04	13.10	V1	0.59	0.15		Manual	Droplets Analyzed Manually	DQ	Unknown	Unknown	ddPCR Multiplex Supermix	FAM	2.95	0.59		0.47	0.02	17069	2	17067	0	0.07			0.17	0	2		3000			30.35	97.85	V2	0.03			0.08	0	3.22			8.04	0	5200.03	408.57	409.13
	H04	13.10	V5	2.36	0.59		Manual	Droplets Analyzed Manually	DQ	Unknown	Unknown	ddPCR Multiplex Supermix	HEX	11.79	2.36		1.1	0.27	17069	8	17061	0	0.27			0.47	0.07	2		2000			3.94	19.76	V2	0.13			0.23	0.03	11.75			19.57	3.93	2896.47	499.86	500.98
	H04	13.10	V8	20.08	5.02		Manual	Droplets Analyzed Manually	DQ	Unknown	Unknown	ddPCR Multiplex Supermix	Cy5	100.42	20.08		6.32	3.92	17069	68	17001	0.06	2.27			3.06	1.48	2		5329.06			3.28	313.04	V2	1.13			1.53	0.74	53.13			61.82	44.44	7873.86	-169.66	-137.62
	H04	13.10	V2	17.72	4.43		Manual	Droplets Analyzed Manually	DQ	Unknown	Unknown	ddPCR Multiplex Supermix	Cy5.5	88.59	17.72		5.65	3.4	17069	60	17009	0.06								5000			3.95	12.15												7081.41	3401.03	3413.96
	H05	C+	V1	12.08	3.02		Manual	Droplets Analyzed Manually	DQ	Unknown	Unknown	ddPCR Multiplex Supermix	FAM	60.42	12.08		4.03	2.19	17509	42	17467	0.26	2.71			3.98	1.44	2		3000			5.67	56.43	V2	1.36			1.99	0.72	57.54			68.96	46.13	4877.15	520.81	531.26
	H05	C+	V5	14861.6	3715.39		Manual	Droplets Analyzed Manually	DQ	Unknown	Unknown	ddPCR Multiplex Supermix	HEX	74307.8	14861.6		3797.45	3638.36	17509	16596	913	0.26	3333.62			4517.66	2149.59	2		2000			6.48	5.14	V2	1666.81			2258.83	1074.79	99.94			99.96	99.92	2950.85	571.27	2826.77
	H05	C+	V8	1983.36	495.84		Manual	Droplets Analyzed Manually	DQ	Unknown	Unknown	ddPCR Multiplex Supermix	Cy5	9916.78	1983.36		508.86	482.95	17509	5704	11805	0.42	444.89			603.05	286.73	2		5329.06			5.6	40.27	V2	222.44			301.52	143.37	99.55			99.71	99.39	7849.19	-160.49	2448.86
	H05	C+	V2	8.92	2.23		Manual	Droplets Analyzed Manually	DQ	Unknown	Unknown	ddPCR Multiplex Supermix	Cy5.5	44.58	8.92		3.11	1.53	17509	31	17478	0.42								5000			2.18	7.68												6250.01	3354.3	3359.43
	H06	C+	V1	14.08	3.52		Manual	Droplets Analyzed Manually	DQ	Unknown	Unknown	ddPCR Multiplex Supermix	FAM	70.39	14.08		4.62	2.61	17179	48	17131	0	3.1			4.51	1.69	2		3000			5.2	57.62	V2	1.55			2.25	0.85	60.77			71.61	49.94	4843.03	521.93	534
	H06	C+	V5	14899.9	3724.96		Manual	Droplets Analyzed Manually	DQ	Unknown	Unknown	ddPCR Multiplex Supermix	HEX	74499.3	14899.9		3808.18	3646.92	17179	16290	889	0	3279.16			4443.92	2114.4	2		2000			6.73	5.67	V2	1639.58			2221.96	1057.2	99.94			99.96	99.92	2955.89	566.72	2832.25
	H06	C+	V8	1972.29	493.07		Manual	Droplets Analyzed Manually	DQ	Unknown	Unknown	ddPCR Multiplex Supermix	Cy5	9861.46	1972.29		506.17	480.11	17179	5571	11608	0	434.06			588.38	279.74	2		5329.06			5.66	33.09	V2	217.03			294.19	139.87	99.54			99.7	99.38	7806.31	-156.96	2425.46
	H06	C+	V2	9.09	2.27		Manual	Droplets Analyzed Manually	DQ	Unknown	Unknown	ddPCR Multiplex Supermix	Cy5.5	45.44	9.09		3.17	1.56	17179	31	17148	0								5000			2.4	7.71												6368.64	3391.52	3396.9
	H07	NTC	V1	0	0		Manual	Droplets Analyzed Manually	DQ	Unknown	Unknown	ddPCR Multiplex Supermix	FAM	0	0		0.22	0	17121	0	17121	0								3000				97.89	V2												410.74	410.74
	H07	NTC	V5	0	0		Manual	Droplets Analyzed Manually	DQ	Unknown	Unknown	ddPCR Multiplex Supermix	HEX	0	0		0.22	0	17121	0	17121	0								2000				23.64	V2												504.83	504.83
	H07	NTC	V8	0	0		Manual	Droplets Analyzed Manually	DQ	Unknown	Unknown	ddPCR Multiplex Supermix	Cy5	0	0		0.22	0	17121	0	17121	0								5329.06				292.29	V2												-159.66	-159.66
	H07	NTC	V2	0	0		Manual	Droplets Analyzed Manually	DQ	Unknown	Unknown	ddPCR Multiplex Supermix	Cy5.5	0	0		0.22	0	17121	0	17121	0								5000				11.79													3340.84	3340.84
	H08	9.6	V1	0	0		Manual	Droplets Analyzed Manually	DQ	Unknown	Unknown	ddPCR Multiplex Supermix	FAM	0	0		0.21	0	18035	0	18035	0	0					2		3000				98.66	V2												407.01	407.01
	H08	9.6	V5	0.56	0.14		Manual	Droplets Analyzed Manually	DQ	Unknown	Unknown	ddPCR Multiplex Supermix	HEX	2.79	0.56		0.45	0.02	18035	2	18033	0	4			15.27	0	2		2000			43.6	22.82	V2	2			7.63	0	66.67			129.25	4.08	3073.17	492.7	492.98
	H08	9.6	V8	1.12	0.28		Manual	Droplets Analyzed Manually	DQ	Unknown	Unknown	ddPCR Multiplex Supermix	Cy5	5.58	1.12		0.66	0.08	18035	4	18031	0	8			28.65	0	2		5329.06			10.39	307.39	V2	4			14.32	0	80			121.29	38.71	8292.99	-159.28	-157.4
	H08	9.6	V2	0.28	0.07		Manual	Droplets Analyzed Manually	DQ	Unknown	Unknown	ddPCR Multiplex Supermix	Cy5.5	1.39	0.28		0.33	0	18035	1	18034	0								5000				12.4												7601.71	3310.15	3310.39
	H09	4.5	V1	0	0		Manual	Droplets Analyzed Manually	DQ	Unknown	Unknown	ddPCR Multiplex Supermix	FAM	0	0		0.23	0	16193	0	16193	0	0					2		3000				101.92	V2												412.52	412.52
	H09	4.5	V5	0.31	0.08		Manual	Droplets Analyzed Manually	DQ	Unknown	Unknown	ddPCR Multiplex Supermix	HEX	1.55	0.31		0.37	0	16193	1	16192	0	2			8.7	0	2		2000				23.13	V2	1			4.35	0	50			133.7	0	3047.51	496.88	497.04
	H09	4.5	V8	1.24	0.31		Manual	Droplets Analyzed Manually	DQ	Unknown	Unknown	ddPCR Multiplex Supermix	Cy5	6.22	1.24		0.73	0.09	16193	4	16189	0	8			28.65	0	2		5329.06			50.17	280.65	V2	4			14.33	0	80			121.29	38.71	7849.85	-154.79	-152.82
	H09	4.5	V2	0.31	0.08		Manual	Droplets Analyzed Manually	DQ	Unknown	Unknown	ddPCR Multiplex Supermix	Cy5.5	1.55	0.31		0.37	0	16193	1	16192	0								5000				13.01												6304.1	3376.48	3376.66
	H10	4.8	V1	0	0		Manual	Droplets Analyzed Manually	DQ	Unknown	Unknown	ddPCR Multiplex Supermix	FAM	0	0		0.2	0	18662	0	18662	0								3000				111.44	V2												403.6	403.6
	H10	4.8	V5	0	0		Manual	Droplets Analyzed Manually	DQ	Unknown	Unknown	ddPCR Multiplex Supermix	HEX	0	0		0.2	0	18662	0	18662	0								2000				21.16	V2												498.1	498.1
	H10	4.8	V8	0.27	0.07		Manual	Droplets Analyzed Manually	DQ	Unknown	Unknown	ddPCR Multiplex Supermix	Cy5	1.35	0.27		0.32	0	18662	1	18661	0								5329.06				123.51	V2						100			249.81	0	7717.52	-154.04	-153.62
	H10	4.8	V2	0	0		Manual	Droplets Analyzed Manually	DQ	Unknown	Unknown	ddPCR Multiplex Supermix	Cy5.5	0	0		0.2	0	18662	0	18662	0								5000				13.5													3394.44	3394.44
	H11	5.4	V1	0	0		Manual	Droplets Analyzed Manually	DQ	Unknown	Unknown	ddPCR Multiplex Supermix	FAM	0	0		0.23	0	16043	0	16043	0	0					2		3000				100.42	V2												418.96	418.96
	H11	5.4	V5	0	0		Manual	Droplets Analyzed Manually	DQ	Unknown	Unknown	ddPCR Multiplex Supermix	HEX	0	0		0.23	0	16043	0	16043	0	0					2		2000				22.11	V2												505.15	505.15
	H11	5.4	V8	0.63	0.16		Manual	Droplets Analyzed Manually	DQ	Unknown	Unknown	ddPCR Multiplex Supermix	Cy5	3.14	0.63		0.5	0.02	16043	2	16041	0	0.8			2.22	0	2		5329.06			24.02	264.39	V2	0.4			1.11	0	28.57			64.84	0	8389.12	-140.48	-139.42
	H11	5.4	V2	1.57	0.39		Manual	Droplets Analyzed Manually	DQ	Unknown	Unknown	ddPCR Multiplex Supermix	Cy5.5	7.84	1.57		0.85	0.14	16043	5	16038	0								5000			18.77	12.71												7442.21	3403.02	3404.28
	H12	5.5	V1	0	0		Manual	Droplets Analyzed Manually	DQ	Unknown	Unknown	ddPCR Multiplex Supermix	FAM	0	0		0.24	0	15844	0	15844	0	0					2		3000				101.05	V2												409.04	409.04
	H12	5.5	V5	5.4	1.35		Manual	Droplets Analyzed Manually	DQ	Unknown	Unknown	ddPCR Multiplex Supermix	HEX	27.01	5.4		2.1	0.8	15844	17	15827	0	0.74			1.15	0.32	2		2000			3.93	22.13	V2	0.37			0.58	0.16	26.97			38.04	15.9	2896.12	487.14	489.72
	H12	5.5	V8	11.13	2.78		Manual	Droplets Analyzed Manually	DQ	Unknown	Unknown	ddPCR Multiplex Supermix	Cy5	55.63	11.13		3.81	1.96	15844	35	15809	0	1.52			2.19	0.85	2		5329.06			5.54	130.57	V2	0.76			1.1	0.42	43.2			54.06	32.35	7866.97	-139.34	-121.65
	H12	5.5	V2	14.63	3.66		Manual	Droplets Analyzed Manually	DQ	Unknown	Unknown	ddPCR Multiplex Supermix	Cy5.5	73.15	14.63		4.82	2.7	15844	46	15798	0								5000			1.81	12.16												6335.64	3271.74	3280.63
	Well	Sample description 1	Target	Copies per ul of DNA	Conc(copies/µL)	pg/µL	Status	Status Reason	Experiment	SampleType	TargetType	Supermix	DyeName(s)	Copies/20µLWell	Copies per ul	TotalConfMin	PoissonConfMax	PoissonConfMin	Accepted Droplets	Positives	Negatives	Copies/uL linked molecules	CNV	TotalCNVMax	TotalCNVMin	PoissonCNVMax	PoissonCNVMin	ReferenceCopies	UnknownCopies	Threshold1	Threshold2	Threshold3	ThresholdSigmaAbove	ThresholdSigmaBelow	ReferenceUsed	Ratio	TotalRatioMax	TotalRatioMin	PoissonRatioMax	PoissonRatioMin	Fractional Abundance	TotalFractionalAbundanceMax	TotalFractionalAbundanceMin	PoissonFractionalAbundanceMax	PoissonFractionalAbundanceMin	MeanAmplitudeOfPositives	MeanAmplitudeOfNegatives	MeanAmplitudeTotal	ExperimentComments
2	A01	1.1	V1	0	0		Manual	Droplets Analyzed Manually	DQ	Unknown	Unknown	ddPCR Multiplex Supermix	FAM	0	0		0.3061	0	12313	0	12313	0								4500				54.6684	V2												822.093	822.093
	A01	1.1	V5	2.04356	0.51089		Manual	Droplets Analyzed Manually	DQ	Unknown	Unknown	ddPCR Multiplex Supermix	HEX	10.2178	2.04356		1.11043	0.179605	12313	5	12308	0								2500			1.78643	12.2091	V2						100			129.958	70.0424	2607.68	964.524	965.191
	A01	1.1	V8	0	0		Manual	Droplets Analyzed Manually	DQ	Unknown	Unknown	ddPCR Multiplex Supermix	Cy5	0	0		0.3061	0	12313	0	12313	0								6000				133.432	V2												-114.431	-114.431
	A01	1.1	V2	0	0		Manual	Droplets Analyzed Manually	DQ	Unknown	Unknown	ddPCR Multiplex Supermix	Cy5.5	0	0		0.3061	0	12313	0	12313	0								6670.24				10.6678													3868.64	3868.64
	A02	1.2	V1	0	0		Manual	Droplets Analyzed Manually	DQ	Unknown	Unknown	ddPCR Multiplex Supermix	FAM	0	0		0.338762	0	11126	0	11126	0								4500				61.0744	V2												777.739	777.739
	A02	1.2	V5	0	0		Manual	Droplets Analyzed Manually	DQ	Unknown	Unknown	ddPCR Multiplex Supermix	HEX	0	0		0.338762	0	11126	0	11126	0								2500				12.2587	V2												1011.24	1011.24
	A02	1.2	V8	0	0		Manual	Droplets Analyzed Manually	DQ	Unknown	Unknown	ddPCR Multiplex Supermix	Cy5	0	0		0.338762	0	11126	0	11126	0								6000				241.587	V2												-97.3386	-97.3386
	A02	1.2	V2	0	0		Manual	Droplets Analyzed Manually	DQ	Unknown	Unknown	ddPCR Multiplex Supermix	Cy5.5	0	0		0.338762	0	11126	0	11126	0								6670.24				3.66581													5575.65	5575.65
	A03	1.3	V1	#VALUE!	No Call		CHECK	Droplet Count < 1000	DQ	Unknown	Unknown	ddPCR Multiplex Supermix	FAM		#VALUE!				0	-1	-1	0								4500
	A03	1.3	V5	#VALUE!	No Call		CHECK	Droplet Count < 1000	DQ	Unknown	Unknown	ddPCR Multiplex Supermix	HEX		#VALUE!				0	-1	-1	0								2500
	A03	1.3	V8	#VALUE!	No Call		CHECK	Droplet Count < 1000	DQ	Unknown	Unknown	ddPCR Multiplex Supermix	Cy5		#VALUE!				0	-1	-1	0								6000
	A03	1.3	V2	#VALUE!	No Call		CHECK	Droplet Count < 1000	DQ	Unknown	Unknown	ddPCR Multiplex Supermix	Cy5.5		#VALUE!				0	-1	-1	0
	A04	1.4	V1	#VALUE!	No Call		CHECK	Droplet Count < 1000	DQ	Unknown	Unknown	ddPCR Multiplex Supermix	FAM		#VALUE!				0	-1	-1	0								4500
	A04	1.4	V5	#VALUE!	No Call		CHECK	Droplet Count < 1000	DQ	Unknown	Unknown	ddPCR Multiplex Supermix	HEX		#VALUE!				0	-1	-1	0								2500
	A04	1.4	V8	#VALUE!	No Call		CHECK	Droplet Count < 1000	DQ	Unknown	Unknown	ddPCR Multiplex Supermix	Cy5		#VALUE!				0	-1	-1	0								6000
	A04	1.4	V2	#VALUE!	No Call		CHECK	Droplet Count < 1000	DQ	Unknown	Unknown	ddPCR Multiplex Supermix	Cy5.5		#VALUE!				0	-1	-1	0
	A05	1.5	V1	0.348643	0.0871608		Manual	Droplets Analyzed Manually	DQ	Unknown	Unknown	ddPCR Multiplex Supermix	FAM	1.74322	0.348643		0.416335	0.00366063	14432	1	14431	0	0.0713617			0.242385	0	2		4500				92.6304	V2	0.0356809			0.121193	0	3.44516			11.4173	0	5462.76	837.135	837.456
	A05	1.5	V5	0	0		Manual	Droplets Analyzed Manually	DQ	Unknown	Unknown	ddPCR Multiplex Supermix	HEX	0	0		0.261152	0	14432	0	14432	0	0					2		2500				19.0378	V2												878.906	878.906
	A05	1.5	V8	0	0		Manual	Droplets Analyzed Manually	DQ	Unknown	Unknown	ddPCR Multiplex Supermix	Cy5	0	0		0.261152	0	14432	0	14432	0	0					2		6000				31.7892	V2												29.1407	29.1407
	A05	1.5	V2	9.77116	2.44279		Manual	Droplets Analyzed Manually	DQ	Unknown	Unknown	ddPCR Multiplex Supermix	Cy5.5	48.8558	9.77116		3.46747	1.64348	14432	28	14404	0								6670.24			1.19737	5.58851												7050.26	5496.21	5499.23
	A06	1.6	V1	#VALUE!	No Call		CHECK	Droplet Count < 1000	DQ	Unknown	Unknown	ddPCR Multiplex Supermix	FAM		#VALUE!				179	0	179	0								4500				47.1821													824.962	824.962
	A06	1.6	V5	#VALUE!	No Call		CHECK	Droplet Count < 1000	DQ	Unknown	Unknown	ddPCR Multiplex Supermix	HEX		#VALUE!				179	0	179	0								2500				12.0375													997.348	997.348
	A06	1.6	V8	#VALUE!	No Call		CHECK	Droplet Count < 1000	DQ	Unknown	Unknown	ddPCR Multiplex Supermix	Cy5		#VALUE!				179	0	179	0								6000				156.769													201.085	201.085
	A06	1.6	V2	#VALUE!	No Call		CHECK	Droplet Count < 1000	DQ	Unknown	Unknown	ddPCR Multiplex Supermix	Cy5.5		#VALUE!				179	7	172	0								6670.24			0.93812	1.43588												6940.49	5688.13	5737.1
	A07	1.7	V1	0	0		Manual	Droplets Analyzed Manually	DQ	Unknown	Unknown	ddPCR Multiplex Supermix	FAM	0	0		0.222919	0	16907	0	16907	0	0					2		4500				117.194	V2												733.203	733.203
	A07	1.7	V5	0	0		Manual	Droplets Analyzed Manually	DQ	Unknown	Unknown	ddPCR Multiplex Supermix	HEX	0	0		0.222919	0	16907	0	16907	0	0					2		2500				36.6543	V2												700.822	700.822
	A07	1.7	V8	25.3594	6.33985		Manual	Droplets Analyzed Manually	DQ	Unknown	Unknown	ddPCR Multiplex Supermix	Cy5	126.797	25.3594		7.7908	5.08217	16907	85	16822	0.0392815	1.78894			2.315	1.26289	2		6000			3.38841	261.067	V2	0.894471			1.1575	0.631443	47.2148			54.5435	39.8861	8451.7	31.2356	73.5695
	A07	1.7	V2	28.3513	7.08782		Manual	Droplets Analyzed Manually	DQ	Unknown	Unknown	ddPCR Multiplex Supermix	Cy5.5	141.756	28.3513		8.61694	5.75226	16907	95	16812	0.0392815								6670.24			1.39652	18.0921												7969.92	3778.17	3801.73
	A08	1.8	V1	0	0		Manual	Droplets Analyzed Manually	DQ	Unknown	Unknown	ddPCR Multiplex Supermix	FAM	0	0		0.376836	0	10002	0	10002	0								4500				70.9805	V2												940.011	940.011
	A08	1.8	V5	0	0		Manual	Droplets Analyzed Manually	DQ	Unknown	Unknown	ddPCR Multiplex Supermix	HEX	0	0		0.376836	0	10002	0	10002	0								2500				14.627	V2												1033.74	1033.74
	A08	1.8	V8	0	0		Manual	Droplets Analyzed Manually	DQ	Unknown	Unknown	ddPCR Multiplex Supermix	Cy5	0	0		0.376836	0	10002	0	10002	0								6000				152.008	V2												134.28	134.28
	A08	1.8	V2	0	0		Manual	Droplets Analyzed Manually	DQ	Unknown	Unknown	ddPCR Multiplex Supermix	Cy5.5	0	0		0.376836	0	10002	0	10002	0								7597.35				3.43813													6619.74	6619.74
	A09	1.9	V1	#VALUE!	No Call		CHECK	Droplet Count < 1000	DQ	Unknown	Unknown	ddPCR Multiplex Supermix	FAM		#VALUE!				0	-1	-1	0								4500
	A09	1.9	V5	#VALUE!	No Call		CHECK	Droplet Count < 1000	DQ	Unknown	Unknown	ddPCR Multiplex Supermix	HEX		#VALUE!				0	-1	-1	0								2500
	A09	1.9	V8	#VALUE!	No Call		CHECK	Droplet Count < 1000	DQ	Unknown	Unknown	ddPCR Multiplex Supermix	Cy5		#VALUE!				0	-1	-1	0								6000
	A09	1.9	V2	#VALUE!	No Call		CHECK	Droplet Count < 1000	DQ	Unknown	Unknown	ddPCR Multiplex Supermix	Cy5.5		#VALUE!				0	-1	-1	0
	A10	1.10	V1	0	0		Manual	Droplets Analyzed Manually	DQ	Unknown	Unknown	ddPCR Multiplex Supermix	FAM	0	0		0.205153	0	18371	0	18371	0	0					2		4500				77.3432	V2												913.569	913.569
	A10	1.10	V5	0	0		Manual	Droplets Analyzed Manually	DQ	Unknown	Unknown	ddPCR Multiplex Supermix	HEX	0	0		0.205153	0	18371	0	18371	0	0					2		2500				22.9841	V2												916.169	916.169
	A10	1.10	V8	0	0		Manual	Droplets Analyzed Manually	DQ	Unknown	Unknown	ddPCR Multiplex Supermix	Cy5	0	0		0.205153	0	18371	0	18371	0	0					2		6000				71.2852	V2												138.783	138.783
	A10	1.10	V2	2.19152	0.547879		Manual	Droplets Analyzed Manually	DQ	Unknown	Unknown	ddPCR Multiplex Supermix	Cy5.5	10.9576	2.19152		1.02603	0.248023	18371	8	18363	0								7181.74			0.875394	3.72314												7520.57	6328.05	6328.57
	A11	2.1	V1	0.257107	0.0642766		Manual	Droplets Analyzed Manually	DQ	Unknown	Unknown	ddPCR Multiplex Supermix	FAM	1.28553	0.257107		0.307015	0.00269955	19570	1	19569	0	0.0311997			0.105455	0	2		4500				93.2968	V2	0.0155998			0.0527274	0	1.53602			5.13559	0	5583.71	849.567	849.809
	A11	2.1	V5	0	0		Manual	Droplets Analyzed Manually	DQ	Unknown	Unknown	ddPCR Multiplex Supermix	HEX	0	0		0.192583	0	19570	0	19570	0	0					2		2500				27.2969	V2												774.84	774.84
	A11	2.1	V8	27.0682	6.76704		Manual	Droplets Analyzed Manually	DQ	Unknown	Unknown	ddPCR Multiplex Supermix	Cy5	135.341	27.0682		8.06209	5.47333	19570	105	19465	0	3.2847			4.30868	2.26073	2		6000			1.26529	32.3524	V2	1.64235			2.15434	1.13036	62.1549			69.4879	54.822	6671.69	117.426	152.592
	A11	2.1	V2	16.4814	4.12034		Manual	Droplets Analyzed Manually	DQ	Unknown	Unknown	ddPCR Multiplex Supermix	Cy5.5	82.4068	16.4814		5.21779	3.18925	19570	64	19506	0								6670.24			1.26248	9.20992												7459.91	4965.51	4973.66
	A12	2.2	V1	0	0		Manual	Droplets Analyzed Manually	DQ	Unknown	Unknown	ddPCR Multiplex Supermix	FAM	0	0		0.217427	0	17334	0	17334	0	0					2		4500				100.616	V2												895.415	895.415
	A12	2.2	V5	0	0		Manual	Droplets Analyzed Manually	DQ	Unknown	Unknown	ddPCR Multiplex Supermix	HEX	0	0		0.217427	0	17334	0	17334	0	0					2		2500				30.0553	V2												810.506	810.506
	A12	2.2	V8	0.870869	0.217717		Manual	Droplets Analyzed Manually	DQ	Unknown	Unknown	ddPCR Multiplex Supermix	Cy5	4.35435	0.870869		0.577106	0.0516682	17334	3	17331	0	0.0880697			0.196405	0	2		6000			2.0155	22.0814	V2	0.0440349			0.0982024	0	4.21776			9.18722	0	6579.08	174.929	176.037
	A12	2.2	V2	19.7768	4.9442		Manual	Droplets Analyzed Manually	DQ	Unknown	Unknown	ddPCR Multiplex Supermix	Cy5.5	98.884	19.7768		6.2191	3.85736	17334	68	17266	0								6670.24			1.1297	4.78304												7132.2	5709.56	5715.14
	B01	2.3	V1	0	0		Manual	Droplets Analyzed Manually	DQ	Unknown	Unknown	ddPCR Multiplex Supermix	FAM	0	0		0.207092	0	18199	0	18199	0	0					2		4500				66.7854	V2												814.969	814.969
	B01	2.3	V5	4.97889	1.24472		Manual	Droplets Analyzed Manually	DQ	Unknown	Unknown	ddPCR Multiplex Supermix	HEX	24.8945	4.97889		1.91559	0.752564	18199	18	18181	0	2.76961			4.77234	0.766887	2		2500			2.13823	13.3108	V2	1.38481			2.38617	0.383443	58.0679			75.6749	40.4609	2976.55	904.757	906.806
	B01	2.3	V8	0	0		Manual	Droplets Analyzed Manually	DQ	Unknown	Unknown	ddPCR Multiplex Supermix	Cy5	0	0		0.207092	0	18199	0	18199	0	0					2		6000				35.3955	V2												-123.693	-123.693
	B01	2.3	V2	3.59537	0.898843		Manual	Droplets Analyzed Manually	DQ	Unknown	Unknown	ddPCR Multiplex Supermix	Cy5.5	17.9769	3.59537		1.48447	0.492279	18199	13	18186	0								5775.09			0.644891	6.86807												6652.39	4072.03	4073.87
	B02	2.4	V1	#VALUE!	No Call		CHECK	Droplet Count < 1000	DQ	Unknown	Unknown	ddPCR Multiplex Supermix	FAM		#VALUE!				0	-1	-1	0								4500
	B02	2.4	V5	#VALUE!	No Call		CHECK	Droplet Count < 1000	DQ	Unknown	Unknown	ddPCR Multiplex Supermix	HEX		#VALUE!				0	-1	-1	0								2500
	B02	2.4	V8	#VALUE!	No Call		CHECK	Droplet Count < 1000	DQ	Unknown	Unknown	ddPCR Multiplex Supermix	Cy5		#VALUE!				0	-1	-1	0								6000
	B02	2.4	V2	#VALUE!	No Call		CHECK	Droplet Count < 1000	DQ	Unknown	Unknown	ddPCR Multiplex Supermix	Cy5.5		#VALUE!				0	-1	-1	0
	B03	2.5	V1	0	0		Manual	Droplets Analyzed Manually	DQ	Unknown	Unknown	ddPCR Multiplex Supermix	FAM	0	0		0.2942	0	12811	0	12811	0	0					2		4500				83.942	V2												700.626	700.626
	B03	2.5	V5	0.39276	0.0981899		Manual	Droplets Analyzed Manually	DQ	Unknown	Unknown	ddPCR Multiplex Supermix	HEX	1.9638	0.39276		0.469024	0.00412382	12811	1	12810	0	0.0219007			0.0739446	0	2		2500				24.3984	V2	0.0109504			0.0369723	0	1.08318			3.6293	0	4152.06	736.32	736.587
	B03	2.5	V8	52.9049	13.2262		Manual	Droplets Analyzed Manually	DQ	Unknown	Unknown	ddPCR Multiplex Supermix	Cy5	264.525	52.9049		15.4677	10.9888	12811	134	12677	0.00481297	2.95004			3.73817	2.16191	2		6000			2.77617	47.0038	V2	1.47502			1.86908	1.08095	59.5963			66.0292	53.1633	8257.09	-163.513	-75.4359
	B03	2.5	V2	35.8673	8.96682		Manual	Droplets Analyzed Manually	DQ	Unknown	Unknown	ddPCR Multiplex Supermix	Cy5.5	179.336	35.8673		10.948	7.242	12811	91	12720	0.00481297								6670.24			1.31388	13.1128												7750.36	4098.24	4124.18
	B04	2.6	V1	0.314652	0.0786631		Manual	Droplets Analyzed Manually	DQ	Unknown	Unknown	ddPCR Multiplex Supermix	FAM	1.57326	0.314652		0.375739	0.00330375	15991	1	15990	0	0.0570821			0.193546	0	2		4500				90.6932	V2	0.028541			0.096773	0	2.77491			9.22468	0	5623.31	776.605	776.908
	B04	2.6	V5	0	0		Manual	Droplets Analyzed Manually	DQ	Unknown	Unknown	ddPCR Multiplex Supermix	HEX	0	0		0.235689	0	15991	0	15991	0	0					2		2500				21.4469	V2												816.414	816.414
	B04	2.6	V8	13.2324	3.30809		Manual	Droplets Analyzed Manually	DQ	Unknown	Unknown	ddPCR Multiplex Supermix	Cy5	66.1618	13.2324		4.41628	2.40333	15991	42	15949	0	2.40053			3.48423	1.31682	2		6000			1.3235	25.1482	V2	1.20026			1.74211	0.658412	54.5509			65.7435	43.3583	6852.42	-72.5411	-54.3528
	B04	2.6	V2	11.0246	2.75614		Manual	Droplets Analyzed Manually	DQ	Unknown	Unknown	ddPCR Multiplex Supermix	Cy5.5	55.1228	11.0246		3.77705	1.93859	15991	35	15956	0								6670.24			1.45737	9.70493												7461.82	4830.16	4835.92
	B05	2.7	V1	0	0		Manual	Droplets Analyzed Manually	DQ	Unknown	Unknown	ddPCR Multiplex Supermix	FAM	0	0		0.226687	0	16626	0	16626	0	0					2		4500				71.498	V2												868.606	868.606
	B05	2.7	V5	0	0		Manual	Droplets Analyzed Manually	DQ	Unknown	Unknown	ddPCR Multiplex Supermix	HEX	0	0		0.226687	0	16626	0	16626	0	0					2		2500				15.9692	V2												957.907	957.907
	B05	2.7	V8	0	0		Manual	Droplets Analyzed Manually	DQ	Unknown	Unknown	ddPCR Multiplex Supermix	Cy5	0	0		0.226687	0	16626	0	16626	0	0					2		6000				41.3193	V2												75.1836	75.1836
	B05	2.7	V2	46.2106	11.5526		Manual	Droplets Analyzed Manually	DQ	Unknown	Unknown	ddPCR Multiplex Supermix	Cy5.5	231.053	46.2106		13.3906	9.71737	16626	152	16474	0								6670.24			0.694677	2.63678												6820.28	6052.27	6059.29
	B06	2.8	V1	0	0		Manual	Droplets Analyzed Manually	DQ	Unknown	Unknown	ddPCR Multiplex Supermix	FAM	0	0		0.283424	0	13298	0	13298	0	0					2		4500				61.8382	V2												875.358	875.358
	B06	2.8	V5	0	0		Manual	Droplets Analyzed Manually	DQ	Unknown	Unknown	ddPCR Multiplex Supermix	HEX	0	0		0.283424	0	13298	0	13298	0	0					2		2500				23.324	V2												868.489	868.489
	B06	2.8	V8	0	0		Manual	Droplets Analyzed Manually	DQ	Unknown	Unknown	ddPCR Multiplex Supermix	Cy5	0	0		0.283424	0	13298	0	13298	0	0					2		6000				19.991	V2												167.033	167.033
	B06	2.8	V2	117.906	29.4765		Manual	Droplets Analyzed Manually	DQ	Unknown	Unknown	ddPCR Multiplex Supermix	Cy5.5	589.53	117.906		32.7729	26.1887	13298	308	12990	0								6670.24			0.886718	2.53847												6924.39	5962.8	5985.07
	B07	2.9	V1	0	0		Manual	Droplets Analyzed Manually	DQ	Unknown	Unknown	ddPCR Multiplex Supermix	FAM	0	0		0.262151	0	14377	0	14377	0	0					2		4500				74.9257	V2												892.694	892.694
	B07	2.9	V5	0.349977	0.0874943		Manual	Droplets Analyzed Manually	DQ	Unknown	Unknown	ddPCR Multiplex Supermix	HEX	1.74989	0.349977		0.417928	0.00367464	14377	1	14376	0	0.249939			0.867667	0	2		2500				22.8748	V2	0.12497			0.433834	0	11.1087			35.5141	0	2555.39	911.873	911.988
	B07	2.9	V8	0	0		Manual	Droplets Analyzed Manually	DQ	Unknown	Unknown	ddPCR Multiplex Supermix	Cy5	0	0		0.262151	0	14377	0	14377	0	0					2		6000				68.5867	V2												133.576	133.576
	B07	2.9	V2	2.8005	0.700125		Manual	Droplets Analyzed Manually	DQ	Unknown	Unknown	ddPCR Multiplex Supermix	Cy5.5	14.0025	2.8005		1.31121	0.316933	14377	8	14369	0								6670.24			1.08295	3.46345												6956.9	5865.98	5866.59
	B08	2.10	V1	0	0		Manual	Droplets Analyzed Manually	DQ	Unknown	Unknown	ddPCR Multiplex Supermix	FAM	0	0		0.339127	0	11114	0	11114	0	0					2		4500				77.2406	V2												931.296	931.296
	B08	2.10	V5	0	0		Manual	Droplets Analyzed Manually	DQ	Unknown	Unknown	ddPCR Multiplex Supermix	HEX	0	0		0.339127	0	11114	0	11114	0	0					2		2500				18.7954	V2												941.765	941.765
	B08	2.10	V8	0	0		Manual	Droplets Analyzed Manually	DQ	Unknown	Unknown	ddPCR Multiplex Supermix	Cy5	0	0		0.339127	0	11114	0	11114	0	0					2		6000				19.4729	V2												140.781	140.781
	B08	2.10	V2	45.4761	11.369		Manual	Droplets Analyzed Manually	DQ	Unknown	Unknown	ddPCR Multiplex Supermix	Cy5.5	227.381	45.4761		13.5994	9.14267	11114	100	11014	0								6670.24			0.74653	2.33337												6966.75	6142.97	6150.38
	B09	3.1	V1	0.36924	0.09231		Manual	Droplets Analyzed Manually	DQ	Unknown	Unknown	ddPCR Multiplex Supermix	FAM	1.8462	0.36924		0.440933	0.00387688	13627	1	13626	0	0.0135324			0.0456428	0	2		4500				101.444	V2	0.00676621			0.0228214	0	0.672074			2.25608	0	7112.79	782.05	782.515
	B09	3.1	V5	1.1078	0.27695		Manual	Droplets Analyzed Manually	DQ	Unknown	Unknown	ddPCR Multiplex Supermix	HEX	5.539	1.1078		0.734144	0.065724	13627	3	13624	0	0.0406003			0.0900323	0	2		2500			8.68151	37.7628	V2	0.0203001			0.0450162	0	1.98962			4.36385	0	3837.75	735.746	736.429
	B09	3.1	V8	102.953	25.7382		Manual	Droplets Analyzed Manually	DQ	Unknown	Unknown	ddPCR Multiplex Supermix	Cy5	514.763	102.953		28.7784	22.7052	13627	276	13351	0.00215967	3.77315			4.52828	3.01802	2		6000			4.3861	74.3673	V2	1.88658			2.26414	1.50901	65.3569			69.8882	60.8256	8485.51	64.8794	235.43
	B09	3.1	V2	54.5711	13.6428		Manual	Droplets Analyzed Manually	DQ	Unknown	Unknown	ddPCR Multiplex Supermix	Cy5.5	272.856	54.5711		15.8502	11.4392	13627	147	13480	0.00215967								6670.24			2.15958	13.4449												8645.03	4252.62	4300.01
	B10	3.2	V1	0.518065	0.129516		Manual	Droplets Analyzed Manually	DQ	Unknown	Unknown	ddPCR Multiplex Supermix	FAM	2.59032	0.518065		0.414888	0.0196209	19425	2	19423	0	0.0234275			0.0593494	0	2		4500			16.3381	104.532	V2	0.0117138			0.0296747	0	1.15781			2.91256	0	6896.3	773.735	774.366
	B10	3.2	V5	0.259026	0.0647564		Manual	Droplets Analyzed Manually	DQ	Unknown	Unknown	ddPCR Multiplex Supermix	HEX	1.29513	0.259026		0.309307	0.0027197	19425	1	19424	0	0.0117135			0.0394978	0	2		2500				35.9998	V2	0.00585673			0.0197489	0	0.582262			1.95535	0	3944.12	715.313	715.48
	B10	3.2	V8	76.7338	19.1834		Manual	Droplets Analyzed Manually	DQ	Unknown	Unknown	ddPCR Multiplex Supermix	Cy5	383.669	76.7338		21.3782	16.9925	19425	294	19131	0.0283246	3.46999			4.1253	2.81468	2		6000			4.16957	59.0392	V2	1.735			2.06265	1.40734	63.4369			67.8172	59.0566	8540.28	59.5092	187.867
	B10	3.2	V2	44.2271	11.0568		Manual	Droplets Analyzed Manually	DQ	Unknown	Unknown	ddPCR Multiplex Supermix	Cy5.5	221.135	44.2271		12.72	9.39575	19425	170	19255	0.0283246								6670.24			2.52136	15.8691												8648.1	4104.01	4143.77
	B11	3.3	V1	0	0		Manual	Droplets Analyzed Manually	DQ	Unknown	Unknown	ddPCR Multiplex Supermix	FAM	0	0		0.197653	0	19068	0	19068	0	0					2		4500				106.091	V2												895.384	895.384
	B11	3.3	V5	0	0		Manual	Droplets Analyzed Manually	DQ	Unknown	Unknown	ddPCR Multiplex Supermix	HEX	0	0		0.197653	0	19068	0	19068	0	0					2		2500				29.1505	V2												836.982	836.982
	B11	3.3	V8	0.527765	0.131941		Manual	Droplets Analyzed Manually	DQ	Unknown	Unknown	ddPCR Multiplex Supermix	Cy5	2.63882	0.527765		0.422657	0.0199882	19068	2	19066	0	0.0505306			0.128446	0	2		6000			6.71553	17.6367	V2	0.0252653			0.0642228	0	2.46427			6.17038	0	6225.45	184.102	184.736
	B11	3.3	V2	20.8889	5.22223		Manual	Droplets Analyzed Manually	DQ	Unknown	Unknown	ddPCR Multiplex Supermix	Cy5.5	104.445	20.8889		6.46467	4.15083	19068	79	18989	0								6670.24			1.58209	4.37313												7163.18	5740.23	5746.13
	B12	3.4	V1	0.857316	0.214329		Manual	Droplets Analyzed Manually	DQ	Unknown	Unknown	ddPCR Multiplex Supermix	FAM	4.28658	0.857316		0.568123	0.0508641	17608	3	17605	0	0.0395678			0.0877294	0	2		4500			3.37942	83.4725	V2	0.0197839			0.0438647	0	1.94001			4.25556	0	6403.44	792.662	793.618
	B12	3.4	V5	0.857316	0.214329		Manual	Droplets Analyzed Manually	DQ	Unknown	Unknown	ddPCR Multiplex Supermix	HEX	4.28658	0.857316		0.568123	0.0508641	17608	3	17605	0	0.0395678			0.0877294	0	2		2500			4.37215	38.3835	V2	0.0197839			0.0438647	0	1.94001			4.25556	0	3716.6	702.229	702.743
	B12	3.4	V8	56.6096	14.1524		Manual	Droplets Analyzed Manually	DQ	Unknown	Unknown	ddPCR Multiplex Supermix	Cy5	283.048	56.6096		16.1303	12.1776	17608	197	17411	0	2.61271			3.16659	2.05883	2		6000			4.49598	53.6448	V2	1.30636			1.5833	1.02941	56.6415			61.8479	51.4352	8371.5	87.8401	180.519
	B12	3.4	V2	43.334	10.8335		Manual	Droplets Analyzed Manually	DQ	Unknown	Unknown	ddPCR Multiplex Supermix	Cy5.5	216.67	43.334		12.5627	9.10671	17608	151	17457	0								6670.24			1.73829	15.4609												8192.1	4207.65	4241.82
	C01	3.5	V1	0.262102	0.0655256		Manual	Droplets Analyzed Manually	DQ	Unknown	Unknown	ddPCR Multiplex Supermix	FAM	1.31051	0.262102		0.312981	0.00275201	19197	1	19196	0	0.0108771			0.0366738	0	2		4500				114.143	V2	0.00543853			0.0183369	0	0.540912			1.81683	0	6794.53	592.756	593.079
	C01	3.5	V5	0.524218	0.131055		Manual	Droplets Analyzed Manually	DQ	Unknown	Unknown	ddPCR Multiplex Supermix	HEX	2.62109	0.524218		0.419816	0.0198539	19197	2	19195	0	0.0217547			0.0551003	0	2		2500			1.2149	25.8094	V2	0.0108774			0.0275502	0	1.07603			2.70762	0	3172.39	670.259	670.519
	C01	3.5	V8	49.7815	12.4454		Manual	Droplets Analyzed Manually	DQ	Unknown	Unknown	ddPCR Multiplex Supermix	Cy5	248.908	49.7815		14.221	10.6723	19197	189	19008	0	2.0659			2.48583	1.64596	2		6000			6.01169	125.104	V2	1.03295			1.24292	0.822982	50.8104			55.8908	45.73	8987.97	-169.655	-79.4951
	C01	3.5	V2	48.1935	12.0484		Manual	Droplets Analyzed Manually	DQ	Unknown	Unknown	ddPCR Multiplex Supermix	Cy5.5	240.968	48.1935		13.7953	10.3039	19197	183	19014	0								6670.24			2.06332	19.2813												8537.7	3309.05	3358.9
	C02	3.6	V1	#VALUE!	No Call		CHECK	Droplet Count < 1000	DQ	Unknown	Unknown	ddPCR Multiplex Supermix	FAM		#VALUE!				849	0	849	0								4500				35.6282													651.628	651.628
	C02	3.6	V5	#VALUE!	No Call		CHECK	Droplet Count < 1000	DQ	Unknown	Unknown	ddPCR Multiplex Supermix	HEX		#VALUE!				849	0	849	0								2500				12.5846													1019.7	1019.7
	C02	3.6	V8	#VALUE!	No Call		CHECK	Droplet Count < 1000	DQ	Unknown	Unknown	ddPCR Multiplex Supermix	Cy5		#VALUE!				849	0	849	0								6000				168.802													-91.4801	-91.4801
	C02	3.6	V2	#VALUE!	No Call		CHECK	Droplet Count < 1000	DQ	Unknown	Unknown	ddPCR Multiplex Supermix	Cy5.5		#VALUE!				849	1	848	0								6670.24				2.62144												6816.11	4937.67	4939.88
	C03	3.7	V1	0	0		Manual	Droplets Analyzed Manually	DQ	Unknown	Unknown	ddPCR Multiplex Supermix	FAM	0	0		0.291672	0	12922	0	12922	0	0					2		4500				71.5766	V2												763.304	763.304
	C03	3.7	V5	0	0		Manual	Droplets Analyzed Manually	DQ	Unknown	Unknown	ddPCR Multiplex Supermix	HEX	0	0		0.291672	0	12922	0	12922	0	0					2		2500				18.5429	V2												800.504	800.504
	C03	3.7	V8	17.5523	4.38806		Manual	Droplets Analyzed Manually	DQ	Unknown	Unknown	ddPCR Multiplex Supermix	Cy5	87.7613	17.5523		5.80419	3.22422	12922	45	12877	0	2			2.83149	1.16851	2		6000			1.40822	20.9724	V2	1			1.41574	0.584256	50			60.3936	39.6064	7102.06	-126.215	-101.043
	C03	3.7	V2	17.5523	4.38806		Manual	Droplets Analyzed Manually	DQ	Unknown	Unknown	ddPCR Multiplex Supermix	Cy5.5	87.7613	17.5523		5.80419	3.22422	12922	45	12877	0								6670.24			1.58572	9.4152												7601.33	4776.16	4786
	C04	3.8	V1	0	0		Manual	Droplets Analyzed Manually	DQ	Unknown	Unknown	ddPCR Multiplex Supermix	FAM	0	0		0.23437	0	16081	0	16081	0	0					2		4500				103.865	V2												703.871	703.871
	C04	3.8	V5	0.312891	0.0782228		Manual	Droplets Analyzed Manually	DQ	Unknown	Unknown	ddPCR Multiplex Supermix	HEX	1.56446	0.312891		0.373636	0.00328526	16081	1	16080	0	0.0554951			0.188129	0	2		2500				26.2476	V2	0.0277475			0.0940644	0	2.69984			8.97827	0	3919.09	735.528	735.726
	C04	3.8	V8	16.2962	4.07405		Manual	Droplets Analyzed Manually	DQ	Unknown	Unknown	ddPCR Multiplex Supermix	Cy5	81.481	16.2962		5.28863	3.06198	16081	52	16029	0	2.89033			4.12611	1.65455	2		6000			3.11905	70.5291	V2	1.44516			2.06305	0.827277	59.103			69.4376	48.7684	8090.94	-113.236	-86.7064
	C04	3.8	V2	11.2764	2.81909		Manual	Droplets Analyzed Manually	DQ	Unknown	Unknown	ddPCR Multiplex Supermix	Cy5.5	56.3818	11.2764		3.8472	1.99323	16081	36	16045	0								6670.24			1.95304	15.5556												8282.56	4145.12	4154.38
	C05	3.9	V1	0	0		Manual	Droplets Analyzed Manually	DQ	Unknown	Unknown	ddPCR Multiplex Supermix	FAM	0	0		0.223992	0	16826	0	16826	0	0					2		4500				105.211	V2												719.883	719.883
	C05	3.9	V5	0.897164	0.224291		Manual	Droplets Analyzed Manually	DQ	Unknown	Unknown	ddPCR Multiplex Supermix	HEX	4.48582	0.897164		0.594534	0.0532281	16826	3	16823	0	0.0867858			0.193513	0	2		2500			2.50582	34.4414	V2	0.0433929			0.0967566	0	4.15883			9.06057	0	3597.97	720.776	721.289
	C05	3.9	V8	40.2302	10.0575		Manual	Droplets Analyzed Manually	DQ	Unknown	Unknown	ddPCR Multiplex Supermix	Cy5	201.151	40.2302		11.7616	8.35576	16826	134	16692	0	3.89161			5.02547	2.75774	2		6000			6.33282	204.574	V2	1.9458			2.51274	1.37887	66.0534			72.5866	59.5202	8478.06	-16.0856	51.5606
	C05	3.9	V2	20.6754	5.16884		Manual	Droplets Analyzed Manually	DQ	Unknown	Unknown	ddPCR Multiplex Supermix	Cy5.5	103.377	20.6754		6.49135	4.04015	16826	69	16757	0								6670.24			1.98001	17.0713												8503.68	3833.21	3852.36
	C06	3.10	V1	0	0		Manual	Droplets Analyzed Manually	DQ	Unknown	Unknown	ddPCR Multiplex Supermix	FAM	0	0		0.226578	0	16634	0	16634	0	0					2		4500				112.568	V2												850.558	850.558
	C06	3.10	V5	0	0		Manual	Droplets Analyzed Manually	DQ	Unknown	Unknown	ddPCR Multiplex Supermix	HEX	0	0		0.226578	0	16634	0	16634	0	0					2		2500				33.9994	V2												804.716	804.716
	C06	3.10	V8	18.7888	4.69719		Manual	Droplets Analyzed Manually	DQ	Unknown	Unknown	ddPCR Multiplex Supermix	Cy5	93.9439	18.7888		5.97027	3.62006	16634	62	16572	0	2.38533			3.26905	1.50162	2		6000			1.57448	70.135	V2	1.19267			1.63453	0.750808	54.3934			63.5839	45.203	7273.53	110.849	137.546
	C06	3.10	V2	15.7536	3.93839		Manual	Droplets Analyzed Manually	DQ	Unknown	Unknown	ddPCR Multiplex Supermix	Cy5.5	78.7679	15.7536		5.11245	2.96007	16634	52	16582	0								6670.24			1.44602	10.8532												7726.6	4837.25	4846.28
	C07	4.1	V1	0.308233	0.0770583		Manual	Droplets Analyzed Manually	DQ	Unknown	Unknown	ddPCR Multiplex Supermix	FAM	1.54117	0.308233		0.368073	0.00323635	16324	1	16323	0	0.399951			1.41442	0	2		4500				85.9487	V2	0.199976			0.707211	0	16.665			51.8911	0	6601.1	743.94	744.299
	C07	4.1	V5	0	0		Manual	Droplets Analyzed Manually	DQ	Unknown	Unknown	ddPCR Multiplex Supermix	HEX	0	0		0.230881	0	16324	0	16324	0	0					2		2500				36.2946	V2												693.153	693.153
	C07	4.1	V8	2.4664	0.616599		Manual	Droplets Analyzed Manually	DQ	Unknown	Unknown	ddPCR Multiplex Supermix	Cy5	12.332	2.4664		1.15475	0.279128	16324	8	16316	0	3.20029			6.89649	0	2		6000			2.5658	271.629	V2	1.60015			3.44825	0	61.5406			88.8763	34.205	8052.16	25.9842	29.9177
	C07	4.1	V2	1.54136	0.385339		Manual	Droplets Analyzed Manually	DQ	Unknown	Unknown	ddPCR Multiplex Supermix	Cy5.5	7.70678	1.54136		0.837492	0.135472	16324	5	16319	0								6670.24			1.84271	18.1379												7495.36	3856.65	3857.77
	C08	4.2	V1	#VALUE!	No Call		CHECK	Droplet Count < 1000	DQ	Unknown	Unknown	ddPCR Multiplex Supermix	FAM		#VALUE!				0	-1	-1	0								4500
	C08	4.2	V5	#VALUE!	No Call		CHECK	Droplet Count < 1000	DQ	Unknown	Unknown	ddPCR Multiplex Supermix	HEX		#VALUE!				0	-1	-1	0								2500
	C08	4.2	V8	#VALUE!	No Call		CHECK	Droplet Count < 1000	DQ	Unknown	Unknown	ddPCR Multiplex Supermix	Cy5		#VALUE!				0	-1	-1	0								6000
	C08	4.2	V2	#VALUE!	No Call		CHECK	Droplet Count < 1000	DQ	Unknown	Unknown	ddPCR Multiplex Supermix	Cy5.5		#VALUE!				0	-1	-1	0
	C09	4.3	V1	0.390443	0.0976108		Manual	Droplets Analyzed Manually	DQ	Unknown	Unknown	ddPCR Multiplex Supermix	FAM	1.95222	0.390443		0.466258	0.0040995	12887	1	12886	0	0.285648			0.996006	0	2		4500				86.2872	V2	0.142824			0.498003	0	12.4975			39.6924	0	7091.31	752.995	753.487
	C09	4.3	V5	0	0		Manual	Droplets Analyzed Manually	DQ	Unknown	Unknown	ddPCR Multiplex Supermix	HEX	0	0		0.292465	0	12887	0	12887	0	0					2		2500				37.7405	V2												716.05	716.05
	C09	4.3	V8	8.59676	2.14919		Manual	Droplets Analyzed Manually	DQ	Unknown	Unknown	ddPCR Multiplex Supermix	Cy5	42.9838	8.59676		3.1822	1.36871	12887	22	12865	0	6.28938			11.7651	0.81368	2		6000			2.81557	81.4414	V2	3.14469			5.88254	0.40684	75.8727			91.8104	59.935	8535.24	38.6609	53.1658
	C09	4.3	V2	2.73374	0.683435		Manual	Droplets Analyzed Manually	DQ	Unknown	Unknown	ddPCR Multiplex Supermix	Cy5.5	13.6687	2.73374		1.33128	0.290317	12887	7	12880	0								6670.24			1.65899	16.2921												8452.25	3970.52	3972.95
	C10	4.4	V1	0	0		Manual	Droplets Analyzed Manually	DQ	Unknown	Unknown	ddPCR Multiplex Supermix	FAM	0	0		0.19421	0	19406	0	19406	0	0					2		4500				105.432	V2												744.281	744.281
	C10	4.4	V5	0	0		Manual	Droplets Analyzed Manually	DQ	Unknown	Unknown	ddPCR Multiplex Supermix	HEX	0	0		0.19421	0	19406	0	19406	0	0					2		2500				35.4604	V2												693.504	693.504
	C10	4.4	V8	5.44768	1.36192		Manual	Droplets Analyzed Manually	DQ	Unknown	Unknown	ddPCR Multiplex Supermix	Cy5	27.2384	5.44768		2.03389	0.857448	19406	21	19385	0	2.62534			4.35235	0.898329	2		6000			2.82784	255.617	V2	1.31267			2.17617	0.449164	56.7599			72.9049	40.6149	8220.69	36.5936	45.4499
	C10	4.4	V2	4.15007	1.03752		Manual	Droplets Analyzed Manually	DQ	Unknown	Unknown	ddPCR Multiplex Supermix	Cy5.5	20.7504	4.15007		1.63617	0.606585	19406	16	19390	0								6670.24			0.670788	16.6011												7759.4	3951.47	3954.61
	C11	4.5	V1	0	0		Manual	Droplets Analyzed Manually	DQ	Unknown	Unknown	ddPCR Multiplex Supermix	FAM	0	0		0.190432	0	19791	0	19791	0	0					2		4500				90.6925	V2												784.587	784.587
	C11	4.5	V5	0	0		Manual	Droplets Analyzed Manually	DQ	Unknown	Unknown	ddPCR Multiplex Supermix	HEX	0	0		0.190432	0	19791	0	19791	0	0					2		2500				35.5609	V2												706.794	706.794
	C11	4.5	V8	7.88728	1.97182		Manual	Droplets Analyzed Manually	DQ	Unknown	Unknown	ddPCR Multiplex Supermix	Cy5	39.4364	7.88728		2.75288	1.35488	19791	31	19760	0	4.43048			7.25996	1.60099	2		6000			2.97118	95.3777	V2	2.21524			3.62998	0.800494	68.8981			82.5833	55.2129	8367.51	75.2907	88.2794
	C11	4.5	V2	3.56047	0.890116		Manual	Droplets Analyzed Manually	DQ	Unknown	Unknown	ddPCR Multiplex Supermix	Cy5.5	17.8023	3.56047		1.44523	0.499532	19791	14	19777	0								6670.24			1.18634	16.1521												7517.63	4093.04	4095.46
	C12	4.6	V1	0	0		Manual	Droplets Analyzed Manually	DQ	Unknown	Unknown	ddPCR Multiplex Supermix	FAM	0	0		0.2138	0	17628	0	17628	0	0					2		4500				121.146	V2												782.041	782.041
	C12	4.6	V5	0.285432	0.0713579		Manual	Droplets Analyzed Manually	DQ	Unknown	Unknown	ddPCR Multiplex Supermix	HEX	1.42716	0.285432		0.340842	0.00299695	17628	1	17627	0	0.13328			0.456108	0	2		2500				37.8312	V2	0.0666402			0.228054	0	6.24767			20.4351	0	3847.59	691.544	691.723
	C12	4.6	V8	7.14065	1.78516		Manual	Droplets Analyzed Manually	DQ	Unknown	Unknown	ddPCR Multiplex Supermix	Cy5	35.7033	7.14065		2.58302	1.17164	17628	25	17603	0	3.33428			5.49323	1.17533	2		6000			4.45203	95.9219	V2	1.66714			2.74661	0.587667	62.5067			77.6814	47.3319	8427.21	103.614	115.418
	C12	4.6	V2	4.28318	1.07079		Manual	Droplets Analyzed Manually	DQ	Unknown	Unknown	ddPCR Multiplex Supermix	Cy5.5	21.4159	4.28318		1.71228	0.614025	17628	15	17613	0								6670.24			1.42974	17.4217												7711.19	4009.76	4012.91
	D01	4.7	V1	0	0		Manual	Droplets Analyzed Manually	DQ	Unknown	Unknown	ddPCR Multiplex Supermix	FAM	0	0		0.193046	0	19523	0	19523	0	0					2		4500				103.209	V2												669.213	669.213
	D01	4.7	V5	0.515464	0.128866		Manual	Droplets Analyzed Manually	DQ	Unknown	Unknown	ddPCR Multiplex Supermix	HEX	2.57732	0.515464		0.412805	0.0195224	19523	2	19521	0	0.666598			1.82336	0	2		2500			1.17638	22.3808	V2	0.333299			0.911679	0	24.9981			57.5336	0	2888.05	742.685	742.905
	D01	4.7	V8	0	0		Manual	Droplets Analyzed Manually	DQ	Unknown	Unknown	ddPCR Multiplex Supermix	Cy5	0	0		0.193046	0	19523	0	19523	0	0					2		6000				348.957	V2												-183.099	-183.099
	D01	4.7	V2	1.54655	0.386638		Manual	Droplets Analyzed Manually	DQ	Unknown	Unknown	ddPCR Multiplex Supermix	Cy5.5	7.73276	1.54655		0.790414	0.151419	19523	6	19517	0								6670.24			1.15046	19.3719												9877.59	3588.04	3589.98
	D02	4.8	V1	0	0		Manual	Droplets Analyzed Manually	DQ	Unknown	Unknown	ddPCR Multiplex Supermix	FAM	0	0		0.306075	0	12314	0	12314	0	0					2		4500				93.7719	V2												694.801	694.801
	D02	4.8	V5	0	0		Manual	Droplets Analyzed Manually	DQ	Unknown	Unknown	ddPCR Multiplex Supermix	HEX	0	0		0.306075	0	12314	0	12314	0	0					2		2500				21.2533	V2												741.503	741.503
	D02	4.8	V8	1.22594	0.306484		Manual	Droplets Analyzed Manually	DQ	Unknown	Unknown	ddPCR Multiplex Supermix	Cy5	6.12968	1.22594		0.812448	0.0727321	12314	3	12311	0	2			5.41328	0	2		6000			1.51321	150.857	V2	1			2.70664	0	50			92.666	7.33397	7936.62	-178.803	-176.825
	D02	4.8	V2	1.22594	0.306484		Manual	Droplets Analyzed Manually	DQ	Unknown	Unknown	ddPCR Multiplex Supermix	Cy5.5	6.12968	1.22594		0.812448	0.0727321	12314	3	12311	0								6670.24			10.125	17.2103												7285.59	3929.13	3929.95
	D03	4.9	V1	0.409677	0.102419		Manual	Droplets Analyzed Manually	DQ	Unknown	Unknown	ddPCR Multiplex Supermix	FAM	2.04838	0.409677		0.489229	0.00430144	12282	1	12281	0	0.666612			2.43794	0	2		4500				87.7206	V2	0.333306			1.21897	0	24.9985			74.8191	0	6442.34	699.585	700.052
	D03	4.9	V5	0.409677	0.102419		Manual	Droplets Analyzed Manually	DQ	Unknown	Unknown	ddPCR Multiplex Supermix	HEX	2.04838	0.409677		0.489229	0.00430144	12282	1	12281	0	0.666612			2.43794	0	2		2500				24.957	V2	0.333306			1.21897	0	24.9985			74.8191	0	3777.42	725.116	725.365
	D03	4.9	V8	5.73851	1.43463		Manual	Droplets Analyzed Manually	DQ	Unknown	Unknown	ddPCR Multiplex Supermix	Cy5	28.6926	5.73851		2.32964	0.805035	12282	14	12268	0	9.33752			21.6498	0	2		6000			2.89123	279.244	V2	4.66876			10.8249	0	82.3595			101.517	63.2022	8485.72	-146.812	-136.972
	D03	4.9	V2	1.22913	0.307283		Manual	Droplets Analyzed Manually	DQ	Unknown	Unknown	ddPCR Multiplex Supermix	Cy5.5	6.14565	1.22913		0.814566	0.0729216	12282	3	12279	0								6670.24			1.68909	11.8294												8530.67	4285.89	4286.93
	D04	4.10	V1	0	0		Manual	Droplets Analyzed Manually	DQ	Unknown	Unknown	ddPCR Multiplex Supermix	FAM	0	0		0.235571	0	15999	0	15999	0	0					2		4500				104.467	V2												689.359	689.359
	D04	4.10	V5	0	0		Manual	Droplets Analyzed Manually	DQ	Unknown	Unknown	ddPCR Multiplex Supermix	HEX	0	0		0.235571	0	15999	0	15999	0	0					2		2500				27.5505	V2												677.893	677.893
	D04	4.10	V8	21.7464	5.4366		Manual	Droplets Analyzed Manually	DQ	Unknown	Unknown	ddPCR Multiplex Supermix	Cy5	108.732	21.7464		6.82781	4.24934	15999	69	15930	0	2.05983			2.75577	1.36389	2		6000			3.22876	104.583	V2	1.02992			1.37789	0.681944	50.7369			59.1816	42.2921	8472.2	-122.954	-85.8855
	D04	4.10	V2	21.1147	5.27869		Manual	Droplets Analyzed Manually	DQ	Unknown	Unknown	ddPCR Multiplex Supermix	Cy5.5	105.574	21.1147		6.65099	4.11027	15999	67	15932	0								6670.24			1.5199	16.6106												8187.42	3819.96	3838.25
	D05	5.1	V1	0	0		Manual	Droplets Analyzed Manually	DQ	Unknown	Unknown	ddPCR Multiplex Supermix	FAM	0	0		0.22598	0	16678	0	16678	0	0					2		4500				105.742	V2												740.004	740.004
	D05	5.1	V5	0	0		Manual	Droplets Analyzed Manually	DQ	Unknown	Unknown	ddPCR Multiplex Supermix	HEX	0	0		0.22598	0	16678	0	16678	0	0					2		2500				39.2781	V2												724.749	724.749
	D05	5.1	V8	12.6866	3.17165		Manual	Droplets Analyzed Manually	DQ	Unknown	Unknown	ddPCR Multiplex Supermix	Cy5	63.433	12.6866		4.23405	2.30424	16678	42	16636	0	3.36172			5.03866	1.68477	2		6000			3.90617	276.112	V2	1.68086			2.51933	0.842384	62.6985			74.365	51.032	8615.61	0.186352	21.8825
	D05	5.1	V2	7.5477	1.88692		Manual	Droplets Analyzed Manually	DQ	Unknown	Unknown	ddPCR Multiplex Supermix	Cy5.5	37.7385	7.5477		2.73031	1.23841	16678	25	16653	0								6670.24			2.86233	19.6266												8708.13	3795.27	3802.63
	D06	5.2	V1	0	0		Manual	Droplets Analyzed Manually	DQ	Unknown	Unknown	ddPCR Multiplex Supermix	FAM	0	0		0.217477	0	17330	0	17330	0	0					2		4500				121.942	V2												751.63	751.63
	D06	5.2	V5	0	0		Manual	Droplets Analyzed Manually	DQ	Unknown	Unknown	ddPCR Multiplex Supermix	HEX	0	0		0.217477	0	17330	0	17330	0	0					2		2500				44.4236	V2												714.9	714.9
	D06	5.2	V8	15.4112	3.85279		Manual	Droplets Analyzed Manually	DQ	Unknown	Unknown	ddPCR Multiplex Supermix	Cy5	77.0558	15.4112		4.98943	2.90398	17330	53	17277	0	2.20865			3.07582	1.34149	2		6000			6.10172	136.727	V2	1.10433			1.53791	0.670745	52.4789			62.2702	42.6875	8651.81	49.2164	75.5255
	D06	5.2	V2	13.9553	3.48881		Manual	Droplets Analyzed Manually	DQ	Unknown	Unknown	ddPCR Multiplex Supermix	Cy5.5	69.7763	13.9553		4.57501	2.59032	17330	48	17282	0								6670.24			2.65524	20.704												8754.62	3765.87	3779.68
	D07	5.3	V1	0	0		Manual	Droplets Analyzed Manually	DQ	Unknown	Unknown	ddPCR Multiplex Supermix	FAM	0	0		0.234064	0	16102	0	16102	0	0					2		4500				96.5456	V2												715.954	715.954
	D07	5.3	V5	0.624986	0.156246		Manual	Droplets Analyzed Manually	DQ	Unknown	Unknown	ddPCR Multiplex Supermix	HEX	3.12493	0.624986		0.500526	0.0236701	16102	2	16100	0	0.0532123			0.13531	0	2		2500			10.5087	41.5949	V2	0.0266062			0.067655	0	2.59166			6.48653	0	3837.92	710.53	710.919
	D07	5.3	V8	32.9171	8.22929		Manual	Droplets Analyzed Manually	DQ	Unknown	Unknown	ddPCR Multiplex Supermix	Cy5	164.586	32.9171		9.80434	6.6562	16102	105	15997	0.0403624	2.80262			3.63551	1.96973	2		6000			6.12789	55.0555	V2	1.40131			1.81775	0.984867	58.3561			65.5781	51.1341	8442.9	22.4601	77.3692
	D07	5.3	V2	23.4903	5.87256		Manual	Droplets Analyzed Manually	DQ	Unknown	Unknown	ddPCR Multiplex Supermix	Cy5.5	117.451	23.4903		7.30964	4.6383	16102	75	16027	0.0403624								6670.24			1.40295	16.4889												7853.47	3752.04	3771.14
	D08	5.4	V1	0	0		Manual	Droplets Analyzed Manually	DQ	Unknown	Unknown	ddPCR Multiplex Supermix	FAM	0	0		0.297662	0	12662	0	12662	0	0					2		4500				105.545	V2												773.386	773.386
	D08	5.4	V5	0.397382	0.0993454		Manual	Droplets Analyzed Manually	DQ	Unknown	Unknown	ddPCR Multiplex Supermix	HEX	1.98691	0.397382		0.474544	0.00417235	12662	1	12661	0	0.181746			0.625686	0	2		2500				38.2201	V2	0.0908732			0.312843	0	8.33032			26.9832	0	4039.29	719.451	719.713
	D08	5.4	V8	3.97523	0.993807		Manual	Droplets Analyzed Manually	DQ	Unknown	Unknown	ddPCR Multiplex Supermix	Cy5	19.8761	3.97523		1.75102	0.494718	12662	10	12652	0	1.81811			3.40476	0.231464	2		6000			8.30115	272.383	V2	0.909055			1.70238	0.115732	47.6181			69.3858	25.8503	8901.4	43.7637	50.7592
	D08	5.4	V2	4.37292	1.09323		Manual	Droplets Analyzed Manually	DQ	Unknown	Unknown	ddPCR Multiplex Supermix	Cy5.5	21.8646	4.37292		1.88005	0.564386	12662	11	12651	0								6670.24			4.24081	18.0974												9261.62	4034.74	4039.28
	D09	5.5	V1	0	0		Manual	Droplets Analyzed Manually	DQ	Unknown	Unknown	ddPCR Multiplex Supermix	FAM	0	0		0.631301	0	5971	0	5971	0	0					2		4500				75.2899	V2												721.887	721.887
	D09	5.5	V5	21.9567	5.48917		Manual	Droplets Analyzed Manually	DQ	Unknown	Unknown	ddPCR Multiplex Supermix	HEX	109.783	21.9567		7.89399	3.63263	5971	26	5945	0	0.926228			1.36109	0.49137	2		2500			2.1974	33.728	V2	0.463114			0.680543	0.245685	31.6526			41.8095	21.4957	3302.86	690.125	701.502
	D09	5.5	V8	67.0134	16.7534		Manual	Droplets Analyzed Manually	DQ	Unknown	Unknown	ddPCR Multiplex Supermix	Cy5	335.067	67.0134		20.762	13.3037	5971	79	5892	0	2.82692			3.80334	1.8505	2		6000			2.75063	26.9521	V2	1.41346			1.90167	0.925249	58.5657			66.9473	50.1841	7738.32	74.4531	175.851
	D09	5.5	V2	47.4109	11.8527		Manual	Droplets Analyzed Manually	DQ	Unknown	Unknown	ddPCR Multiplex Supermix	Cy5.5	237.055	47.4109		15.2601	8.99915	5971	56	5915	0								6670.24			1.70521	11.6106												7999.3	3799.53	3838.92
	D10	5.6	V1	0	0		Manual	Droplets Analyzed Manually	DQ	Unknown	Unknown	ddPCR Multiplex Supermix	FAM	0	0		0.194702	0	19357	0	19357	0	0					2		4500				89.0548	V2												905.829	905.829
	D10	5.6	V5	0.519885	0.129971		Manual	Droplets Analyzed Manually	DQ	Unknown	Unknown	ddPCR Multiplex Supermix	HEX	2.59942	0.519885		0.416345	0.0196898	19357	2	19355	0	0.399917			1.06043	0	2		2500			6.61987	24.802	V2	0.199959			0.530214	0	16.6638			39.5998	0	2735.77	886.917	887.108
	D10	5.6	V8	0	0		Manual	Droplets Analyzed Manually	DQ	Unknown	Unknown	ddPCR Multiplex Supermix	Cy5	0	0		0.194702	0	19357	0	19357	0	0					2		6000				73.1928	V2												122.268	122.268
	D10	5.6	V2	2.59996	0.64999		Manual	Droplets Analyzed Manually	DQ	Unknown	Unknown	ddPCR Multiplex Supermix	Cy5.5	12.9998	2.59996		1.14512	0.323588	19357	10	19347	0								7277.65			1.44294	4.82839												8071.9	6201.43	6202.4
	D11	5.7	V1	2.03346	0.508364		Manual	Droplets Analyzed Manually	DQ	Unknown	Unknown	ddPCR Multiplex Supermix	FAM	10.1673	2.03346		1.03931	0.199085	14849	6	14843	0	0.0470351			0.086335	0.00773525	2		4500			5.49018	49.373	V2	0.0235176			0.0431675	0.00386763	2.29772			4.17345	0.421988	6241.71	717.743	719.975
	D11	5.7	V5	0.338852	0.084713		Manual	Droplets Analyzed Manually	DQ	Unknown	Unknown	ddPCR Multiplex Supermix	HEX	1.69426	0.338852		0.404641	0.00355783	14849	1	14848	0	0.00783786			0.0264176	0	2		2500				38.63	V2	0.00391893			0.0132088	0	0.390363			1.31211	0	3555.73	656.241	656.437
	D11	5.7	V8	90.2587	22.5647		Manual	Droplets Analyzed Manually	DQ	Unknown	Unknown	ddPCR Multiplex Supermix	Cy5	451.294	90.2587		25.2896	19.8456	14849	264	14585	0	2.08774			2.44776	1.72772	2		6000			2.70331	27.3234	V2	1.04387			1.22388	0.863862	51.0732			55.3823	46.7641	7710.73	78.1427	213.842
	D11	5.7	V2	86.4654	21.6164		Manual	Droplets Analyzed Manually	DQ	Unknown	Unknown	ddPCR Multiplex Supermix	Cy5.5	432.327	86.4654		24.2829	18.9555	14849	253	14596	0								6670.24			2.20979	10.3851												7879.24	3636.83	3709.11
	D12	5.8	V1	0.843283	0.210821		Manual	Droplets Analyzed Manually	DQ	Unknown	Unknown	ddPCR Multiplex Supermix	FAM	4.21641	0.843283		0.558822	0.0500316	17901	3	17898	0	0.599883			1.41702	0	2		4500			11.8017	94.1863	V2	0.299941			0.708511	0	23.0734			47.2513	0	6784.58	778.254	779.26
	D12	5.8	V5	0	0		Manual	Droplets Analyzed Manually	DQ	Unknown	Unknown	ddPCR Multiplex Supermix	HEX	0	0		0.21054	0	17901	0	17901	0	0					2		2500				40.4541	V2												688.38	688.38
	D12	5.8	V8	2.24907	0.562267		Manual	Droplets Analyzed Manually	DQ	Unknown	Unknown	ddPCR Multiplex Supermix	Cy5	11.2453	2.24907		1.05298	0.254535	17901	8	17893	0	1.59991			3.12069	0.0791357	2		6000			2.3024	263.228	V2	0.799955			1.56034	0.0395678	44.4431			67.913	20.9731	7914.76	110.518	114.006
	D12	5.8	V2	2.81149	0.702873		Manual	Droplets Analyzed Manually	DQ	Unknown	Unknown	ddPCR Multiplex Supermix	Cy5.5	14.0575	2.81149		1.2383	0.349911	17901	10	17891	0								6670.24			1.75586	15.6337												8479.54	4012.2	4014.7
	E01	5.9	V1	0.25868	0.0646699		Manual	Droplets Analyzed Manually	DQ	Unknown	Unknown	ddPCR Multiplex Supermix	FAM	1.2934	0.25868		0.308893	0.00271607	19451	1	19450	0	0.0350372			0.11848	0	2		4500				91.5497	V2	0.0175186			0.0592402	0	1.7217			5.75144	0	6820.35	594.794	595.114
	E01	5.9	V5	0	0		Manual	Droplets Analyzed Manually	DQ	Unknown	Unknown	ddPCR Multiplex Supermix	HEX	0	0		0.193761	0	19451	0	19451	0	0					2		2500				24.5349	V2												651.32	651.32
	E01	5.9	V8	10.6168	2.6542		Manual	Droplets Analyzed Manually	DQ	Unknown	Unknown	ddPCR Multiplex Supermix	Cy5	53.0839	10.6168		3.55485	1.92056	19451	41	19410	0	1.438			2.01829	0.857714	2		6000			4.80394	312.739	V2	0.719002			1.00915	0.428857	41.8267			51.6456	32.0078	8883.13	-164.152	-145.081
	E01	5.9	V2	14.766	3.6915		Manual	Droplets Analyzed Manually	DQ	Unknown	Unknown	ddPCR Multiplex Supermix	Cy5.5	73.83	14.766		4.73816	2.81207	19451	57	19394	0								6670.24			2.74039	25.0041												8655.47	3057.29	3073.69
	E02	5.10	V1	0.858169	0.214542		Manual	Droplets Analyzed Manually	DQ	Unknown	Unknown	ddPCR Multiplex Supermix	FAM	4.29085	0.858169		0.687308	0.0325008	11727	2	11725	0	0.799898			2.22155	0	2		4500			16.648	79.6856	V2	0.399949			1.11077	0	28.5688			64.8381	0	6875.23	611.348	612.416
	E02	5.10	V5	0	0		Manual	Droplets Analyzed Manually	DQ	Unknown	Unknown	ddPCR Multiplex Supermix	HEX	0	0		0.321398	0	11727	0	11727	0	0					2		2500				25.8584	V2												658.006	658.006
	E02	5.10	V8	4.72174	1.18044		Manual	Droplets Analyzed Manually	DQ	Unknown	Unknown	ddPCR Multiplex Supermix	Cy5	23.6087	4.72174		2.03007	0.609396	11727	11	11716	0	4.40113			9.20627	0	2		6000			4.22707	388.536	V2	2.20056			4.60314	0	68.7555			92.2099	45.3011	8612.24	-173.614	-165.373
	E02	5.10	V2	2.1457	0.536424		Manual	Droplets Analyzed Manually	DQ	Unknown	Unknown	ddPCR Multiplex Supermix	Cy5.5	10.7285	2.1457		1.16594	0.188581	11727	5	11722	0								6670.24			7.20873	20.835												9194.76	3302.49	3305
	E03	6.1	V1	0	0		Manual	Droplets Analyzed Manually	DQ	Unknown	Unknown	ddPCR Multiplex Supermix	FAM	0	0		0.290391	0	12979	0	12979	0	0					2		4500				76.8833	V2												629.075	629.075
	E03	6.1	V5	5.43018	1.35754		Manual	Droplets Analyzed Manually	DQ	Unknown	Unknown	ddPCR Multiplex Supermix	HEX	27.1509	5.43018		2.20442	0.76179	12979	14	12965	0	0.0239852			0.036807	0.0111635	2		2500			9.16948	26.0439	V2	0.0119926			0.0184035	0.00558174	1.18505			1.81103	0.559067	3805.53	622.065	625.499
	E03	6.1	V8	468.937	117.234		Manual	Droplets Analyzed Manually	DQ	Unknown	Unknown	ddPCR Multiplex Supermix	Cy5	2344.69	468.937		124.016	110.489	12979	1155	11824	0	2.07131			2.24174	1.90088	2		6000			4.79443	30.0101	V2	1.03565			1.12087	0.95044	50.8758			52.9321	48.8194	8559.98	-164.088	612.266
	E03	6.1	V2	452.793	113.198		Manual	Droplets Analyzed Manually	DQ	Unknown	Unknown	ddPCR Multiplex Supermix	Cy5.5	2263.97	452.793		119.857	106.575	12979	1117	11862	0								6670.24			1.91496	10.2646												8342.33	3521.55	3936.44
	E04	6.2	V1	0.321221	0.0803053		Manual	Droplets Analyzed Manually	DQ	Unknown	Unknown	ddPCR Multiplex Supermix	FAM	1.60611	0.321221		0.383584	0.00337272	15664	1	15663	0	0.000562299			0.00189357	0	2		4500				73.974	V2	0.000281149			0.000946783	0	0.028107			0.094633	0	5782.61	643.743	644.072
	E04	6.2	V5	26.4085	6.60212		Manual	Droplets Analyzed Manually	DQ	Unknown	Unknown	ddPCR Multiplex Supermix	HEX	132.042	26.4085		8.14265	5.27029	15664	82	15582	0	0.0462281			0.0564123	0.0360439	2		2500			3.89366	29.1991	V2	0.0231141			0.0282062	0.018022	2.25919			2.74565	1.77273	3692.63	660.619	676.492
	E04	6.2	V8	1271.96	317.99		Manual	Droplets Analyzed Manually	DQ	Unknown	Unknown	ddPCR Multiplex Supermix	Cy5	6359.8	1271.96		328.599	307.47	15664	3499	12165	0	2.22657			2.33373	2.11941	2		6000			4.82158	19.7067	V2	1.11329			1.16687	1.0597	52.6803			53.8801	51.4806	8490.42	-101.664	1817.62
	E04	6.2	V2	1142.53	285.632		Manual	Droplets Analyzed Manually	DQ	Unknown	Unknown	ddPCR Multiplex Supermix	Cy5.5	5712.64	1142.53		295.618	275.725	15664	3182	12482	0								6670.24			1.74951	5.58755												8252.77	3740.75	4657.32
	E05	6.3	V1	0	0		Manual	Droplets Analyzed Manually	DQ	Unknown	Unknown	ddPCR Multiplex Supermix	FAM	0	0		0.221088	0	17047	0	17047	0	0					2		4500				106.106	V2												750.44	750.44
	E05	6.3	V5	0.885532	0.221383		Manual	Droplets Analyzed Manually	DQ	Unknown	Unknown	ddPCR Multiplex Supermix	HEX	4.42766	0.885532		0.586824	0.0525381	17047	3	17044	0	0.0185167			0.0409524	0	2		2500			20.5808	40.713	V2	0.00925834			0.0204762	0	0.917341			2.01864	0	3962.25	729.495	730.064
	E05	6.3	V8	116.446	29.1116		Manual	Droplets Analyzed Manually	DQ	Unknown	Unknown	ddPCR Multiplex Supermix	Cy5	582.231	116.446		32.0042	26.2255	17047	390	16657	0.127461	2.43492			2.79458	2.07525	2		6000			6.53826	62.6042	V2	1.21746			1.39729	1.03763	54.9033			58.5606	51.246	8764.05	22.7111	222.695
	E05	6.3	V2	95.647	23.9117		Manual	Droplets Analyzed Manually	DQ	Unknown	Unknown	ddPCR Multiplex Supermix	Cy5.5	478.235	95.647		26.5304	21.2986	17047	321	16726	0.127461								6670.24			2.32	16.0008												8722.5	3868.97	3960.36
	E06	6.4	V1	0.295004	0.0737511		Manual	Droplets Analyzed Manually	DQ	Unknown	Unknown	ddPCR Multiplex Supermix	FAM	1.47502	0.295004		0.352274	0.00309746	17056	1	17055	0	0.0029306			0.00987166	0	2		4500				90.2731	V2	0.0014653			0.00493583	0	0.146316			0.492354	0	6502.42	732.775	733.113
	E06	6.4	V5	4.42688	1.10672		Manual	Droplets Analyzed Manually	DQ	Unknown	Unknown	ddPCR Multiplex Supermix	HEX	22.1344	4.42688		1.76974	0.634622	17056	15	17041	0	0.0439771			0.0667748	0.0211793	2		2500			13.8735	37.0675	V2	0.0219885			0.0333874	0.0105897	2.15154			3.24291	1.06018	3793.39	705.368	708.083
	E06	6.4	V8	211.469	52.8673		Manual	Droplets Analyzed Manually	DQ	Unknown	Unknown	ddPCR Multiplex Supermix	Cy5	1057.35	211.469		56.7846	48.9622	17056	702	16354	0	2.10076			2.32324	1.87827	2		6000			5.98378	45.2395	V2	1.05038			1.16162	0.939136	51.2285			53.8746	48.5824	8537.03	33.3912	383.389
	E06	6.4	V2	201.327	50.3317		Manual	Droplets Analyzed Manually	DQ	Unknown	Unknown	ddPCR Multiplex Supermix	Cy5.5	1006.63	201.327		54.1518	46.5232	17056	669	16387	0								6670.24			2.18671	13.6088												8422.68	3805.48	3986.58
	E07	6.5	V1	0.314024	0.078506		Manual	Droplets Analyzed Manually	DQ	Unknown	Unknown	ddPCR Multiplex Supermix	FAM	1.57012	0.314024		0.374989	0.00329715	16023	1	16022	0	0.00336197			0.0113254	0	2		4500				101.087	V2	0.00168098			0.00566268	0	0.167816			0.564651	0	7161.65	782.507	782.905
	E07	6.5	V5	3.45534	0.863835		Manual	Droplets Analyzed Manually	DQ	Unknown	Unknown	ddPCR Multiplex Supermix	HEX	17.2767	3.45534		1.48546	0.445979	16023	11	16012	0	0.0369932			0.059452	0.0145344	2		2500			8.35788	41.2504	V2	0.0184966			0.029726	0.00726718	1.81607			2.89859	0.733543	3920.17	718.536	720.734
	E07	6.5	V8	190.396	47.5989		Manual	Droplets Analyzed Manually	DQ	Unknown	Unknown	ddPCR Multiplex Supermix	Cy5	951.979	190.396		51.4297	43.7798	16023	595	15428	0	2.03839			2.27113	1.80566	2		6000			5.66194	46.6402	V2	1.0192			1.13556	0.902829	50.4753			53.3295	47.6212	8752.08	50.2428	373.378
	E07	6.5	V2	186.81	46.7024		Manual	Droplets Analyzed Manually	DQ	Unknown	Unknown	ddPCR Multiplex Supermix	Cy5.5	934.048	186.81		50.4962	42.9201	16023	584	15439	0								6670.24			1.82212	14.4122												8414.5	4036.71	4196.27
	E08	6.6	V1	0.394887	0.0987216		Manual	Droplets Analyzed Manually	DQ	Unknown	Unknown	ddPCR Multiplex Supermix	FAM	1.97443	0.394887		0.471564	0.00414615	12742	1	12741	0	0.00661043			0.0222776	0	2		4500				103.857	V2	0.00330522			0.0111388	0	0.329433			1.10764	0	6872.45	731.311	731.793
	E08	6.6	V5	3.55509	0.888774		Manual	Droplets Analyzed Manually	DQ	Unknown	Unknown	ddPCR Multiplex Supermix	HEX	17.7755	3.55509		1.61053	0.423768	12742	9	12733	0	0.0595126			0.099814	0.0192112	2		2500			8.30586	40.4478	V2	0.0297563			0.049907	0.00960558	2.88964			4.78994	0.989347	3722.07	700.332	702.467
	E08	6.6	V8	141.357	35.3392		Manual	Droplets Analyzed Manually	DQ	Unknown	Unknown	ddPCR Multiplex Supermix	Cy5	706.783	141.357		39.0313	31.6578	12742	353	12389	0	2.36632			2.73086	2.00178	2		6000			4.79451	60.2872	V2	1.18316			1.36543	1.00089	54.1949			58.0191	50.3706	8439.1	41.4715	274.117
	E08	6.6	V2	119.474	29.8684		Manual	Droplets Analyzed Manually	DQ	Unknown	Unknown	ddPCR Multiplex Supermix	Cy5.5	597.369	119.474		33.2587	26.4873	12742	299	12443	0								6670.24			1.67828	14.6075												8165.59	3781.7	3884.57
	E09	6.7	V1	0	0		Manual	Droplets Analyzed Manually	DQ	Unknown	Unknown	ddPCR Multiplex Supermix	FAM	0	0		1.63886	0	2301	0	2301	0	0					2		4500				31.3487	V2												234.919	234.919
	E09	6.7	V5	0	0		Manual	Droplets Analyzed Manually	DQ	Unknown	Unknown	ddPCR Multiplex Supermix	HEX	0	0		1.63886	0	2301	0	2301	0	0					2		2500				15.6255	V2												186.724	186.724
	E09	6.7	V8	15.3298	3.83244		Manual	Droplets Analyzed Manually	DQ	Unknown	Unknown	ddPCR Multiplex Supermix	Cy5	76.6489	15.3298		7.47421	1.62681	2301	7	2294	0	3.50229			7.98991	0	2		6000			1.35546	17.9371	V2	1.75114			3.99495	0	63.6515			93.297	34.0059	6555.54	14.6398	34.5382
	E09	6.7	V2	8.75415	2.18854		Manual	Droplets Analyzed Manually	DQ	Unknown	Unknown	ddPCR Multiplex Supermix	Cy5.5	43.7708	8.75415		5.16613	0.65999	2301	4	2297	0								6670.24			5.24109	6.35474												7160.53	1264.77	1275.01
	E10	6.8	V1	0	0		Manual	Droplets Analyzed Manually	DQ	Unknown	Unknown	ddPCR Multiplex Supermix	FAM	0	0		0.19219	0	19610	0	19610	0	0					2		4500				96.2548	V2												779.225	779.225
	E10	6.8	V5	5.13413	1.28353		Manual	Droplets Analyzed Manually	DQ	Unknown	Unknown	ddPCR Multiplex Supermix	HEX	25.6706	5.13413		1.93472	0.798139	19610	20	19590	0	0.0433894			0.0628081	0.0239707	2		2500			12.0733	34.1154	V2	0.0216947			0.031404	0.0119853	2.1234			3.05354	1.19326	3791.68	698.552	701.707
	E10	6.8	V8	237.192	59.2979		Manual	Droplets Analyzed Manually	DQ	Unknown	Unknown	ddPCR Multiplex Supermix	Cy5	1185.96	237.192		63.1719	55.4358	19610	903	18707	0	2.00455			2.18957	1.81952	2		6000			5.843	54.2622	V2	1.00227			1.09478	0.909761	50.0568			52.3643	47.7492	8557.54	73.4087	464.085
	E10	6.8	V2	236.654	59.1635		Manual	Droplets Analyzed Manually	DQ	Unknown	Unknown	ddPCR Multiplex Supermix	Cy5.5	1183.27	236.654		63.033	55.3058	19610	901	18709	0								6670.24			1.78315	12.3636												8313.74	4048.01	4244
	E11	6.9	V1	0	0		Manual	Droplets Analyzed Manually	DQ	Unknown	Unknown	ddPCR Multiplex Supermix	FAM	0	0		0.181621	0	20751	0	20751	0	0					2		4500				86.6033	V2												768.736	768.736
	E11	6.9	V5	4.12364	1.03091		Manual	Droplets Analyzed Manually	DQ	Unknown	Unknown	ddPCR Multiplex Supermix	HEX	20.6182	4.12364		1.60519	0.613411	20751	17	20734	0	0.0453901			0.0674686	0.0233116	2		2500			12.5749	34.2171	V2	0.022695			0.0337343	0.0116558	2.21914			3.27461	1.16367	3830.63	693.101	695.672
	E11	6.9	V8	222.841	55.7103		Manual	Droplets Analyzed Manually	DQ	Unknown	Unknown	ddPCR Multiplex Supermix	Cy5	1114.21	222.841		59.3576	52.0735	20751	899	19852	0	2.45288			2.69188	2.21387	2		6000			5.84803	63.9123	V2	1.22644			1.34594	1.10694	55.0852			57.496	52.6745	8589.57	81.6095	450.202
	E11	6.9	V2	181.698	45.4245		Manual	Droplets Analyzed Manually	DQ	Unknown	Unknown	ddPCR Multiplex Supermix	Cy5.5	908.489	181.698		48.7107	42.1468	20751	736	20015	0								6670.24			1.97985	12.2054												8366.53	3878.66	4037.83
	E12	6.10	V1	0	0		Manual	Droplets Analyzed Manually	DQ	Unknown	Unknown	ddPCR Multiplex Supermix	FAM	0	0		0.210387	0	17914	0	17914	0	0					2		4500				110.665	V2												764.242	764.242
	E12	6.10	V5	3.37153	0.842883		Manual	Droplets Analyzed Manually	DQ	Unknown	Unknown	ddPCR Multiplex Supermix	HEX	16.8577	3.37153		1.41869	0.449116	17914	12	17902	0	0.0408626			0.0645998	0.0171255	2		2500			16.1634	42.0214	V2	0.0204313			0.0322999	0.00856275	2.00222			3.14203	0.862418	3796.1	695.984	698.061
	E12	6.10	V8	158.347	39.5867		Manual	Droplets Analyzed Manually	DQ	Unknown	Unknown	ddPCR Multiplex Supermix	Cy5	791.734	158.347		42.8847	36.2974	17914	555	17359	0	1.91915			2.14271	1.69559	2		6000			6.7608	42.5037	V2	0.959575			1.07135	0.847796	48.9685			51.8795	46.0576	8550.73	101.189	362.967
	E12	6.10	V2	165.018	41.2544		Manual	Droplets Analyzed Manually	DQ	Unknown	Unknown	ddPCR Multiplex Supermix	Cy5.5	825.088	165.018		44.6224	37.8955	17914	578	17336	0								6670.24			1.81585	13.3648												8263.35	3901.96	4042.68
	F01	7.1	V1	0	0		Manual	Droplets Analyzed Manually	DQ	Unknown	Unknown	ddPCR Multiplex Supermix	FAM	0	0		0.192573	0	19571	0	19571	0	0					2		4500				120.246	V2												613.829	613.829
	F01	7.1	V5	0.257093	0.0642733		Manual	Droplets Analyzed Manually	DQ	Unknown	Unknown	ddPCR Multiplex Supermix	HEX	1.28547	0.257093		0.306999	0.00269941	19571	1	19570	0	0.0407663			0.137949	0	2		2500				26.0901	V2	0.0203831			0.0689746	0	1.9976			6.66455	0	3625.08	646.345	646.498
	F01	7.1	V8	26.033	6.50825		Manual	Droplets Analyzed Manually	DQ	Unknown	Unknown	ddPCR Multiplex Supermix	Cy5	130.165	26.033		7.77818	5.2396	19571	101	19470	0.0483884	4.12795			5.54151	2.71439	2		6000			3.75979	126.904	V2	2.06397			2.77075	1.35719	67.3626			74.8912	59.834	8714.66	-173.749	-127.879
	F01	7.1	V2	12.6131	3.15326		Manual	Droplets Analyzed Manually	DQ	Unknown	Unknown	ddPCR Multiplex Supermix	Cy5.5	63.0653	12.6131		4.12387	2.34875	19571	49	19522	0.0483884								6670.24			1.49624	20.2104												8078.9	3620.54	3631.7
	F02	7.2	V1	0	0		Manual	Droplets Analyzed Manually	DQ	Unknown	Unknown	ddPCR Multiplex Supermix	FAM	0	0		0.362169	0	10407	0	10407	0	0					2		4500				42.1771	V2												652.812	652.812
	F02	7.2	V5	1.93424	0.48356		Manual	Droplets Analyzed Manually	DQ	Unknown	Unknown	ddPCR Multiplex Supermix	HEX	9.67121	1.93424		1.14041	0.145895	10407	4	10403	0	0.242086			0.504571	0	2		2500			1.84475	25.0599	V2	0.121043			0.252286	0	10.7974			21.2405	0.354251	3550.07	672.354	673.46
	F02	7.2	V8	9.19428	2.29857		Manual	Droplets Analyzed Manually	DQ	Unknown	Unknown	ddPCR Multiplex Supermix	Cy5	45.9714	9.19428		3.50021	1.40998	10407	19	10388	0	1.15074			1.80666	0.494814	2		6000			3.80035	334.46	V2	0.57537			0.903332	0.247407	36.5228			49.7376	23.3081	8638.42	-175.397	-159.306
	F02	7.2	V2	15.9798	3.99494		Manual	Droplets Analyzed Manually	DQ	Unknown	Unknown	ddPCR Multiplex Supermix	Cy5.5	79.8989	15.9798		5.52485	2.77829	10407	33	10374	0								6670.24			2.22698	9.55959												8641.27	3587.8	3603.83
	F03	7.3	V1	0.392576	0.0981439		Manual	Droplets Analyzed Manually	DQ	Unknown	Unknown	ddPCR Multiplex Supermix	FAM	1.96288	0.392576		0.468804	0.00412189	12817	1	12816	0	0.181747			0.625688	0	2		4500				99.788	V2	0.0908736			0.312844	0	8.33035			26.9833	0	7359.02	628.983	629.508
	F03	7.3	V5	0	0		Manual	Droplets Analyzed Manually	DQ	Unknown	Unknown	ddPCR Multiplex Supermix	HEX	0	0		0.294062	0	12817	0	12817	0	0					2		2500				29.3617	V2												646.667	646.667
	F03	7.3	V8	5.49885	1.37471		Manual	Droplets Analyzed Manually	DQ	Unknown	Unknown	ddPCR Multiplex Supermix	Cy5	27.4942	5.49885		2.23231	0.771421	12817	14	12803	0	2.54575			4.58935	0.502157	2		6000			3.59371	330.029	V2	1.27288			2.29467	0.251078	56.0029			75.7823	36.2235	8395.59	-164.419	-155.069
	F03	7.3	V2	4.32002	1.08		Manual	Droplets Analyzed Manually	DQ	Unknown	Unknown	ddPCR Multiplex Supermix	Cy5.5	21.6001	4.32002		1.8573	0.557559	12817	11	12806	0								6670.24			1.60345	21.3176												8309.13	3442.85	3447.02
	F04	7.4	V1	0.326495	0.0816237		Manual	Droplets Analyzed Manually	DQ	Unknown	Unknown	ddPCR Multiplex Supermix	FAM	1.63247	0.326495		0.389882	0.00342809	15411	1	15410	0	0.0321942			0.108832	0	2		4500				119.857	V2	0.0160971			0.0544159	0	1.58421			5.29564	0	7000.15	666.64	667.051
	F04	7.4	V5	0.979548	0.244887		Manual	Droplets Analyzed Manually	DQ	Unknown	Unknown	ddPCR Multiplex Supermix	HEX	4.89774	0.979548		0.649136	0.0581155	15411	3	15408	0	0.0965888			0.215624	0	2		2500			16.0714	34.3758	V2	0.0482944			0.107812	0	4.60695			10.0229	0	3846.44	682.169	682.785
	F04	7.4	V8	41.6353	10.4088		Manual	Droplets Analyzed Manually	DQ	Unknown	Unknown	ddPCR Multiplex Supermix	Cy5	208.176	41.6353		12.2204	8.59979	15411	127	15284	0	4.10547			5.35649	2.85445	2		6000			6.3149	114.116	V2	2.05273			2.67824	1.42722	67.2425			73.9545	60.5304	8612.45	-56.2013	15.2359
	F04	7.4	V2	20.2828	5.07071		Manual	Droplets Analyzed Manually	DQ	Unknown	Unknown	ddPCR Multiplex Supermix	Cy5.5	101.414	20.2828		6.44528	3.90779	15411	62	15349	0								6670.24			1.86375	19.4589												8258.25	3560.94	3579.84
	F05	7.5	V1	0	0		Manual	Droplets Analyzed Manually	DQ	Unknown	Unknown	ddPCR Multiplex Supermix	FAM	0	0		0.402731	0	9359	0	9359	0	0					2		4500				72.6863	V2												658.647	658.647
	F05	7.5	V5	0	0		Manual	Droplets Analyzed Manually	DQ	Unknown	Unknown	ddPCR Multiplex Supermix	HEX	0	0		0.402731	0	9359	0	9359	0	0					2		2500				32.7501	V2												629.965	629.965
	F05	7.5	V8	17.2328	4.30821		Manual	Droplets Analyzed Manually	DQ	Unknown	Unknown	ddPCR Multiplex Supermix	Cy5	86.1642	17.2328		5.98688	2.97809	9359	32	9327	0	1.88215			2.79777	0.966532	2		6000			2.39513	69.5214	V2	0.941076			1.39889	0.483266	48.4822			60.6328	36.3315	7655.73	21.7715	47.8733
	F05	7.5	V2	18.3119	4.57796		Manual	Droplets Analyzed Manually	DQ	Unknown	Unknown	ddPCR Multiplex Supermix	Cy5.5	91.5593	18.3119		6.30292	3.20175	9359	34	9325	0								6670.24			1.9587	12.3638												7795.17	3540.35	3555.81
	F06	7.6	V1	0.31424	0.0785599		Manual	Droplets Analyzed Manually	DQ	Unknown	Unknown	ddPCR Multiplex Supermix	FAM	1.5712	0.31424		0.375246	0.00329942	16012	1	16011	0	0.0321966			0.108839	0	2		4500				126.666	V2	0.0160983			0.0544197	0	1.58432			5.296	0	6992.42	715.202	715.594
	F06	7.6	V5	0.628499	0.157125		Manual	Droplets Analyzed Manually	DQ	Unknown	Unknown	ddPCR Multiplex Supermix	HEX	3.14249	0.628499		0.50334	0.0238031	16012	2	16010	0	0.0643952			0.163973	0	2		2500			3.80005	45.2784	V2	0.0321976			0.0819863	0	3.11932			7.79242	0	3595.44	700.942	701.303
	F06	7.6	V8	40.383	10.0958		Manual	Droplets Analyzed Manually	DQ	Unknown	Unknown	ddPCR Multiplex Supermix	Cy5	201.915	40.383		11.846	8.34797	16012	128	15884	0.0400961	4.13759			5.39673	2.87846	2		6000			6.20655	264.197	V2	2.0688			2.69836	1.43923	67.4139			74.099	60.7289	8467.14	71.3645	138.48
	F06	7.6	V2	19.5201	4.88001		Manual	Droplets Analyzed Manually	DQ	Unknown	Unknown	ddPCR Multiplex Supermix	Cy5.5	97.6003	19.5201		6.20277	3.7609	16012	62	15950	0.0400961								6670.24			2.04653	18.7437												8250.46	3668.05	3685.79
	F07	7.7	V1	0.322767	0.0806916		Manual	Droplets Analyzed Manually	DQ	Unknown	Unknown	ddPCR Multiplex Supermix	FAM	1.61383	0.322767		0.38543	0.00338894	15589	1	15588	0	0.0539916			0.182999	0	2		4500				94.3023	V2	0.0269958			0.0914996	0	2.62862			8.74434	0	6791.74	749.836	750.224
	F07	7.7	V5	0	0		Manual	Droplets Analyzed Manually	DQ	Unknown	Unknown	ddPCR Multiplex Supermix	HEX	0	0		0.241768	0	15589	0	15589	0	0					2		2500				41.3092	V2												710.56	710.56
	F07	7.7	V8	12.2797	3.06993		Manual	Droplets Analyzed Manually	DQ	Unknown	Unknown	ddPCR Multiplex Supermix	Cy5	61.3985	12.2797		4.15654	2.19197	15589	38	15551	0	2.05412			2.98994	1.1183	2		6000			3.20057	113.362	V2	1.02706			1.49497	0.559152	50.6675			62.0549	39.28	8324.44	60.4837	80.6281
	F07	7.7	V2	11.9562	2.98904		Manual	Droplets Analyzed Manually	DQ	Unknown	Unknown	ddPCR Multiplex Supermix	Cy5.5	59.7809	11.9562		4.06271	2.124	15589	37	15552	0								6670.24			1.68983	13.1431												8104.32	4209.89	4219.14
	F08	7.8	V1	6.32436	1.58109		Manual	Droplets Analyzed Manually	DQ	Unknown	Unknown	ddPCR Multiplex Supermix	FAM	31.6218	6.32436		2.52859	0.906564	11941	15	11926	0	0.0430718			0.0654023	0.0207413	2		4500			3.33808	60.4423	V2	0.0215359			0.0327011	0.0103707	2.10819			3.17813	1.03824	6533.26	697.609	704.939
	F08	7.8	V5	2.10724	0.526809		Manual	Droplets Analyzed Manually	DQ	Unknown	Unknown	ddPCR Multiplex Supermix	HEX	10.5362	2.10724		1.14504	0.185201	11941	5	11936	0	0.0143513			0.0274698	0.00123276	2		2500			6.35232	38.2954	V2	0.00717563			0.0137349	0.00061638	0.712451			1.35906	0.0658387	3697.85	686.303	687.564
	F08	7.8	V8	1737.55	434.388		Manual	Droplets Analyzed Manually	DQ	Unknown	Unknown	ddPCR Multiplex Supermix	Cy5	8687.75	1737.55		448.962	419.981	11941	3487	8454	0	11.8335			12.8085	10.8585	2		6000			2.47711	7.05816	V2	5.91676			6.40427	5.42925	85.5424			86.5614	84.5234	8200	202.099	2537.64
	F08	7.8	V2	293.666	73.4164		Manual	Droplets Analyzed Manually	DQ	Unknown	Unknown	ddPCR Multiplex Supermix	Cy5.5	1468.33	293.666		78.9598	67.8974	11941	677	11264	0								6670.24			1.49271	5.20737												7965.58	3353.12	3614.63
	F09	7.9	V1	0.391202	0.0978005		Manual	Droplets Analyzed Manually	DQ	Unknown	Unknown	ddPCR Multiplex Supermix	FAM	1.95601	0.391202		0.467164	0.00410747	12862	1	12861	0.0978005	0.117574			0.401603	0	2		4500				82.2628	V2	0.0587869			0.200802	0	5.55229			18.2205	0	4734.88	785.982	786.289
	F09	7.9	V5	0.391202	0.0978005		Manual	Droplets Analyzed Manually	DQ	Unknown	Unknown	ddPCR Multiplex Supermix	HEX	1.95601	0.391202		0.467164	0.00410747	12862	1	12861	0.0978005	0.117574			0.401603	0	2		2500				37.3264	V2	0.0587869			0.200802	0	5.55229			18.2205	0	2863.12	724.24	724.406
	F09	7.9	V8	15.2795	3.81987		Manual	Droplets Analyzed Manually	DQ	Unknown	Unknown	ddPCR Multiplex Supermix	Cy5	76.3973	15.2795		5.15328	2.73973	12862	39	12823	0	4.59217			7.23545	1.94889	2		6000			5.30689	166.429	V2	2.29608			3.61772	0.974445	69.661			81.8261	57.4959	8729.94	82.1684	108.39
	F09	7.9	V2	6.65458	1.66364		Manual	Droplets Analyzed Manually	DQ	Unknown	Unknown	ddPCR Multiplex Supermix	Cy5.5	33.2729	6.65458		2.59076	0.989799	12862	17	12845	0								6670.24			1.25869	15.0727												7920.45	4140.16	4145.16
	F10	7.10	V1	0.506513	0.126628		Manual	Droplets Analyzed Manually	DQ	Unknown	Unknown	ddPCR Multiplex Supermix	FAM	2.53256	0.506513		0.405635	0.0191834	19868	2	19866	0	0.0654764			0.166744	0	2		4500			3.79045	119.227	V2	0.0327382			0.0833718	0	3.17004			7.91747	0	6703.54	764.296	764.894
	F10	7.10	V5	0.506513	0.126628		Manual	Droplets Analyzed Manually	DQ	Unknown	Unknown	ddPCR Multiplex Supermix	HEX	2.53256	0.506513		0.405635	0.0191834	19868	2	19866	0	0.0654764			0.166744	0	2		2500			1.02717	34.955	V2	0.0327382			0.0833718	0	3.17004			7.91747	0	3161.26	703.431	703.678
	F10	7.10	V8	18.5208	4.63021		Manual	Droplets Analyzed Manually	DQ	Unknown	Unknown	ddPCR Multiplex Supermix	Cy5	92.6042	18.5208		5.77917	3.64521	19868	73	19795	0	2.39417			3.21198	1.57635	2		6000			4.38558	95.5578	V2	1.19708			1.60599	0.788176	54.4851			62.9561	46.0142	8418.25	87.4521	118.062
	F10	7.10	V2	15.4716	3.86791		Manual	Droplets Analyzed Manually	DQ	Unknown	Unknown	ddPCR Multiplex Supermix	Cy5.5	77.3582	15.4716		4.92509	2.97451	19868	61	19807	0								6670.24			2.07584	17.0701												8427.46	4030.96	4044.46
	F11	8.1	V1	0.519188	0.129797		Manual	Droplets Analyzed Manually	DQ	Unknown	Unknown	ddPCR Multiplex Supermix	FAM	2.59594	0.519188		0.415787	0.0196634	19383	2	19381	0	0.0850076			0.217005	0	2		4500			103.962	100.436	V2	0.0425038			0.108502	0	4.07709			10.1498	0	7009.96	774.115	774.758
	F11	8.1	V5	0.519188	0.129797		Manual	Droplets Analyzed Manually	DQ	Unknown	Unknown	ddPCR Multiplex Supermix	HEX	2.59594	0.519188		0.415787	0.0196634	19383	2	19381	0	0.0850076			0.217005	0	2		2500			6.82816	35.381	V2	0.0425038			0.108502	0	4.07709			10.1498	0	3811.18	681.31	681.633
	F11	8.1	V8	16.3802	4.09505		Manual	Droplets Analyzed Manually	DQ	Unknown	Unknown	ddPCR Multiplex Supermix	Cy5	81.901	16.3802		5.19505	3.163	19383	63	19320	0	2.68196			3.70031	1.66361	2		6000			4.98184	91.4257	V2	1.34098			1.85016	0.831803	57.2829			66.5741	47.9916	8538.3	81.9977	109.483
	F11	8.1	V2	12.2151	3.05377		Manual	Droplets Analyzed Manually	DQ	Unknown	Unknown	ddPCR Multiplex Supermix	Cy5.5	61.0755	12.2151		4.01536	2.25986	19383	47	19336	0								6670.24			1.37478	17.1326												7929.17	3991.75	4001.29
	F12	8.2	V1	0	0		Manual	Droplets Analyzed Manually	DQ	Unknown	Unknown	ddPCR Multiplex Supermix	FAM	0	0		0.20569	0	18323	0	18323	0	0					2		4500				107.799	V2												752.981	752.981
	F12	8.2	V5	0.274605	0.0686512		Manual	Droplets Analyzed Manually	DQ	Unknown	Unknown	ddPCR Multiplex Supermix	HEX	1.37302	0.274605		0.327912	0.00288327	18323	1	18322	0	0.124949			0.427161	0	2		2500				40.5456	V2	0.0624744			0.213581	0	5.88009			19.2659	0	3853.25	680.947	681.12
	F12	8.2	V8	5.76985	1.44246		Manual	Droplets Analyzed Manually	DQ	Unknown	Unknown	ddPCR Multiplex Supermix	Cy5	28.8493	5.76985		2.15421	0.908146	18323	21	18302	0	2.62536			4.35244	0.898281	2		6000			8.14839	258.076	V2	1.31268			2.17622	0.44914	56.7601			72.9056	40.6146	8395.56	107.356	116.855
	F12	8.2	V2	4.39548	1.09887		Manual	Droplets Analyzed Manually	DQ	Unknown	Unknown	ddPCR Multiplex Supermix	Cy5.5	21.9774	4.39548		1.73294	0.642447	18323	16	18307	0								6670.24			1.37987	17.9998												7958.06	3946.35	3949.86
	G01	8.3	V1	1.02047	0.255118		Manual	Droplets Analyzed Manually	DQ	Unknown	Unknown	ddPCR Multiplex Supermix	FAM	5.10237	1.02047		0.601588	0.0769765	19724	4	19720	0	0.380788			0.805444	0	2		4500			1.88877	110.102	V2	0.190394			0.402722	0	15.9942			30.9781	1.01027	6403.74	579.905	581.086
	G01	8.3	V5	0	0		Manual	Droplets Analyzed Manually	DQ	Unknown	Unknown	ddPCR Multiplex Supermix	HEX	0	0		0.191079	0	19724	0	19724	0	0					2		2500				27.6006	V2												641.52	641.52
	G01	8.3	V8	8.42511	2.10628		Manual	Droplets Analyzed Manually	DQ	Unknown	Unknown	ddPCR Multiplex Supermix	Cy5	42.1255	8.42511		2.91206	1.46515	19724	33	19691	0	3.14381			4.87866	1.40897	2		6000			4.32983	176.234	V2	1.57191			2.43933	0.704484	61.1183			74.2319	48.0048	8639.28	-164.96	-150.23
	G01	8.3	V2	5.3598	1.33995		Manual	Droplets Analyzed Manually	DQ	Unknown	Unknown	ddPCR Multiplex Supermix	Cy5.5	26.799	5.3598		2.00107	0.843619	19724	21	19703	0								6670.24			1.36073	22.6278												8025.34	3071.83	3077.11
	G02	8.4	V1	0	0		Manual	Droplets Analyzed Manually	DQ	Unknown	Unknown	ddPCR Multiplex Supermix	FAM	0	0		0.333781	0	11292	0	11292	0	0					2		4500				105.852	V2												603.268	603.268
	G02	8.4	V5	0	0		Manual	Droplets Analyzed Manually	DQ	Unknown	Unknown	ddPCR Multiplex Supermix	HEX	0	0		0.333781	0	11292	0	11292	0	0					2		2500				30.3967	V2												647.212	647.212
	G02	8.4	V8	12.045	3.01124		Manual	Droplets Analyzed Manually	DQ	Unknown	Unknown	ddPCR Multiplex Supermix	Cy5	60.2248	12.045		4.3008	2.01004	11292	27	11265	0	3.60192			5.90211	1.30172	2		6000			5.92303	110.841	V2	1.80096			2.95106	0.650859	64.2979			78.9575	49.6383	8927.78	-167.045	-145.299
	G02	8.4	V2	6.68809	1.67202		Manual	Droplets Analyzed Manually	DQ	Unknown	Unknown	ddPCR Multiplex Supermix	Cy5.5	33.4404	6.68809		2.67407	0.958688	11292	15	11277	0								6670.24			1.33106	21.809												7985.2	3222.16	3228.49
	G03	8.5	V1	0.373377	0.0933443		Manual	Droplets Analyzed Manually	DQ	Unknown	Unknown	ddPCR Multiplex Supermix	FAM	1.86689	0.373377		0.445875	0.00392032	13476	1	13475	0	0.023456			0.0792101	0	2		4500				108.689	V2	0.011728			0.0396051	0	1.1592			3.88266	0	6678.12	641.283	641.731
	G03	8.5	V5	0.746782	0.186696		Manual	Droplets Analyzed Manually	DQ	Unknown	Unknown	ddPCR Multiplex Supermix	HEX	3.73391	0.746782		0.598084	0.0282826	13476	2	13474	0	0.0469137			0.119204	0	2		2500			55.4688	31.5523	V2	0.0234569			0.0596019	0	2.29193			5.74265	0	3803.32	666.393	666.858
	G03	8.5	V8	45.381	11.3453		Manual	Droplets Analyzed Manually	DQ	Unknown	Unknown	ddPCR Multiplex Supermix	Cy5	226.905	45.381		13.3684	9.32535	13476	121	13355	0.0224439	2.85089			3.64425	2.05753	2		6000			4.78303	58.7829	V2	1.42544			1.82212	1.02876	58.7704			65.5135	52.0274	8511.49	-145.994	-68.2587
	G03	8.5	V2	31.8364	7.9591		Manual	Droplets Analyzed Manually	DQ	Unknown	Unknown	ddPCR Multiplex Supermix	Cy5.5	159.182	31.8364		9.78207	6.37938	13476	85	13391	0.0224439								6670.24			1.47443	20.3162												7970.3	3451.64	3480.14
	G04	8.6	V1	0	0		Manual	Droplets Analyzed Manually	DQ	Unknown	Unknown	ddPCR Multiplex Supermix	FAM	0	0		0.235057	0	16034	0	16034	0	0					2		4500				121.669	V2												664.054	664.054
	G04	8.6	V5	0	0		Manual	Droplets Analyzed Manually	DQ	Unknown	Unknown	ddPCR Multiplex Supermix	HEX	0	0		0.235057	0	16034	0	16034	0	0					2		2500				34.26	V2												692.755	692.755
	G04	8.6	V8	25.7975	6.44938		Manual	Droplets Analyzed Manually	DQ	Unknown	Unknown	ddPCR Multiplex Supermix	Cy5	128.988	25.7975		7.95416	5.14842	16034	82	15952	0	4.21079			5.82554	2.59603	2		6000			4.87935	299.314	V2	2.10539			2.91277	1.29802	67.798			76.1702	59.4257	8470.02	-52.211	-8.62713
	G04	8.6	V2	12.2531	3.06326		Manual	Droplets Analyzed Manually	DQ	Unknown	Unknown	ddPCR Multiplex Supermix	Cy5.5	61.2653	12.2531		4.13213	2.19725	16034	39	15995	0								6670.24			1.08561	19.05												7708.58	3588.17	3598.2
	G05	8.7	V1	0	0		Manual	Droplets Analyzed Manually	DQ	Unknown	Unknown	ddPCR Multiplex Supermix	FAM	0	0		0.215155	0	17517	0	17517	0	0					2		4500				82.9738	V2												740.651	740.651
	G05	8.7	V5	0.574497	0.143624		Manual	Droplets Analyzed Manually	DQ	Unknown	Unknown	ddPCR Multiplex Supermix	HEX	2.87249	0.574497		0.460087	0.021758	17517	2	17515	0	0.210424			0.545461	0	2		2500			92.0818	39.8321	V2	0.105212			0.272731	0	9.51963			23.2339	0	3857.22	709.907	710.266
	G05	8.7	V8	8.62435	2.15609		Manual	Droplets Analyzed Manually	DQ	Unknown	Unknown	ddPCR Multiplex Supermix	Cy5	43.1218	8.62435		3.02604	1.47163	17517	30	17487	0	3.15889			4.99131	1.32646	2		6000			8.3627	135.86	V2	1.57944			2.49566	0.663231	61.232			75.0023	47.4616	8687.92	40.5676	55.3772
	G05	8.7	V2	5.46037	1.36509		Manual	Droplets Analyzed Manually	DQ	Unknown	Unknown	ddPCR Multiplex Supermix	Cy5.5	27.3019	5.46037		2.07833	0.837489	17517	19	17498	0								6670.24			1.23896	17.56												7581.32	3746.97	3751.13
	G06	8.8	V1	0	0		Manual	Droplets Analyzed Manually	DQ	Unknown	Unknown	ddPCR Multiplex Supermix	FAM	0	0		0.27072	0	13922	0	13922	0	0					2		4500				73.0797	V2												724.236	724.236
	G06	8.8	V5	0.722857	0.180714		Manual	Droplets Analyzed Manually	DQ	Unknown	Unknown	ddPCR Multiplex Supermix	HEX	3.61429	0.722857		0.578919	0.0273765	13922	2	13920	0	0.153713			0.395731	0	2		2500			5.20483	37.3706	V2	0.0768567			0.197865	0	7.13714			17.5723	0	3628.17	683.698	684.121
	G06	8.8	V8	14.8394	3.70984		Manual	Droplets Analyzed Manually	DQ	Unknown	Unknown	ddPCR Multiplex Supermix	Cy5	74.1968	14.8394		4.96942	2.68411	13922	41	13881	0	3.15555			4.71786	1.59324	2		6000			2.58939	112.83	V2	1.57777			2.35893	0.796618	61.2068			72.9625	49.4512	8043.13	52.0849	75.6184
	G06	8.8	V2	9.40525	2.35131		Manual	Droplets Analyzed Manually	DQ	Unknown	Unknown	ddPCR Multiplex Supermix	Cy5.5	47.0263	9.40525		3.37958	1.55671	13922	26	13896	0								6670.24			1.42707	14.3663												7896.17	3691.53	3699.39
	G07	8.9	V1	0	0		Manual	Droplets Analyzed Manually	DQ	Unknown	Unknown	ddPCR Multiplex Supermix	FAM	0	0		0.227797	0	16545	0	16545	0	0					2		4500				105.195	V2												730.591	730.591
	G07	8.9	V5	1.82497	0.456243		Manual	Droplets Analyzed Manually	DQ	Unknown	Unknown	ddPCR Multiplex Supermix	HEX	9.12486	1.82497		0.932737	0.178675	16545	6	16539	0	0.444162			0.848195	0.0401291	2		2500			9.50852	44.6435	V2	0.222081			0.424098	0.0200646	18.1724			31.6989	4.64583	3779.93	699.281	700.399
	G07	8.9	V8	10.9598	2.73994		Manual	Droplets Analyzed Manually	DQ	Unknown	Unknown	ddPCR Multiplex Supermix	Cy5	54.7989	10.9598		3.73915	1.93728	16545	36	16509	0	2.66739			4.00822	1.32657	2		6000			4.16523	116.382	V2	1.3337			2.00411	0.663285	57.1495			69.4594	44.8397	8362.26	49.8217	67.9086
	G07	8.9	V2	8.21759	2.0544		Manual	Droplets Analyzed Manually	DQ	Unknown	Unknown	ddPCR Multiplex Supermix	Cy5.5	41.0879	8.21759		2.93372	1.37151	16545	27	16518	0								6670.24			1.105	18.6493												7450.37	3831.65	3837.56
	G08	8.10	V1	0	0		Manual	Droplets Analyzed Manually	DQ	Unknown	Unknown	ddPCR Multiplex Supermix	FAM	0	0		0.295538	0	12753	0	12753	0	0					2		4500				97.3775	V2												820.215	820.215
	G08	8.10	V5	0.394546	0.0986365		Manual	Droplets Analyzed Manually	DQ	Unknown	Unknown	ddPCR Multiplex Supermix	HEX	1.97273	0.394546		0.471158	0.00414258	12753	1	12752	0	0.0554793			0.18808	0	2		2500				40.9793	V2	0.0277396			0.0940401	0	2.69909			8.97606	0	3953.08	742.228	742.48
	G08	8.10	V8	22.935	5.73374		Manual	Droplets Analyzed Manually	DQ	Unknown	Unknown	ddPCR Multiplex Supermix	Cy5	114.675	22.935		7.34587	4.37772	12753	58	12695	0	3.22501			4.57485	1.87517	2		6000			4.41454	63.622	V2	1.61251			2.28743	0.937585	61.7226			71.6113	51.8339	8638.4	66.033	105.02
	G08	8.10	V2	14.2232	3.55579		Manual	Droplets Analyzed Manually	DQ	Unknown	Unknown	ddPCR Multiplex Supermix	Cy5.5	71.1159	14.2232		4.8531	2.51389	12753	36	12717	0								6670.24			1.68347	13.1578												8404.5	4398.43	4409.74
	G09	9.1	V1	0	0		Manual	Droplets Analyzed Manually	DQ	Unknown	Unknown	ddPCR Multiplex Supermix	FAM	0	0		0.275328	0	13689	0	13689	0	0					2		4500				71.4327	V2												780.462	780.462
	G09	9.1	V5	0.735162	0.18379		Manual	Droplets Analyzed Manually	DQ	Unknown	Unknown	ddPCR Multiplex Supermix	HEX	3.67581	0.735162		0.588776	0.0278425	13689	2	13687	0	0.0831932			0.212335	0	2		2500			21.3174	43.306	V2	0.0415966			0.106168	0	3.99354			9.94521	0	3833.31	723.095	723.55
	G09	9.1	V8	46.1553	11.5388		Manual	Droplets Analyzed Manually	DQ	Unknown	Unknown	ddPCR Multiplex Supermix	Cy5	230.777	46.1553		13.5633	9.5176	13689	125	13564	0.0522709	5.22308			6.96872	3.47744	2		6000			6.93008	42.3864	V2	2.61154			3.48436	1.73872	72.311			79.0027	65.6192	8438.18	68.9017	145.325
	G09	9.1	V2	17.6736	4.4184		Manual	Droplets Analyzed Manually	DQ	Unknown	Unknown	ddPCR Multiplex Supermix	Cy5.5	88.368	17.6736		5.79468	3.28019	13689	48	13641	0.0522709								6670.24			1.39116	15.7614												7722.38	4048.28	4061.16
	G10	9.2	V1	0	0		Manual	Droplets Analyzed Manually	DQ	Unknown	Unknown	ddPCR Multiplex Supermix	FAM	0	0		0.504593	0	7470	0	7470	0								4500				54.588	V2												668.255	668.255
	G10	9.2	V5	0	0		Manual	Droplets Analyzed Manually	DQ	Unknown	Unknown	ddPCR Multiplex Supermix	HEX	0	0		0.504593	0	7470	0	7470	0								2500				26.7862	V2												626.669	626.669
	G10	9.2	V8	3.3689	0.842224		Manual	Droplets Analyzed Manually	DQ	Unknown	Unknown	ddPCR Multiplex Supermix	Cy5	16.8445	3.3689		1.83087	0.296062	7470	5	7465	0								6000			2.82868	230.65	V2						100			129.956	70.044	7541.97	47.6925	52.7088
	G10	9.2	V2	0	0		Manual	Droplets Analyzed Manually	DQ	Unknown	Unknown	ddPCR Multiplex Supermix	Cy5.5	0	0		0.504593	0	7470	0	7470	0								6670.24				8.65602													3636.16	3636.16
	G11	9.3	V1	0.245634	0.0614085		Manual	Droplets Analyzed Manually	DQ	Unknown	Unknown	ddPCR Multiplex Supermix	FAM	1.22817	0.245634		0.293314	0.0025791	20484	1	20483	0	0.133288			0.456127	0	2		4500				97.5387	V2	0.0666439			0.228064	0	6.248			20.4359	0	6923.38	779.289	779.589
	G11	9.3	V5	0.245634	0.0614085		Manual	Droplets Analyzed Manually	DQ	Unknown	Unknown	ddPCR Multiplex Supermix	HEX	1.22817	0.245634		0.293314	0.0025791	20484	1	20483	0	0.133288			0.456127	0	2		2500				33.4954	V2	0.0666439			0.228064	0	6.248			20.4359	0	2892.83	687.046	687.154
	G11	9.3	V8	6.39039	1.5976		Manual	Droplets Analyzed Manually	DQ	Unknown	Unknown	ddPCR Multiplex Supermix	Cy5	31.9519	6.39039		2.29595	1.05781	20484	26	20458	0	3.4676			5.69634	1.23885	2		6000			3.34648	268.763	V2	1.7338			2.84817	0.619427	63.4209			78.3315	48.5102	8417.94	79.9673	90.5505
	G11	9.3	V2	3.68577	0.921443		Manual	Droplets Analyzed Manually	DQ	Unknown	Unknown	ddPCR Multiplex Supermix	Cy5.5	18.4289	3.68577		1.4734	0.528396	20484	15	20469	0								6670.24			1.70059	17.7355												8322.12	4010.94	4014.1
	G12	9.4	V1	#VALUE!	No Call		CHECK	Droplet Count < 1000	DQ	Unknown	Unknown	ddPCR Multiplex Supermix	FAM		#VALUE!				786	0	786	0								4500				80.102													619.584	619.584
	G12	9.4	V5	#VALUE!	No Call		CHECK	Droplet Count < 1000	DQ	Unknown	Unknown	ddPCR Multiplex Supermix	HEX		#VALUE!				786	0	786	0								2500				30.0964													602.562	602.562
	G12	9.4	V8	#VALUE!	No Call		CHECK	Droplet Count < 1000	DQ	Unknown	Unknown	ddPCR Multiplex Supermix	Cy5		#VALUE!				786	0	786	0								6000				230.054													76.5002	76.5002
	G12	9.4	V2	#VALUE!	No Call		CHECK	Droplet Count < 1000	DQ	Unknown	Unknown	ddPCR Multiplex Supermix	Cy5.5		#VALUE!				786	0	786	0								6670.24				10.369													3667.39	3667.39
	H01	9.5	V1	0	0		Manual	Droplets Analyzed Manually	DQ	Unknown	Unknown	ddPCR Multiplex Supermix	FAM	0	0		0.190972	0	19735	0	19735	0	0					2		4500				129.523	V2												582.634	582.634
	H01	9.5	V5	0	0		Manual	Droplets Analyzed Manually	DQ	Unknown	Unknown	ddPCR Multiplex Supermix	HEX	0	0		0.190972	0	19735	0	19735	0	0					2		2500				27.6047	V2												615.477	615.477
	H01	9.5	V8	7.90968	1.97742		Manual	Droplets Analyzed Manually	DQ	Unknown	Unknown	ddPCR Multiplex Supermix	Cy5	39.5484	7.90968		2.7607	1.35873	19735	31	19704	0	15.5106			32.3795	0	2		6000			2.21996	91.1584	V2	7.75531			16.1897	0	88.5784			99.5814	77.5753	8188.7	-163.627	-150.507
	H01	9.5	V2	1.0199	0.254976		Manual	Droplets Analyzed Manually	DQ	Unknown	Unknown	ddPCR Multiplex Supermix	Cy5.5	5.09952	1.0199		0.601253	0.0769336	19735	4	19731	0								6670.24			1.79426	25.9651												8064.17	3048.22	3049.24
	H02	9.6	V1	0.486906	0.121727		Manual	Droplets Analyzed Manually	DQ	Unknown	Unknown	ddPCR Multiplex Supermix	FAM	2.43453	0.486906		0.581472	0.00511228	10334	1	10333	0	0.399923			1.4144	0	2		4500				104.315	V2	0.199961			0.707199	0	16.664			51.8911	0	7143.98	648.564	649.193
	H02	9.6	V5	0	0		Manual	Droplets Analyzed Manually	DQ	Unknown	Unknown	ddPCR Multiplex Supermix	HEX	0	0		0.364728	0	10334	0	10334	0	0					2		2500				32.2095	V2												653.714	653.714
	H02	9.6	V8	5.84599	1.4615		Manual	Droplets Analyzed Manually	DQ	Unknown	Unknown	ddPCR Multiplex Supermix	Cy5	29.2299	5.84599		2.46031	0.778645	10334	12	10322	0	4.80163			9.97533	0	2		6000			2.50967	364.265	V2	2.40081			4.98766	0	70.5953			92.9622	48.2284	8388.34	-178.304	-168.356
	H02	9.6	V2	2.435	0.608751		Manual	Droplets Analyzed Manually	DQ	Unknown	Unknown	ddPCR Multiplex Supermix	Cy5.5	12.175	2.435		1.32319	0.214003	10334	5	10329	0								6670.24			2.18669	21.1948												8515.78	3500.38	3502.81
	H03	9.7	V1	0	0		Manual	Droplets Analyzed Manually	DQ	Unknown	Unknown	ddPCR Multiplex Supermix	FAM	0	0		0.295979	0	12734	0	12734	0	0					2		4500				109.207	V2												687.744	687.744
	H03	9.7	V5	0.395135	0.0987836		Manual	Droplets Analyzed Manually	DQ	Unknown	Unknown	ddPCR Multiplex Supermix	HEX	1.97567	0.395135		0.471861	0.00414876	12734	1	12733	0	0.181747			0.625687	0	2		2500				32.9244	V2	0.0908734			0.312844	0	8.33033			26.9832	0	4054.28	687.395	687.659
	H03	9.7	V8	9.49181	2.37295		Manual	Droplets Analyzed Manually	DQ	Unknown	Unknown	ddPCR Multiplex Supermix	Cy5	47.459	9.49181		3.45878	1.5427	12734	24	12710	0	4.36587			7.52948	1.20225	2		6000			2.59449	114.373	V2	2.18293			3.76474	0.601127	68.5824			84.1959	52.969	8359.28	-104.752	-88.8
	H03	9.7	V2	4.34819	1.08705		Manual	Droplets Analyzed Manually	DQ	Unknown	Unknown	ddPCR Multiplex Supermix	Cy5.5	21.7409	4.34819		1.86941	0.561194	12734	11	12723	0								6670.24			2.03127	18.9543												8325.44	3823.95	3827.84
	H04	9.8	V1	0.346149	0.0865372		Manual	Droplets Analyzed Manually	DQ	Unknown	Unknown	ddPCR Multiplex Supermix	FAM	1.73074	0.346149		0.413355	0.00363444	14536	1	14535	0	0.199938			0.689832	0	2		4500				96.2888	V2	0.099969			0.344916	0	9.08835			29.333	0	7106.48	680.343	680.785
	H04	9.8	V5	0.346149	0.0865372		Manual	Droplets Analyzed Manually	DQ	Unknown	Unknown	ddPCR Multiplex Supermix	HEX	1.73074	0.346149		0.413355	0.00363444	14536	1	14535	0	0.199938			0.689832	0	2		2500				33.4174	V2	0.099969			0.344916	0	9.08835			29.333	0	3671.02	690.919	691.124
	H04	9.8	V8	9.35439	2.3386		Manual	Droplets Analyzed Manually	DQ	Unknown	Unknown	ddPCR Multiplex Supermix	Cy5	46.7719	9.35439		3.33972	1.56118	14536	27	14509	0	5.40316			9.38852	1.4178	2		6000			2.4817	278.906	V2	2.70158			4.69426	0.708902	72.9845			87.5278	58.4412	8274.01	-27.116	-11.697
	H04	9.8	V2	3.46256	0.86564		Manual	Droplets Analyzed Manually	DQ	Unknown	Unknown	ddPCR Multiplex Supermix	Cy5.5	17.3128	3.46256		1.52514	0.430928	14536	10	14526	0								6670.24			3.12284	16.9149												8871.05	3947.03	3950.42
	H05	9.9	V1	0.593191	0.148298		Manual	Droplets Analyzed Manually	DQ	Unknown	Unknown	ddPCR Multiplex Supermix	FAM	2.96596	0.593191		0.475059	0.022466	16965	2	16963	0	0.666588			1.82336	0	2		4500			1.01337	100.906	V2	0.333294			0.911678	0	24.9978			57.5338	0	5702.01	729.284	729.871
	H05	9.9	V5	0	0		Manual	Droplets Analyzed Manually	DQ	Unknown	Unknown	ddPCR Multiplex Supermix	HEX	0	0		0.222157	0	16965	0	16965	0	0					2		2500				41.4359	V2												704.675	704.675
	H05	9.9	V8	4.45064	1.11266		Manual	Droplets Analyzed Manually	DQ	Unknown	Unknown	ddPCR Multiplex Supermix	Cy5	22.2532	4.45064		1.77924	0.638027	16965	15	16950	0	5.00133			9.86547	0.137179	2		6000			6.79013	216	V2	2.50066			4.93274	0.0685894	71.434			91.2801	51.5878	8682	47.575	55.2093
	H05	9.9	V2	1.77978	0.444946		Manual	Droplets Analyzed Manually	DQ	Unknown	Unknown	ddPCR Multiplex Supermix	Cy5.5	8.89892	1.77978		0.909637	0.174252	16965	6	16959	0								6670.24			1.37412	19.5025												7742.77	3701.53	3702.96
	H06	9.10	V1	1.30942	0.327355		Manual	Droplets Analyzed Manually	DQ	Unknown	Unknown	ddPCR Multiplex Supermix	FAM	6.5471	1.30942		0.771958	0.0987704	15372	4	15368	0	0.444242			0.945969	0	2		4500			5.65385	98.9741	V2	0.222121			0.472984	0	18.175			34.9712	1.37892	7059.78	733.471	735.118
	H06	9.10	V5	0	0		Manual	Droplets Analyzed Manually	DQ	Unknown	Unknown	ddPCR Multiplex Supermix	HEX	0	0		0.245181	0	15372	0	15372	0	0					2		2500				42.6065	V2												679.736	679.736
	H06	9.10	V8	8.18947	2.04737		Manual	Droplets Analyzed Manually	DQ	Unknown	Unknown	ddPCR Multiplex Supermix	Cy5	40.9474	8.18947		2.96255	1.34368	15372	25	15347	0	2.77841			4.47895	1.07788	2		6000			3.62429	242.423	V2	1.38921			2.23947	0.538938	58.1451			73.0404	43.2498	8363.94	85.7609	99.224
	H06	9.10	V2	5.89508	1.47377		Manual	Droplets Analyzed Manually	DQ	Unknown	Unknown	ddPCR Multiplex Supermix	Cy5.5	29.4754	5.89508		2.26819	0.891014	15372	18	15354	0								6670.24			1.49212	15.4542												7989.14	4010.5	4015.15
	H07	C+	V1	187.537	46.8842		Manual	Droplets Analyzed Manually	DQ	Unknown	Unknown	ddPCR Multiplex Supermix	FAM	937.683	187.537		50.6167	43.1627	16618	608	16010	1.31299	1.12224			1.234	1.01048	2		4500			6.62963	35.0841	V2	0.561121			0.617001	0.505241	35.9435			38.2364	33.6506	6927.75	776.748	1001.79
	H07	C+	V5	1407.45	351.862		Manual	Droplets Analyzed Manually	DQ	Unknown	Unknown	ddPCR Multiplex Supermix	HEX	7037.24	1407.45		362.775	341.043	16618	4055	12563	1.31299	8.42234			8.99058	7.8541	2		2500			6.78625	19.9234	V2	4.21117			4.49529	3.92705	80.8105			81.8567	79.7642	3737.47	683.78	1428.92
	H07	C+	V8	53.2659	13.3165		Manual	Droplets Analyzed Manually	DQ	Unknown	Unknown	ddPCR Multiplex Supermix	Cy5	266.329	53.2659		15.291	11.345	16618	175	16443	0.061571	0.318749			0.3697	0.267799	2		6000			5.08293	175.071	V2	0.159375			0.18485	0.133899	13.7466			15.6419	11.8513	8358.98	53.4435	140.907
	H07	C+	V2	334.218	83.5545		Manual	Droplets Analyzed Manually	DQ	Unknown	Unknown	ddPCR Multiplex Supermix	Cy5.5	1671.09	334.218		88.5766	78.5523	16618	1068	15550	0.061571								6670.24			2.97013	8.74979												8530.09	3862.5	4162.48
	H08	C+	V1	229.843	57.4607		Manual	Droplets Analyzed Manually	DQ	Unknown	Unknown	ddPCR Multiplex Supermix	FAM	1149.21	229.843		62.4001	52.5405	11690	522	11168	0	3.31269			3.77459	2.85078	2		4500			6.12466	46.4413	V2	1.65634			1.88729	1.42539	62.3543			65.6273	59.0812	7182.24	779.187	1065.11
	H08	C+	V5	246.54	61.6349		Manual	Droplets Analyzed Manually	DQ	Unknown	Unknown	ddPCR Multiplex Supermix	HEX	1232.7	246.54		66.7553	56.5353	11690	559	11131	0	3.55334			4.04255	3.06412	2		2500			5.998	16.8173	V2	1.77667			2.02128	1.53206	63.9856			67.1583	60.813	3869.39	731.581	881.627
	H08	C+	V8	285.109	71.2772		Manual	Droplets Analyzed Manually	DQ	Unknown	Unknown	ddPCR Multiplex Supermix	Cy5	1425.54	285.109		76.7951	65.7834	11690	644	11046	0	4.10923			4.66128	3.55718	2		6000			5.20641	54.2054	V2	2.05461			2.33064	1.77859	67.2626			70.2209	64.3044	8708.14	71.9443	547.711
	H08	C+	V2	138.765	34.6913		Manual	Droplets Analyzed Manually	DQ	Unknown	Unknown	ddPCR Multiplex Supermix	Cy5.5	693.826	138.765		38.5102	30.884	11690	318	11372	0								6670.24			3.68518	7.07573												9012.91	4107.84	4241.27
	H09	C+	V1	126.073	31.5182		Manual	Droplets Analyzed Manually	DQ	Unknown	Unknown	ddPCR Multiplex Supermix	FAM	630.363	126.073		35.0663	27.98	12285	304	11981	0	3.77519			4.49497	3.05541	2		4500			6.19761	75.4389	V2	1.8876			2.24749	1.5277	65.3691			69.6853	61.0529	7072.31	748.972	905.447
	H09	C+	V5	113.49	28.3725		Manual	Droplets Analyzed Manually	DQ	Unknown	Unknown	ddPCR Multiplex Supermix	HEX	567.449	113.49		31.7366	25.0173	12285	274	12011	0	3.3984			4.05856	2.73825	2		2500			6.33393	22.6298	V2	1.6992			2.02928	1.36912	62.952			67.4825	58.4215	3806.71	710.593	779.648
	H09	C+	V8	145.428	36.3569		Manual	Droplets Analyzed Manually	DQ	Unknown	Unknown	ddPCR Multiplex Supermix	Cy5	727.138	145.428		40.1718	32.5536	12285	350	11935	0.254654	4.35477			5.16586	3.54367	2		6000			4.36459	265.685	V2	2.17738			2.58293	1.77184	68.5276			72.5446	64.5106	8495.72	57.3713	297.78
	H09	C+	V2	66.7901	16.6975		Manual	Droplets Analyzed Manually	DQ	Unknown	Unknown	ddPCR Multiplex Supermix	Cy5.5	333.95	66.7901		19.2715	14.1288	12285	162	12123	0.254654								6670.24			3.77075	9.48689												8894.08	3999.85	4064.39
	H10	C+	V1	57.9433	14.4858		Manual	Droplets Analyzed Manually	DQ	Unknown	Unknown	ddPCR Multiplex Supermix	FAM	289.717	57.9433		16.4103	12.5643	19039	218	18821	0	3.46875			4.2296	2.70791	2		4500			6.91218	76.7462	V2	1.73438			2.1148	1.35395	63.4286			68.5166	58.3405	6954.64	723.666	795.012
	H10	C+	V5	55.2707	13.8177		Manual	Droplets Analyzed Manually	DQ	Unknown	Unknown	ddPCR Multiplex Supermix	HEX	276.354	55.2707		15.6969	11.9412	19039	208	18831	0	3.30876			4.04087	2.57664	2		2500			10.5877	26.0522	V2	1.65438			2.02044	1.28832	62.3264			67.5218	57.131	3771.35	706.411	739.896
	H10	C+	V8	63.0252	15.7563		Manual	Droplets Analyzed Manually	DQ	Unknown	Unknown	ddPCR Multiplex Supermix	Cy5	315.126	63.0252		17.7639	13.7519	19039	237	18802	0.0290619	3.77298			4.58831	2.95764	2		6000			5.74712	124.006	V2	1.88649			2.29415	1.47882	65.3558			70.2487	60.4629	8341.49	56.1036	159.241
	H10	C+	V2	33.4088	8.35219		Manual	Droplets Analyzed Manually	DQ	Unknown	Unknown	ddPCR Multiplex Supermix	Cy5.5	167.044	33.4088		9.81142	6.89465	19039	126	18913	0.0290619								6670.24			4.48446	13.2075												8665.33	3856.96	3888.78
	H11	NTC	V1	0	0		Manual	Droplets Analyzed Manually	DQ	Unknown	Unknown	ddPCR Multiplex Supermix	FAM	0	0		0.192327	0	19596	0	19596	0								4500				121.871	V2												765.612	765.612
	H11	NTC	V5	0	0		Manual	Droplets Analyzed Manually	DQ	Unknown	Unknown	ddPCR Multiplex Supermix	HEX	0	0		0.192327	0	19596	0	19596	0								2500				37.0401	V2												680.334	680.334
	H11	NTC	V8	0	0		Manual	Droplets Analyzed Manually	DQ	Unknown	Unknown	ddPCR Multiplex Supermix	Cy5	0	0		0.192327	0	19596	0	19596	0								6000				265.397	V2												100.51	100.51
	H11	NTC	V2	0	0		Manual	Droplets Analyzed Manually	DQ	Unknown	Unknown	ddPCR Multiplex Supermix	Cy5.5	0	0		0.192327	0	19596	0	19596	0								6670.24				18.3043													3971.76	3971.76
	H12	NTC	V1	0	0		Manual	Droplets Analyzed Manually	DQ	Unknown	Unknown	ddPCR Multiplex Supermix	FAM	0	0		0.211937	0	17783	0	17783	0								4500				125.911	V2												728.163	728.163
	H12	NTC	V5	0	0		Manual	Droplets Analyzed Manually	DQ	Unknown	Unknown	ddPCR Multiplex Supermix	HEX	0	0		0.211937	0	17783	0	17783	0								2500				45.5851	V2												688.066	688.066
	H12	NTC	V8	0	0		Manual	Droplets Analyzed Manually	DQ	Unknown	Unknown	ddPCR Multiplex Supermix	Cy5	0	0		0.211937	0	17783	0	17783	0								6000				270.477	V2												92.9748	92.9748
	H12	NTC	V2	0	0		Manual	Droplets Analyzed Manually	DQ	Unknown	Unknown	ddPCR Multiplex Supermix	Cy5.5	0	0		0.211937	0	17783	0	17783	0								6670.24				19.4216													3837.14	3837.14
	Well	Sample description 1	Target	copies per uL of DNA	Conc(copies/µL)	pg/µL	Status	Status Reason	Experiment	SampleType	TargetType	Supermix	DyeName(s)	Copies/20µLWell	copies per uL	TotalConfMin	PoissonConfMax	PoissonConfMin	Accepted Droplets	Positives	Negatives	Copies/uL linked molecules	CNV	TotalCNVMax	TotalCNVMin	PoissonCNVMax	PoissonCNVMin	ReferenceCopies	UnknownCopies	Threshold1	Threshold2	Threshold3	ThresholdSigmaAbove	ThresholdSigmaBelow	ReferenceUsed	Ratio	TotalRatioMax	TotalRatioMin	PoissonRatioMax	PoissonRatioMin	Fractional Abundance	TotalFractionalAbundanceMax	TotalFractionalAbundanceMin	PoissonFractionalAbundanceMax	PoissonFractionalAbundanceMin	MeanAmplitudeOfPositives	MeanAmplitudeOfNegatives	MeanAmplitudeTotal	ExperimentComments
3	A01	14.1	V1	0	0		Manual	Droplets Analyzed Manually	DQ	Unknown	Unknown	ddPCR Multiplex Supermix	FAM	0	0		0.19399	0	19428	0	19428	0	0					2		4500				70.5343	V2												735.088	735.088
	A01	14.1	V5	0.776997	0.194249		Manual	Droplets Analyzed Manually	DQ	Unknown	Unknown	ddPCR Multiplex Supermix	HEX	3.88499	0.776997		0.514891	0.0460991	19428	3	19425	0	0.13622			0.305502	0	2		2400			1.91752	9.29856	V2	0.0681098			0.152751	0	6.37667			13.7958	0	2479.65	911.319	911.561
	A01	14.1	V8	20.7611	5.19028		Manual	Droplets Analyzed Manually	DQ	Unknown	Unknown	ddPCR Multiplex Supermix	Cy5	103.806	20.7611		6.41675	4.13167	19428	80	19348	0	3.63974			4.98564	2.29384	2		1298.72			0.911922	14.3157	V2	1.81987			2.49282	1.14692	64.5374			73.0004	56.0744	1394.57	-150.373	-144.011
	A01	14.1	V2	11.408	2.852		Manual	Droplets Analyzed Manually	DQ	Unknown	Unknown	ddPCR Multiplex Supermix	Cy5.5	57.04	11.408		3.78302	2.08826	19428	44	19384	0								7399.23			1.27909	3.86088												7512.42	6472.95	6475.3
	A02	14.2	V1	0.287618	0.0719045		Manual	Droplets Analyzed Manually	DQ	Unknown	Unknown	ddPCR Multiplex Supermix	FAM	1.43809	0.287618		0.343453	0.00301991	17494	1	17493	0	0.0189909			0.0640939	0	2		4500				89.2495	V2	0.00949547			0.032047	0	0.940615			3.15354	0	5597.27	649.882	650.164
	A02	14.2	V5	2.3014	0.575351		Manual	Droplets Analyzed Manually	DQ	Unknown	Unknown	ddPCR Multiplex Supermix	HEX	11.507	2.3014		1.07749	0.260458	17494	8	17486	0	0.151958			0.263699	0.0402171	2		2400			5.90656	19.5871	V2	0.075979			0.131849	0.0201085	7.06138			11.8872	2.23552	3700.7	695.016	696.39
	A02	14.2	V8	41.5872	10.3968		Manual	Droplets Analyzed Manually	DQ	Unknown	Unknown	ddPCR Multiplex Supermix	Cy5	207.936	41.5872		12.0961	8.6998	17494	144	17350	0.0828321	2.74593			3.43661	2.05526	2		5800			1.80483	36.8857	V2	1.37297			1.7183	1.02763	57.8587			63.9915	51.7259	7083.88	-196.373	-136.446
	A02	14.2	V2	30.29	7.57251		Manual	Droplets Analyzed Manually	DQ	Unknown	Unknown	ddPCR Multiplex Supermix	Cy5.5	151.45	30.29		9.02178	6.1249	17494	105	17389	0.0828321								6600			1.49073	10.367												7848.14	4767.44	4785.93
	A03	14.3	V1	#VALUE!	No Call		CHECK	Droplet Count < 1000	DQ	Unknown	Unknown	ddPCR Multiplex Supermix	FAM		#VALUE!				213	0	213	0								4500				39.4443													678.021	678.021
	A03	14.3	V5	#VALUE!	No Call		CHECK	Droplet Count < 1000	DQ	Unknown	Unknown	ddPCR Multiplex Supermix	HEX		#VALUE!				213	0	213	0								2400				15.3016													653.684	653.684
	A03	14.3	V8	#VALUE!	No Call		CHECK	Droplet Count < 1000	DQ	Unknown	Unknown	ddPCR Multiplex Supermix	Cy5		#VALUE!				213	0	213	0								5800				189.573													-138.798	-138.798
	A03	14.3	V2	#VALUE!	No Call		CHECK	Droplet Count < 1000	DQ	Unknown	Unknown	ddPCR Multiplex Supermix	Cy5.5		#VALUE!				213	3	210	0								6600			1.14304	2.59185												6786.01	5045.45	5069.96
	A04	14.4	V1	0.331005	0.0827513		Manual	Droplets Analyzed Manually	DQ	Unknown	Unknown	ddPCR Multiplex Supermix	FAM	1.65503	0.331005		0.395269	0.00347545	15201	1	15200	0	0.00799881			0.0269605	0	2		4500				84.3102	V2	0.00399941			0.0134803	0	0.398348			1.3389	0	4871.04	740.224	740.496
	A04	14.4	V5	5.2987	1.32467		Manual	Droplets Analyzed Manually	DQ	Unknown	Unknown	ddPCR Multiplex Supermix	HEX	26.4935	5.2987		2.08915	0.774434	15201	16	15185	0	0.128044			0.193553	0.0625354	2		2400			6.50387	15.659	V2	0.0640221			0.0967765	0.0312677	6.01699			8.91012	3.12386	3328.83	821.838	824.477
	A04	14.4	V8	61.9447	15.4862		Manual	Droplets Analyzed Manually	DQ	Unknown	Unknown	ddPCR Multiplex Supermix	Cy5	309.724	61.9447		17.7137	13.2625	15201	186	15015	0.167374	1.49691			1.7815	1.21232	2		3753.96			1.33093	15.77	V2	0.748454			0.890748	0.606159	42.8066			47.4612	38.152	4776.43	-147.702	-87.4505
	A04	14.4	V2	82.7636	20.6909		Manual	Droplets Analyzed Manually	DQ	Unknown	Unknown	ddPCR Multiplex Supermix	Cy5.5	413.818	82.7636		23.2688	18.1183	15201	248	14953	0.167374								6600			1.70389	3.61626												7334.31	5852.44	5876.62
	A05	14.5	V1	0	0		Manual	Droplets Analyzed Manually	DQ	Unknown	Unknown	ddPCR Multiplex Supermix	FAM	0	0		0.204086	0	18467	0	18467	0	0					2		4500				79.1087	V2												774.362	774.362
	A05	14.5	V5	0.544942	0.136235		Manual	Droplets Analyzed Manually	DQ	Unknown	Unknown	ddPCR Multiplex Supermix	HEX	2.72471	0.544942		0.436414	0.0206387	18467	2	18465	0	0.666595			1.82336	0	2		2400			1.14791	9.7502	V2	0.333297			0.911679	0	24.998			57.5337	0	3171.46	968.769	969.007
	A05	14.5	V8	0	0		Manual	Droplets Analyzed Manually	DQ	Unknown	Unknown	ddPCR Multiplex Supermix	Cy5	0	0		0.204086	0	18467	0	18467	0	0					2		5800				129.265	V2												-124.621	-124.621
	A05	14.5	V2	1.635	0.408751		Manual	Droplets Analyzed Manually	DQ	Unknown	Unknown	ddPCR Multiplex Supermix	Cy5.5	8.17501	1.635		0.835628	0.160078	18467	6	18461	0								7654.99			0.588788	2.97078												8308.23	6858.3	6858.77
	A06	14.6	V1	0	0		Manual	Droplets Analyzed Manually	DQ	Unknown	Unknown	ddPCR Multiplex Supermix	FAM	0	0		0.247288	0	15241	0	15241	0	0					2		4500				65.9828	V2												782.606	782.606
	A06	14.6	V5	0.330137	0.0825341		Manual	Droplets Analyzed Manually	DQ	Unknown	Unknown	ddPCR Multiplex Supermix	HEX	1.65068	0.330137		0.394232	0.00346633	15241	1	15240	0	0.666623			2.43792	0	2		2400				9.24934	V2	0.333311			1.21896	0	24.9988			74.8181	0	2435.45	999.403	999.498
	A06	14.6	V8	0	0		Manual	Droplets Analyzed Manually	DQ	Unknown	Unknown	ddPCR Multiplex Supermix	Cy5	0	0		0.247288	0	15241	0	15241	0	0					2		5800				82.7096	V2												-105.178	-105.178
	A06	14.6	V2	0.990475	0.247619		Manual	Droplets Analyzed Manually	DQ	Unknown	Unknown	ddPCR Multiplex Supermix	Cy5.5	4.95237	0.990475		0.656379	0.0587638	15241	3	15238	0								8070.59			1.1164	3.08157												8895.28	7054.44	7054.8
	A07	14.7	V1	0.32546	0.081365		Manual	Droplets Analyzed Manually	DQ	Unknown	Unknown	ddPCR Multiplex Supermix	FAM	1.6273	0.32546		0.388647	0.00341722	15460	1	15459	0	0.0237456			0.0801894	0	2		4500				79.4934	V2	0.0118728			0.0400947	0	1.17335			3.9297	0	5532.39	744.905	745.215
	A07	14.7	V5	2.60427	0.651067		Manual	Droplets Analyzed Manually	DQ	Unknown	Unknown	ddPCR Multiplex Supermix	HEX	13.0213	2.60427		1.21932	0.294729	15460	8	15452	0	0.190007			0.330969	0.0490455	2		2400			3.13275	15.4645	V2	0.0950037			0.165485	0.0245227	8.67611			14.5543	2.79796	3289.41	827.503	828.777
	A07	14.7	V8	29.376	7.34401		Manual	Droplets Analyzed Manually	DQ	Unknown	Unknown	ddPCR Multiplex Supermix	Cy5	146.88	29.376		8.97496	5.92482	15460	90	15370	0	2.14327			2.78384	1.50271	2		3114.58			1.74277	47.5581	V2	1.07164			1.39192	0.751357	51.729			59.1918	44.2662	4238.54	-159.918	-134.312
	A07	14.7	V2	27.4123	6.85307		Manual	Droplets Analyzed Manually	DQ	Unknown	Unknown	ddPCR Multiplex Supermix	Cy5.5	137.061	27.4123		8.43187	5.48584	15460	84	15376	0								6600			1.61149	3.44968												7447.22	5885	5893.49
	A08	14.8	V1	0.594909	0.148727		Manual	Droplets Analyzed Manually	DQ	Unknown	Unknown	ddPCR Multiplex Supermix	FAM	2.97455	0.594909		0.476436	0.0225311	16916	2	16914	0	0.0713145			0.181745	0	2		4500			8.67783	88.7407	V2	0.0356572			0.0908727	0	3.44296			8.59084	0	6990.21	686.52	687.265
	A08	14.8	V5	2.38006	0.595015		Manual	Droplets Analyzed Manually	DQ	Unknown	Unknown	ddPCR Multiplex Supermix	HEX	11.9003	2.38006		1.11432	0.269358	16916	8	16908	0	0.285309			0.501365	0.0692525	2		2400			6.47306	23.4772	V2	0.142654			0.250682	0.0346262	12.4845			20.7583	4.21063	3983.42	701.568	703.12
	A08	14.8	V8	42.1144	10.5286		Manual	Droplets Analyzed Manually	DQ	Unknown	Unknown	ddPCR Multiplex Supermix	Cy5	210.572	42.1144		12.2677	8.79192	16916	141	16775	0.0401155	5.04844			6.61717	3.47972	2		5800			3.17653	54.5493	V2	2.52422			3.30859	1.73986	71.6249			77.9402	65.3097	8110.93	-192.067	-122.859
	A08	14.8	V2	16.6841	4.17103		Manual	Droplets Analyzed Manually	DQ	Unknown	Unknown	ddPCR Multiplex Supermix	Cy5.5	83.4206	16.6841		5.36537	3.16917	16916	56	16860	0.0401155								6600			2.04828	11.213												8604.68	4648.58	4661.68
	A09	14.9	V1	0	0		Manual	Droplets Analyzed Manually	DQ	Unknown	Unknown	ddPCR Multiplex Supermix	FAM	0	0		0.279577	0	13481	0	13481	0	0					2		4500				78.2942	V2												785.187	785.187
	A09	14.9	V5	0.373239	0.0933097		Manual	Droplets Analyzed Manually	DQ	Unknown	Unknown	ddPCR Multiplex Supermix	HEX	1.86619	0.373239		0.44571	0.00391887	13481	1	13480	0	0.999963			3.81642	0	2		2400				11.6295	V2	0.499981			1.90821	0	33.3325			95.9219	0	2436.86	939.515	939.626
	A09	14.9	V8	0	0		Manual	Droplets Analyzed Manually	DQ	Unknown	Unknown	ddPCR Multiplex Supermix	Cy5	0	0		0.279577	0	13481	0	13481	0	0					2		5800				79.6018	V2												-126.072	-126.072
	A09	14.9	V2	0.746505	0.186626		Manual	Droplets Analyzed Manually	DQ	Unknown	Unknown	ddPCR Multiplex Supermix	Cy5.5	3.73253	0.746505		0.597862	0.0282721	13481	2	13479	0								7527.11			1.33962	3.17161												7659.77	6708.33	6708.47
	A10	14.10	V1	0.336225	0.0840564		Manual	Droplets Analyzed Manually	DQ	Unknown	Unknown	ddPCR Multiplex Supermix	FAM	1.68113	0.336225		0.401504	0.00353025	14965	1	14964	0	0.0999365			0.34062	0	2		4500				53.0765	V2	0.0499682			0.17031	0	4.75902			15.675	0	5173.05	761.083	761.378
	A10	14.10	V5	7.40216	1.85054		Manual	Droplets Analyzed Manually	DQ	Unknown	Unknown	ddPCR Multiplex Supermix	HEX	37.0108	7.40216		2.73985	1.17856	14965	22	14943	0	2.20015			3.54576	0.854533	2		2400			1.80272	14.2681	V2	1.10007			1.77288	0.427267	52.3826			67.6379	37.1273	2907.59	781.185	784.311
	A10	14.10	V8	60.8855	15.2214		Manual	Droplets Analyzed Manually	DQ	Unknown	Unknown	ddPCR Multiplex Supermix	Cy5	304.427	60.8855		17.447	12.9996	14965	180	14785	0	18.097			26.5358	9.65821	2		2296.16			1.24618	10.0838	V2	9.04851			13.2679	4.8291	90.0483			94.227	85.8695	2981.33	-125.239	-87.8732
	A10	14.10	V2	6.72878	1.6822		Manual	Droplets Analyzed Manually	DQ	Unknown	Unknown	ddPCR Multiplex Supermix	Cy5.5	33.6439	6.72878		2.53584	1.04598	14965	20	14945	0								7527.11			1.21648	4.82509												7688.58	6203.84	6205.83
	A11	15.1	V1	#VALUE!	No Call		CHECK	Droplet Count < 1000	DQ	Unknown	Unknown	ddPCR Multiplex Supermix	FAM		#VALUE!				88	0	88	0								4500				21.4592													610.506	610.506
	A11	15.1	V5	#VALUE!	No Call		CHECK	Droplet Count < 1000	DQ	Unknown	Unknown	ddPCR Multiplex Supermix	HEX		#VALUE!				88	0	88	0								2400				7.3492													669.679	669.679
	A11	15.1	V8	#VALUE!	No Call		CHECK	Droplet Count < 1000	DQ	Unknown	Unknown	ddPCR Multiplex Supermix	Cy5		#VALUE!				88	0	88	0								5800				137.661													-112.151	-112.151
	A11	15.1	V2	#VALUE!	No Call		CHECK	Droplet Count < 1000	DQ	Unknown	Unknown	ddPCR Multiplex Supermix	Cy5.5		#VALUE!				88	6	82	0								6600			0.945023	1.29077												7064.49	4885.93	5034.47
	A12	15.2	V1	1.23176	0.307941		Manual	Droplets Analyzed Manually	DQ	Unknown	Unknown	ddPCR Multiplex Supermix	FAM	6.15882	1.23176		0.726168	0.0929132	16341	4	16337	0	0.0203223			0.0413152	0	2		4500			24.504	106.334	V2	0.0101611			0.0206576	0	1.00589			2.03453	0	6847.99	621.467	622.991
	A12	15.2	V5	2.46383	0.615957		Manual	Droplets Analyzed Manually	DQ	Unknown	Unknown	ddPCR Multiplex Supermix	HEX	12.3191	2.46383		1.15355	0.278837	16341	8	16333	0	0.0406495			0.0697938	0.0115053	2		2400			10.1376	23.6146	V2	0.0203248			0.0348969	0.00575264	1.99199			3.39172	0.592255	3811.68	611.806	613.372
	A12	15.2	V8	118.385	29.5963		Manual	Droplets Analyzed Manually	DQ	Unknown	Unknown	ddPCR Multiplex Supermix	Cy5	591.926	118.385		32.5757	26.6239	16341	380	15961	0.480579	1.95318			2.2293	1.67705	2		5800			4.92206	104.51	V2	0.976589			1.11465	0.838527	49.4078			52.9416	45.874	8413.16	-199.904	0.388025
	A12	15.2	V2	121.223	30.3058		Manual	Droplets Analyzed Manually	DQ	Unknown	Unknown	ddPCR Multiplex Supermix	Cy5.5	606.115	121.223		33.3211	27.2976	16341	389	15952	0.480579								6600			3.72498	15.6614												8918.26	3895.31	4014.88
	B01	15.3	V1	0.782962	0.195741		Manual	Droplets Analyzed Manually	DQ	Unknown	Unknown	ddPCR Multiplex Supermix	FAM	3.91481	0.782962		0.518844	0.046453	19280	3	19277	0	0.0233753			0.0517273	0	2		4500			5.78628	87.8068	V2	0.0116876			0.0258636	0	1.15526			2.5403	0	6378.93	653.496	654.387
	B01	15.3	V5	2.61035	0.652587		Manual	Droplets Analyzed Manually	DQ	Unknown	Unknown	ddPCR Multiplex Supermix	HEX	13.0517	2.61035		1.14969	0.324881	19280	10	19270	0	0.0779318			0.128102	0.027762	2		2400			3.0163	19.8964	V2	0.0389659			0.0640508	0.013881	3.75045			6.07431	1.42659	3642.54	731.364	732.874
	B01	15.3	V8	112.419	28.1046		Manual	Droplets Analyzed Manually	DQ	Unknown	Unknown	ddPCR Multiplex Supermix	Cy5	562.093	112.419		30.7764	25.4385	19280	426	18854	0.362721	3.35625			3.8771	2.8354	2		5800			2.59646	36.4	V2	1.67812			1.93855	1.4177	62.6604			66.2914	59.0295	7484.89	-201.351	-31.5199
	B01	15.3	V2	66.9906	16.7477		Manual	Droplets Analyzed Manually	DQ	Unknown	Unknown	ddPCR Multiplex Supermix	Cy5.5	334.953	66.9906		18.805	14.6937	19280	255	19025	0.362721								6600			2.69119	10.2365												8524.99	4806.1	4855.28
	B02	15.4	V1	1.43081	0.357703		Manual	Droplets Analyzed Manually	DQ	Unknown	Unknown	ddPCR Multiplex Supermix	FAM	7.15405	1.43081		0.777418	0.125757	17585	5	17580	0	0.0375991			0.072147	0.00305115	2		4500			2.76982	91.3413	V2	0.0187995			0.0360735	0.00152558	1.84526			3.5095	0.181029	6000.09	666.405	667.922
	B02	15.4	V5	2.57575	0.643938		Manual	Droplets Analyzed Manually	DQ	Unknown	Unknown	ddPCR Multiplex Supermix	HEX	12.8788	2.57575		1.16677	0.307046	17585	9	17576	0	0.0676861			0.113602	0.0217702	2		2400			6.2574	19.7167	V2	0.033843			0.056801	0.0108851	3.27352			5.42146	1.12557	3796.87	718.062	719.638
	B02	15.4	V8	93.568	23.392		Manual	Droplets Analyzed Manually	DQ	Unknown	Unknown	ddPCR Multiplex Supermix	Cy5	467.84	93.568		25.9418	20.8474	17585	324	17261	0	2.4588			2.85837	2.05922	2		5800			2.16342	31.1185	V2	1.2294			1.42919	1.02961	55.1448			59.1645	51.1251	7354.14	-179.201	-40.4011
	B02	15.4	V2	76.1088	19.0272		Manual	Droplets Analyzed Manually	DQ	Unknown	Unknown	ddPCR Multiplex Supermix	Cy5.5	380.544	76.1088		21.3246	16.734	17585	264	17321	0								6600			2.86737	9.07391												8599.4	4961.84	5016.45
	B03	15.5	V1	0	0		Manual	Droplets Analyzed Manually	DQ	Unknown	Unknown	ddPCR Multiplex Supermix	FAM	0	0		1.00508	0	3751	0	3751	0	0					2		4500				56.4066	V2												797.155	797.155
	B03	15.5	V5	0	0		Manual	Droplets Analyzed Manually	DQ	Unknown	Unknown	ddPCR Multiplex Supermix	HEX	0	0		1.00508	0	3751	0	3751	0	0					2		2400				19.5466	V2												835.812	835.812
	B03	15.5	V8	0	0		Manual	Droplets Analyzed Manually	DQ	Unknown	Unknown	ddPCR Multiplex Supermix	Cy5	0	0		1.00508	0	3751	0	3751	0	0					2		5800				92.1514	V2												-110.009	-110.009
	B03	15.5	V2	4353.36	1088.34		Manual	Droplets Analyzed Manually	DQ	Unknown	Unknown	ddPCR Multiplex Supermix	Cy5.5	21766.8	4353.36		1136.46	1041.99	3751	2172	1579	0								6600			1.5863	1.08626												6911.96	6170.28	6599.75
	B04	15.6	V1	0	0		Manual	Droplets Analyzed Manually	DQ	Unknown	Unknown	ddPCR Multiplex Supermix	FAM	0	0		0.251312	0	14997	0	14997	0	0					2		4500				63.9143	V2												774.379	774.379
	B04	15.6	V5	0	0		Manual	Droplets Analyzed Manually	DQ	Unknown	Unknown	ddPCR Multiplex Supermix	HEX	0	0		0.251312	0	14997	0	14997	0	0					2		2400				10.0009	V2												925.106	925.106
	B04	15.6	V8	0	0		Manual	Droplets Analyzed Manually	DQ	Unknown	Unknown	ddPCR Multiplex Supermix	Cy5	0	0		0.251312	0	14997	0	14997	0	0					2		5800				48.2497	V2												-113.405	-113.405
	B04	15.6	V2	2.01338	0.503346		Manual	Droplets Analyzed Manually	DQ	Unknown	Unknown	ddPCR Multiplex Supermix	Cy5.5	10.0669	2.01338		1.02905	0.19712	14997	6	14991	0								7591.05			1.26967	3.20507												7784.79	6772.77	6773.18
	B05	15.7	V1	0	0		Manual	Droplets Analyzed Manually	DQ	Unknown	Unknown	ddPCR Multiplex Supermix	FAM	0	0		0.206808	0	18224	0	18224	0	0					2		4500				78.3683	V2												755.164	755.164
	B05	15.7	V5	0	0		Manual	Droplets Analyzed Manually	DQ	Unknown	Unknown	ddPCR Multiplex Supermix	HEX	0	0		0.206808	0	18224	0	18224	0	0					2		2400				9.57126	V2												979.09	979.09
	B05	15.7	V8	0	0		Manual	Droplets Analyzed Manually	DQ	Unknown	Unknown	ddPCR Multiplex Supermix	Cy5	0	0		0.206808	0	18224	0	18224	0	0					2		5800				187.007	V2												-119.139	-119.139
	B05	15.7	V2	0.828335	0.207084		Manual	Droplets Analyzed Manually	DQ	Unknown	Unknown	ddPCR Multiplex Supermix	Cy5.5	4.14168	0.828335		0.548916	0.0491448	18224	3	18221	0								7623.02			1.70365	2.80454												7841.4	6854.76	6854.92
	B06	15.8	V1	0	0		Manual	Droplets Analyzed Manually	DQ	Unknown	Unknown	ddPCR Multiplex Supermix	FAM	0	0		0.237232	0	15887	0	15887	0	0					2		4500				76.2701	V2												751.955	751.955
	B06	15.8	V5	0	0		Manual	Droplets Analyzed Manually	DQ	Unknown	Unknown	ddPCR Multiplex Supermix	HEX	0	0		0.237232	0	15887	0	15887	0	0					2		2400				9.58428	V2												956.182	956.182
	B06	15.8	V8	0	0		Manual	Droplets Analyzed Manually	DQ	Unknown	Unknown	ddPCR Multiplex Supermix	Cy5	0	0		0.237232	0	15887	0	15887	0	0					2		5800				143.544	V2												-119.432	-119.432
	B06	15.8	V2	3.48493	0.871233		Manual	Droplets Analyzed Manually	DQ	Unknown	Unknown	ddPCR Multiplex Supermix	Cy5.5	17.4247	3.48493		1.49818	0.449797	15887	11	15876	0								7591.05			0.765774	2.39607												7691.85	6902.29	6902.84
	B07	15.9	V1	0	0		Manual	Droplets Analyzed Manually	DQ	Unknown	Unknown	ddPCR Multiplex Supermix	FAM	0	0		0.234137	0	16097	0	16097	0	0					2		4500				67.8339	V2												798.162	798.162
	B07	15.9	V5	0.62518	0.156295		Manual	Droplets Analyzed Manually	DQ	Unknown	Unknown	ddPCR Multiplex Supermix	HEX	3.1259	0.62518		0.500681	0.0236774	16097	2	16095	0	0.222112			0.576579	0	2		2400			3.11036	10.4955	V2	0.111056			0.28829	0	9.99553			24.3529	0	2488.97	947.322	947.514
	B07	15.9	V8	0	0		Manual	Droplets Analyzed Manually	DQ	Unknown	Unknown	ddPCR Multiplex Supermix	Cy5	0	0		0.234137	0	16097	0	16097	0	0					2		5800				29.2142	V2												-85.4442	-85.4442
	B07	15.9	V2	5.62942	1.40735		Manual	Droplets Analyzed Manually	DQ	Unknown	Unknown	ddPCR Multiplex Supermix	Cy5.5	28.1471	5.62942		2.16595	0.85087	16097	18	16079	0								7974.68			0.920098	3.92394												8359.74	6914.41	6916.03
	B08	15.10	V1	0	0		Manual	Droplets Analyzed Manually	DQ	Unknown	Unknown	ddPCR Multiplex Supermix	FAM	0	0		0.240887	0	15646	0	15646	0	0					2		4500				73.775	V2												781.756	781.756
	B08	15.10	V5	0	0		Manual	Droplets Analyzed Manually	DQ	Unknown	Unknown	ddPCR Multiplex Supermix	HEX	0	0		0.240887	0	15646	0	15646	0	0					2		2400				9.4282	V2												975.444	975.444
	B08	15.10	V8	0	0		Manual	Droplets Analyzed Manually	DQ	Unknown	Unknown	ddPCR Multiplex Supermix	Cy5	0	0		0.240887	0	15646	0	15646	0	0					2		5800				176.496	V2												-115.908	-115.908
	B08	15.10	V2	2.89506	0.723764		Manual	Droplets Analyzed Manually	DQ	Unknown	Unknown	ddPCR Multiplex Supermix	Cy5.5	14.4753	2.89506		1.31145	0.345103	15646	9	15637	0								7750.89			1.47517	2.45949												7806.14	7028.87	7029.32
	B09	16.1	V1	0.946146	0.236536		Manual	Droplets Analyzed Manually	DQ	Unknown	Unknown	ddPCR Multiplex Supermix	FAM	4.73073	0.946146		0.626998	0.056134	15955	3	15952	0	0.0342976			0.0759976	0	2		4500			2.15953	91.8124	V2	0.0171488			0.0379988	0	1.68597			3.70126	0	6625.67	630.477	631.604
	B09	16.1	V5	0.946146	0.236536		Manual	Droplets Analyzed Manually	DQ	Unknown	Unknown	ddPCR Multiplex Supermix	HEX	4.73073	0.946146		0.626998	0.056134	15955	3	15952	0	0.0342976			0.0759976	0	2		2400			13.1225	24.3787	V2	0.0171488			0.0379988	0	1.68597			3.70126	0	3919.48	632.018	632.636
	B09	16.1	V8	44.9805	11.2451		Manual	Droplets Analyzed Manually	DQ	Unknown	Unknown	ddPCR Multiplex Supermix	Cy5	224.902	44.9805		13.0961	9.39688	15955	142	15813	0.197133	1.63053			1.99196	1.26911	2		5800			4.13948	74.4194	V2	0.815267			0.995978	0.634557	44.9117			50.3957	39.4276	8546.03	-198.157	-120.333
	B09	16.1	V2	55.1727	13.7932		Manual	Droplets Analyzed Manually	DQ	Unknown	Unknown	ddPCR Multiplex Supermix	Cy5.5	275.864	55.1727		15.8443	11.7453	15955	174	15781	0.197133								6600			2.22506	14.2394												8713.73	3936.42	3988.52
	B10	16.2	V1	0	0		Manual	Droplets Analyzed Manually	DQ	Unknown	Unknown	ddPCR Multiplex Supermix	FAM	0	0		0.217327	0	17342	0	17342	0	0					2		4500				106.739	V2												607.178	607.178
	B10	16.2	V5	0.870467	0.217617		Manual	Droplets Analyzed Manually	DQ	Unknown	Unknown	ddPCR Multiplex Supermix	HEX	4.35234	0.870467		0.57684	0.0516443	17342	3	17339	0	0.0261447			0.0578754	0	2		2400			16.0578	24.3223	V2	0.0130723			0.0289377	0	1.29037			2.83622	0	3773.06	608.072	608.619
	B10	16.2	V8	50.1516	12.5379		Manual	Droplets Analyzed Manually	DQ	Unknown	Unknown	ddPCR Multiplex Supermix	Cy5	250.758	50.1516		14.4131	10.6655	17342	172	17170	0	1.50631			1.80449	1.20814	2		5800			5.75704	73.8526	V2	0.753157			0.902245	0.604069	42.96			47.8107	38.1094	8296.39	-195.772	-111.546
	B10	16.2	V2	66.5885	16.6471		Manual	Droplets Analyzed Manually	DQ	Unknown	Unknown	ddPCR Multiplex Supermix	Cy5.5	332.942	66.5885		18.8099	14.4881	17342	228	17114	0								6600			3.28114	16.3516												8751.49	3817.23	3882.1
	B11	16.3	V1	0.271215	0.0678038		Manual	Droplets Analyzed Manually	DQ	Unknown	Unknown	ddPCR Multiplex Supermix	FAM	1.35608	0.271215		0.323864	0.00284768	18552	1	18551	0	0.0062157			0.0209456	0	2		4500				89.6626	V2	0.00310785			0.0104728	0	0.309822			1.04176	0	7345.65	599.898	600.261
	B11	16.3	V5	0.813689	0.203422		Manual	Droplets Analyzed Manually	DQ	Unknown	Unknown	ddPCR Multiplex Supermix	HEX	4.06845	0.813689		0.539209	0.0482759	18552	3	18549	0	0.0186481			0.0412434	0	2		2400			23.028	29.1464	V2	0.00932405			0.0206217	0	0.923792			2.03278	0	3881.51	605.391	605.92
	B11	16.3	V8	65.2398	16.3099		Manual	Droplets Analyzed Manually	DQ	Unknown	Unknown	ddPCR Multiplex Supermix	Cy5	326.199	65.2398		18.3795	14.2438	18552	239	18313	0	1.49516			1.74587	1.24445	2		5800			5.08348	120.97	V2	0.747582			0.872937	0.622227	42.7781			46.8826	38.6735	8361.89	-192.835	-82.6269
	B11	16.3	V2	87.2677	21.8169		Manual	Droplets Analyzed Manually	DQ	Unknown	Unknown	ddPCR Multiplex Supermix	Cy5.5	436.339	87.2677		24.2134	19.425	18552	319	18233	0								6600			2.4395	15.3697												8653.53	3689.97	3775.31
	B12	16.4	V1	0	0		Manual	Droplets Analyzed Manually	DQ	Unknown	Unknown	ddPCR Multiplex Supermix	FAM	0	0		0.228169	0	16518	0	16518	0	0					2		4500				93.4098	V2												620.372	620.372
	B12	16.4	V5	2.13268	0.53317		Manual	Droplets Analyzed Manually	DQ	Unknown	Unknown	ddPCR Multiplex Supermix	HEX	10.6634	2.13268		1.03852	0.226493	16518	7	16511	0	0.0599327			0.106219	0.0136465	2		2400			7.42045	23.1229	V2	0.0299664			0.0531095	0.00682325	2.90945			5.09106	0.727847	3771.51	610.786	612.125
	B12	16.4	V8	85.0907	21.2727		Manual	Droplets Analyzed Manually	DQ	Unknown	Unknown	ddPCR Multiplex Supermix	Cy5	425.454	85.0907		23.7804	18.77	16518	277	16241	0	2.39123			2.80834	1.97411	2		5800			3.37716	60.4066	V2	1.19561			1.40417	0.987056	54.4547			58.7809	50.1284	8179.34	-199.413	-58.9045
	B12	16.4	V2	71.1691	17.7923		Manual	Droplets Analyzed Manually	DQ	Unknown	Unknown	ddPCR Multiplex Supermix	Cy5.5	355.845	71.1691		20.0839	15.5048	16518	232	16286	0								6600			1.74924	14.6809												8310.48	3909.47	3971.28
	C01	16.5	V1	0	0		Manual	Droplets Analyzed Manually	DQ	Unknown	Unknown	ddPCR Multiplex Supermix	FAM	0	0		0.191584	0	19672	0	19672	0	0					2		4500				104.216	V2												590.178	590.178
	C01	16.5	V5	0.51156	0.12789		Manual	Droplets Analyzed Manually	DQ	Unknown	Unknown	ddPCR Multiplex Supermix	HEX	2.5578	0.51156		0.409677	0.0193745	19672	2	19670	0	0.0223712			0.0566661	0	2		2400			25.0092	22.46	V2	0.0111856			0.028333	0	1.10619			2.7832	0	3899	591.936	592.272
	C01	16.5	V8	32.0729	8.01822		Manual	Droplets Analyzed Manually	DQ	Unknown	Unknown	ddPCR Multiplex Supermix	Cy5	160.364	32.0729		9.42466	6.61334	19672	125	19547	0	1.40259			1.7234	1.08178	2		5800			4.43716	247.221	V2	0.701296			0.8617	0.540892	41.2213			46.7631	35.6794	8286.5	-199.142	-145.223
	C01	16.5	V2	45.7337	11.4334		Manual	Droplets Analyzed Manually	DQ	Unknown	Unknown	ddPCR Multiplex Supermix	Cy5.5	228.669	45.7337		13.1142	9.75488	19672	178	19494	0								6600			2.51228	17.1322												8822.29	3787.95	3833.51
	C02	16.6	V1	0.600089	0.150022		Manual	Droplets Analyzed Manually	DQ	Unknown	Unknown	ddPCR Multiplex Supermix	FAM	3.00045	0.600089		0.480584	0.0227272	16770	2	16768	0	0.018839			0.0476987	0	2		4500			3.6722	85.1003	V2	0.00941948			0.0238493	0	0.933158			2.34934	0	7067.05	658.257	659.022
	C02	16.6	V5	2.70096	0.675241		Manual	Droplets Analyzed Manually	DQ	Unknown	Unknown	ddPCR Multiplex Supermix	HEX	13.5048	2.70096		1.2235	0.32197	16770	9	16761	0	0.084793			0.142543	0.0270435	2		2400			3.30779	21.0495	V2	0.0423965			0.0712713	0.0135217	4.06721			6.72459	1.40984	3783.87	667.966	669.638
	C02	16.6	V8	40.0626	10.0157		Manual	Droplets Analyzed Manually	DQ	Unknown	Unknown	ddPCR Multiplex Supermix	Cy5	200.313	40.0626		11.719	8.3146	16770	133	16637	0	1.25771			1.53064	0.98478	2		5800			3.87858	99.2263	V2	0.628855			0.76532	0.49239	38.6072			43.7506	33.4637	8405.95	-203.692	-135.41
	C02	16.6	V2	63.7073	15.9268		Manual	Droplets Analyzed Manually	DQ	Unknown	Unknown	ddPCR Multiplex Supermix	Cy5.5	318.536	63.7073		18.0777	13.7796	16770	211	16559	0								6600			2.18835	12.2232												8731.45	4369.79	4424.67
	C03	16.7	V1	0	0		Manual	Droplets Analyzed Manually	DQ	Unknown	Unknown	ddPCR Multiplex Supermix	FAM	0	0		0.271833	0	13865	0	13865	0	0					2		4500				74.4452	V2												756.621	756.621
	C03	16.7	V5	1.45176	0.362941		Manual	Droplets Analyzed Manually	DQ	Unknown	Unknown	ddPCR Multiplex Supermix	HEX	7.25881	1.45176		0.855891	0.109506	13865	4	13861	0	0.040533			0.0825954	0	2		2400			5.82487	14.4708	V2	0.0202665			0.0412977	0	1.98639			4.00679	0	3333.31	823.424	824.148
	C03	16.7	V8	28.7502	7.18754		Manual	Droplets Analyzed Manually	DQ	Unknown	Unknown	ddPCR Multiplex Supermix	Cy5	143.751	28.7502		8.89922	5.71202	13865	79	13786	0.174281	0.8027			1.01318	0.592217	2		3370.33			1.33256	22.1151	V2	0.40135			0.506592	0.296108	28.6402			33.9994	23.2811	4296.98	-152.231	-126.88
	C03	16.7	V2	71.6336	17.9084		Manual	Droplets Analyzed Manually	DQ	Unknown	Unknown	ddPCR Multiplex Supermix	Cy5.5	358.168	71.6336		20.4181	15.4037	13865	196	13669	0.174281								6600			1.76381	3.00101												7368.25	5927.56	5947.93
	C04	16.8	V1	0	0		Manual	Droplets Analyzed Manually	DQ	Unknown	Unknown	ddPCR Multiplex Supermix	FAM	0	0		0.261134	0	14433	0	14433	0	0					2		4500				70.3322	V2												720.822	720.822
	C04	16.8	V5	0	0		Manual	Droplets Analyzed Manually	DQ	Unknown	Unknown	ddPCR Multiplex Supermix	HEX	0	0		0.261134	0	14433	0	14433	0	0					2		2400				6.62458	V2												1112.51	1112.51
	C04	16.8	V8	0	0		Manual	Droplets Analyzed Manually	DQ	Unknown	Unknown	ddPCR Multiplex Supermix	Cy5	0	0		0.261134	0	14433	0	14433	0	0					2		5800				214.134	V2												-74.3473	-74.3473
	C04	16.8	V2	6.97698	1.74424		Manual	Droplets Analyzed Manually	DQ	Unknown	Unknown	ddPCR Multiplex Supermix	Cy5.5	34.8849	6.97698		2.62941	1.08455	14433	20	14413	0								7846.8			1.11454	2.2087												7917.3	7112.72	7113.84
	C05	16.9	V1	0	0		Manual	Droplets Analyzed Manually	DQ	Unknown	Unknown	ddPCR Multiplex Supermix	FAM	0	0		0.201575	0	18697	0	18697	0	0					2		4500				68.2587	V2												749.51	749.51
	C05	16.9	V5	1.07653	0.269133		Manual	Droplets Analyzed Manually	DQ	Unknown	Unknown	ddPCR Multiplex Supermix	HEX	5.38267	1.07653		0.634641	0.0812049	18697	4	18693	0	0.126784			0.260882	0	2		2400			1.61335	11.9958	V2	0.0633918			0.130441	0	5.96129			11.8907	0.0319173	2675.15	850.471	850.861
	C05	16.9	V8	17.7923	4.44808		Manual	Droplets Analyzed Manually	DQ	Unknown	Unknown	ddPCR Multiplex Supermix	Cy5	88.9616	17.7923		5.61338	3.45695	18697	66	18631	0	2.09541			2.82226	1.36856	2		1682.35			0.895798	21.3944	V2	1.0477			1.41113	0.684278	51.1648			59.832	42.4976	1965.76	-146.273	-138.818
	C05	16.9	V2	16.9822	4.24555		Manual	Droplets Analyzed Manually	DQ	Unknown	Unknown	ddPCR Multiplex Supermix	Cy5.5	84.911	16.9822		5.38607	3.2792	18697	63	18634	0								6951.66			1.18116	3.04838												7135.85	6243.32	6246.33
	C06	16.10	V1	0.30763	0.0769076		Manual	Droplets Analyzed Manually	DQ	Unknown	Unknown	ddPCR Multiplex Supermix	FAM	1.53815	0.30763		0.367353	0.00323002	16356	1	16355	0	0.00186318			0.00627529	0	2		4500				93.62	V2	0.000931588			0.00313764	0	0.0930721			0.313267	0	6680.95	610.903	611.274
	C06	16.10	V5	2.76935	0.692337		Manual	Droplets Analyzed Manually	DQ	Unknown	Unknown	ddPCR Multiplex Supermix	HEX	13.8467	2.76935		1.25449	0.33012	16356	9	16347	0	0.0167727			0.028016	0.00552937	2		2400			14.9738	22.5382	V2	0.00838634			0.014008	0.00276469	0.83166			1.38451	0.278806	3806.26	618.969	620.722
	C06	16.10	V8	71.255	17.8137		Manual	Droplets Analyzed Manually	DQ	Unknown	Unknown	ddPCR Multiplex Supermix	Cy5	356.275	71.255		20.1181	15.5136	16356	230	16126	0	0.431559			0.4932	0.369917	2		5800			6.15346	149.296	V2	0.215779			0.2466	0.184959	17.7482			19.8334	15.6631	8491.5	-199.173	-76.9637
	C06	16.10	V2	330.221	82.5553		Manual	Droplets Analyzed Manually	DQ	Unknown	Unknown	ddPCR Multiplex Supermix	Cy5.5	1651.11	330.221		87.5861	77.5445	16356	1039	15317	0								6600			3.65166	15.2065												9172.65	3920.3	4253.95
	C07	17.1	V1	0	0		Manual	Droplets Analyzed Manually	DQ	Unknown	Unknown	ddPCR Multiplex Supermix	FAM	0	0		0.246448	0	15293	0	15293	0	0					2		4500				75.6856	V2												810.537	810.537
	C07	17.1	V5	0	0		Manual	Droplets Analyzed Manually	DQ	Unknown	Unknown	ddPCR Multiplex Supermix	HEX	0	0		0.246448	0	15293	0	15293	0	0					2		2400				10.2583	V2												989.396	989.396
	C07	17.1	V8	0	0		Manual	Droplets Analyzed Manually	DQ	Unknown	Unknown	ddPCR Multiplex Supermix	Cy5	0	0		0.246448	0	15293	0	15293	0	0					2		5800				98.2202	V2												-111.962	-111.962
	C07	17.1	V2	1.64529	0.411321		Manual	Droplets Analyzed Manually	DQ	Unknown	Unknown	ddPCR Multiplex Supermix	Cy5.5	8.22643	1.64529		0.893973	0.144605	15293	5	15288	0								7750.89			1.02864	2.84894												7915.37	6988.36	6988.66
	C08	17.2	V1	0	0		Manual	Droplets Analyzed Manually	DQ	Unknown	Unknown	ddPCR Multiplex Supermix	FAM	0	0		0.239235	0	15754	0	15754	0	0					2		4500				78.5163	V2												725.94	725.94
	C08	17.2	V5	1.59713	0.399283		Manual	Droplets Analyzed Manually	DQ	Unknown	Unknown	ddPCR Multiplex Supermix	HEX	7.98566	1.59713		0.867804	0.140373	15754	5	15749	0	0.0123561			0.0236446	0.0010677	2		2400			3.73251	18.5601	V2	0.00617807			0.0118223	0.000533849	0.614013			1.17153	0.0565015	3872.38	762.102	763.089
	C08	17.2	V8	200.685	50.1713		Manual	Droplets Analyzed Manually	DQ	Unknown	Unknown	ddPCR Multiplex Supermix	Cy5	1003.43	200.685		54.1399	46.2152	15754	616	15138	0	1.55259			1.71622	1.38896	2		5800			1.50241	9.87525	V2	0.776295			0.85811	0.69448	43.703			46.296	41.1101	7019.85	-107.779	170.92
	C08	17.2	V2	258.517	64.6291		Manual	Droplets Analyzed Manually	DQ	Unknown	Unknown	ddPCR Multiplex Supermix	Cy5.5	1292.58	258.517		69.1474	60.127	15754	789	14965	0								6600			2.13347	5.74191												8065.15	5426.78	5558.92
	C09	17.3	V1	0	0		Manual	Droplets Analyzed Manually	DQ	Unknown	Unknown	ddPCR Multiplex Supermix	FAM	0	0		0.253169	0	14887	0	14887	0	0					2		4500				70.8552	V2												792.609	792.609
	C09	17.3	V5	0	0		Manual	Droplets Analyzed Manually	DQ	Unknown	Unknown	ddPCR Multiplex Supermix	HEX	0	0		0.253169	0	14887	0	14887	0	0					2		2400				10.1336	V2												952.636	952.636
	C09	17.3	V8	0	0		Manual	Droplets Analyzed Manually	DQ	Unknown	Unknown	ddPCR Multiplex Supermix	Cy5	0	0		0.253169	0	14887	0	14887	0	0					2		5800				78.1157	V2												-116.989	-116.989
	C09	17.3	V2	1.69016	0.422541		Manual	Droplets Analyzed Manually	DQ	Unknown	Unknown	ddPCR Multiplex Supermix	Cy5.5	8.45082	1.69016		0.918362	0.148549	14887	5	14882	0								7718.93			1.07834	2.85795												8076.69	6943.4	6943.78
	C10	17.4	V1	1.0887	0.272176		Manual	Droplets Analyzed Manually	DQ	Unknown	Unknown	ddPCR Multiplex Supermix	FAM	5.44352	1.0887		0.641817	0.0821229	18488	4	18484	0	0.0014761			0.00299439	0	2		4500			8.20651	78.4116	V2	0.000738049			0.0014972	0	0.0737505			0.149553	0	6488.57	610.988	612.26
	C10	17.4	V5	3.26682	0.816705		Manual	Droplets Analyzed Manually	DQ	Unknown	Unknown	ddPCR Multiplex Supermix	HEX	16.3341	3.26682		1.37461	0.43517	18488	12	18476	0	0.00442925			0.00697988	0.00187863	2		2400			4.86929	11.918	V2	0.00221463			0.00348994	0.000939314	0.220973			0.347942	0.094005	3579.11	614.643	616.567
	C10	17.4	V8	1896.94	474.235		Manual	Droplets Analyzed Manually	DQ	Unknown	Unknown	ddPCR Multiplex Supermix	Cy5	9484.71	1896.94		486.565	462.025	18488	5807	12681	0	2.57193			2.67131	2.47255	2		5800			6.18786	24.4918	V2	1.28597			1.33566	1.23628	56.2548			57.2057	55.3039	8373.65	-183.448	2504.3
	C10	17.4	V2	1475.11	368.778		Manual	Droplets Analyzed Manually	DQ	Unknown	Unknown	ddPCR Multiplex Supermix	Cy5.5	7375.55	1475.11		379.406	358.239	18488	4698	13790	0								6600			2.1403	7.62775												8492.68	4019.1	5155.89
	C11	17.5	V1	0.268738	0.0671845		Manual	Droplets Analyzed Manually	DQ	Unknown	Unknown	ddPCR Multiplex Supermix	FAM	1.34369	0.268738		0.320905	0.00282168	18723	1	18722	0	0.0043133			0.0145315	0	2		4500				80.9731	V2	0.00215665			0.00726577	0	0.215201			0.723917	0	6486.77	738.254	738.561
	C11	17.5	V5	1.88147	0.470367		Manual	Droplets Analyzed Manually	DQ	Unknown	Unknown	ddPCR Multiplex Supermix	HEX	9.40734	1.88147		0.916168	0.199817	18723	7	18716	0	0.0301979			0.0533588	0.00703705	2		2400			1.34431	18.7279	V2	0.015099			0.0266794	0.00351852	1.48744			2.61129	0.363588	3328.86	766.754	767.712
	C11	17.5	V8	153.894	38.4735		Manual	Droplets Analyzed Manually	DQ	Unknown	Unknown	ddPCR Multiplex Supermix	Cy5	769.469	153.894		41.6529	35.3021	18723	564	18159	0.298439	2.47003			2.77455	2.1655	2		5800			1.89435	31.1787	V2	1.23501			1.38728	1.08275	55.2575			58.3057	52.2094	7163.5	-166.895	53.921
	C11	17.5	V2	124.609	31.1523		Manual	Droplets Analyzed Manually	DQ	Unknown	Unknown	ddPCR Multiplex Supermix	Cy5.5	623.045	124.609		34.0087	28.3024	18723	458	18265	0.298439								6600			2.28978	6.4469												8283.67	5371.09	5442.34
	C12	17.6	V1	0	0		Manual	Droplets Analyzed Manually	DQ	Unknown	Unknown	ddPCR Multiplex Supermix	FAM	0	0		0.232147	0	16235	0	16235	0	0					2		4500				72.9379	V2												774.631	774.631
	C12	17.6	V5	1.54981	0.387452		Manual	Droplets Analyzed Manually	DQ	Unknown	Unknown	ddPCR Multiplex Supermix	HEX	7.74903	1.54981		0.842084	0.136214	16235	5	16230	0	0.146773			0.284992	0.0085549	2		2400			1.58422	12.9698	V2	0.0733866			0.142496	0.00427745	6.83692			12.8352	0.83869	2911.06	856.515	857.147
	C12	17.6	V8	62.0539	15.5135		Manual	Droplets Analyzed Manually	DQ	Unknown	Unknown	ddPCR Multiplex Supermix	Cy5	310.269	62.0539		17.6708	13.3598	16235	199	16036	0.0131145	5.87677			7.50076	4.25277	2		2168.29			0.986748	9.7601	V2	2.93838			3.75038	2.12638	74.6089			79.8439	69.3738	2491.42	-117.048	-85.0746
	C12	17.6	V2	21.1184	5.27959		Manual	Droplets Analyzed Manually	DQ	Unknown	Unknown	ddPCR Multiplex Supermix	Cy5.5	105.592	21.1184		6.64121	4.1189	16235	68	16167	0.0131145								7303.32			0.540672	3.72869												7476.67	6341.17	6345.92
	D01	17.7	V1	0	0		Manual	Droplets Analyzed Manually	DQ	Unknown	Unknown	ddPCR Multiplex Supermix	FAM	0	0		0.196356	0	19194	0	19194	0	0					2		4500				102.078	V2												643.466	643.466
	D01	17.7	V5	0.262143	0.0655358		Manual	Droplets Analyzed Manually	DQ	Unknown	Unknown	ddPCR Multiplex Supermix	HEX	1.31072	0.262143		0.31303	0.00275244	19194	1	19193	0	0.0131061			0.0442011	0	2		2400				23.4348	V2	0.00655303			0.0221006	0	0.651037			2.18561	0	4179.63	680.711	680.894
	D01	17.7	V8	26.8092	6.7023		Manual	Droplets Analyzed Manually	DQ	Unknown	Unknown	ddPCR Multiplex Supermix	Cy5	134.046	26.8092		8.00369	5.40226	19194	102	19092	0	1.34035			1.6766	1.00409	2		5800			5.52517	131.339	V2	0.670174			0.838302	0.502046	40.126			46.1532	34.0988	8286.19	-209.959	-164.809
	D01	17.7	V2	40.0033	10.0008		Manual	Droplets Analyzed Manually	DQ	Unknown	Unknown	ddPCR Multiplex Supermix	Cy5.5	200.017	40.0033		11.5917	8.41193	19194	152	19042	0								6600			2.417	13.2213												8842.92	4400.35	4435.53
	D02	17.8	V1	0	0		Manual	Droplets Analyzed Manually	DQ	Unknown	Unknown	ddPCR Multiplex Supermix	FAM	0	0		0.227824	0	16543	0	16543	0	0					2		4500				75.2111	V2												735.001	735.001
	D02	17.8	V5	0.608324	0.152081		Manual	Droplets Analyzed Manually	DQ	Unknown	Unknown	ddPCR Multiplex Supermix	HEX	3.04162	0.608324		0.48718	0.0230391	16543	2	16541	0	0.0255215			0.0646718	0	2		2400			6.53394	16.1031	V2	0.0127607			0.0323359	0	1.26			3.16849	0	3442.82	802.126	802.446
	D02	17.8	V8	32.3429	8.08574		Manual	Droplets Analyzed Manually	DQ	Unknown	Unknown	ddPCR Multiplex Supermix	Cy5	161.715	32.3429		9.62598	6.54738	16543	106	16437	3.26895e-05	1.35691			1.69168	1.02214	2		4009.72			1.53663	48.1326	V2	0.678454			0.845838	0.51107	40.4214			46.3629	34.4799	5536.99	-165.91	-129.368
	D02	17.8	V2	47.6715	11.9179		Manual	Droplets Analyzed Manually	DQ	Unknown	Unknown	ddPCR Multiplex Supermix	Cy5.5	238.358	47.6715		13.7895	10.049	16543	156	16387	3.26895e-05								6600			2.23894	4.25032												7940.19	5718.64	5739.59
	D03	17.9	V1	0.35499	0.0887474		Manual	Droplets Analyzed Manually	DQ	Unknown	Unknown	ddPCR Multiplex Supermix	FAM	1.77495	0.35499		0.423914	0.00372727	14174	1	14173	0	0.00161482			0.00543871	0	2		4500				69.2389	V2	0.000807409			0.00271936	0	0.0806758			0.271562	0	5422.76	800.394	800.72
	D03	17.9	V5	1.06504	0.266261		Manual	Droplets Analyzed Manually	DQ	Unknown	Unknown	ddPCR Multiplex Supermix	HEX	5.32522	1.06504		0.705804	0.0631875	14174	3	14171	0	0.0048448			0.0106977	0	2		2400			18.8295	13.7975	V2	0.0024224			0.00534886	0	0.241654			0.532888	0	3970.45	858.906	859.564
	D03	17.9	V8	58.9148	14.7287		Manual	Droplets Analyzed Manually	DQ	Unknown	Unknown	ddPCR Multiplex Supermix	Cy5	294.574	58.9148		16.9781	12.4833	14174	165	14009	8.02838	0.267999			0.311645	0.224352	2		4060.87			1.33102	18.2973	V2	0.133999			0.155823	0.112176	11.8165			13.5136	10.1195	5100.94	-144.905	-83.8375
	D03	17.9	V2	439.665	109.916		Manual	Droplets Analyzed Manually	DQ	Unknown	Unknown	ddPCR Multiplex Supermix	Cy5.5	2198.33	439.665		116.19	103.674	14174	1186	12988	8.02838								6600			0.575439	1.68767												6867.1	6237.13	6289.84
	D04	17.10	V1	0	0		Manual	Droplets Analyzed Manually	DQ	Unknown	Unknown	ddPCR Multiplex Supermix	FAM	0	0		0.244117	0	15439	0	15439	0	0					2		4500				79.1289	V2												736.683	736.683
	D04	17.10	V5	3.91222	0.978056		Manual	Droplets Analyzed Manually	DQ	Unknown	Unknown	ddPCR Multiplex Supermix	HEX	19.5611	3.91222		1.64626	0.521128	15439	12	15427	0	0.115208			0.183307	0.0471083	2		2400			2.20348	13.1847	V2	0.0576039			0.0916536	0.0235542	5.44664			8.4908	2.40248	3180.19	800.433	802.283
	D04	17.10	V8	58.6755	14.6689		Manual	Droplets Analyzed Manually	DQ	Unknown	Unknown	ddPCR Multiplex Supermix	Cy5	293.377	58.6755		16.8197	12.5217	15439	179	15260	0	1.72788			2.07355	1.38222	2		3779.54			1.05592	7.31081	V2	0.863942			1.03678	0.69111	46.3503			51.3249	41.3756	4391.33	-74.7784	-22.9982
	D04	17.10	V2	67.916	16.979		Manual	Droplets Analyzed Manually	DQ	Unknown	Unknown	ddPCR Multiplex Supermix	Cy5.5	339.58	67.916		19.2942	14.6681	15439	207	15232	0								7175.45			1.3669	4.92124												7475.15	5917.35	5938.23
	D05	18.1	V1	0.289972	0.072493		Manual	Droplets Analyzed Manually	DQ	Unknown	Unknown	ddPCR Multiplex Supermix	FAM	1.44986	0.289972		0.346264	0.00304462	17352	1	17351	0	0.00417951			0.0140807	0	2		4500				97.7793	V2	0.00208976			0.00704035	0	0.20854			0.701536	0	6296.97	644.897	645.223
	D05	18.1	V5	6.38324	1.59581		Manual	Droplets Analyzed Manually	DQ	Unknown	Unknown	ddPCR Multiplex Supermix	HEX	31.9162	6.38324		2.36259	1.01637	17352	22	17330	0	0.092005			0.13169	0.0523196	2		2400			9.2512	21.053	V2	0.0460025			0.0658452	0.0261598	4.39793			6.21151	2.58436	3770.95	671.121	675.051
	D05	18.1	V8	116.156	29.039		Manual	Droplets Analyzed Manually	DQ	Unknown	Unknown	ddPCR Multiplex Supermix	Cy5	580.78	116.156		31.9025	26.182	17352	396	16956	0.322395	1.67422			1.89784	1.45059	2		5800			3.41061	32.814	V2	0.837109			0.948921	0.725296	45.5666			48.8796	42.2536	7859.98	-192.303	-8.53756
	D05	18.1	V2	138.759	34.6897		Manual	Droplets Analyzed Manually	DQ	Unknown	Unknown	ddPCR Multiplex Supermix	Cy5.5	693.793	138.759		37.8232	31.5639	17352	472	16880	0.322395								6600			1.48173	11.3869												7983.69	4503.59	4598.25
	D06	18.2	V1	0	0		Manual	Droplets Analyzed Manually	DQ	Unknown	Unknown	ddPCR Multiplex Supermix	FAM	0	0		0.237546	0	15866	0	15866	0	0					2		4500				67.2904	V2												795.921	795.921
	D06	18.2	V5	0	0		Manual	Droplets Analyzed Manually	DQ	Unknown	Unknown	ddPCR Multiplex Supermix	HEX	0	0		0.237546	0	15866	0	15866	0	0					2		2400				8.78947	V2												1011.23	1011.23
	D06	18.2	V8	0	0		Manual	Droplets Analyzed Manually	DQ	Unknown	Unknown	ddPCR Multiplex Supermix	Cy5	0	0		0.237546	0	15866	0	15866	0	0					2		5800				206.004	V2												-109.967	-109.967
	D06	18.2	V2	0.951454	0.237863		Manual	Droplets Analyzed Manually	DQ	Unknown	Unknown	ddPCR Multiplex Supermix	Cy5.5	4.75727	0.951454		0.630516	0.0564489	15866	3	15863	0								7974.68			0.90156	2.66513												8454.73	7105.45	7105.7
	D07	18.3	V1	0	0		Manual	Droplets Analyzed Manually	DQ	Unknown	Unknown	ddPCR Multiplex Supermix	FAM	0	0		1.1939	0	3158	0	3158	0	0					2		4500				38.1174	V2												745.439	745.439
	D07	18.3	V5	0	0		Manual	Droplets Analyzed Manually	DQ	Unknown	Unknown	ddPCR Multiplex Supermix	HEX	0	0		1.1939	0	3158	0	3158	0	0					2		2400				13.6749	V2												781.717	781.717
	D07	18.3	V8	0	0		Manual	Droplets Analyzed Manually	DQ	Unknown	Unknown	ddPCR Multiplex Supermix	Cy5	0	0		1.1939	0	3158	0	3158	0	0					2		5800				76.55	V2												-139.107	-139.107
	D07	18.3	V2	1147.49	286.873		Manual	Droplets Analyzed Manually	DQ	Unknown	Unknown	ddPCR Multiplex Supermix	Cy5.5	5737.45	1147.49		309.276	264.862	3158	644	2514	0								6600			1.06963	1.21725												6819.42	5954.39	6130.79
	D08	18.4	V1	0.324369	0.0810922		Manual	Droplets Analyzed Manually	DQ	Unknown	Unknown	ddPCR Multiplex Supermix	FAM	1.62184	0.324369		0.387343	0.00340577	15512	1	15511	0	0.0145344			0.0490277	0	2		4500				85.1055	V2	0.00726722			0.0245138	0	0.721479			2.42135	0	5832.96	739.385	739.713
	D08	18.4	V5	1.94653	0.486632		Manual	Droplets Analyzed Manually	DQ	Unknown	Unknown	ddPCR Multiplex Supermix	HEX	9.73263	1.94653		0.994876	0.190575	15512	6	15506	0	0.0872207			0.160765	0.013677	2		2400			4.02155	18.2025	V2	0.0436104			0.0803823	0.00683848	4.1788			7.55508	0.802513	3812.09	778.091	779.264
	D08	18.4	V8	38.0938	9.52344		Manual	Droplets Analyzed Manually	DQ	Unknown	Unknown	ddPCR Multiplex Supermix	Cy5	190.469	38.0938		11.2503	7.79895	15512	117	15395	0	1.70692			2.12807	1.28577	2		5800			1.59897	19.2226	V2	0.85346			1.06403	0.642887	46.0469			52.1765	39.9172	6982.87	-152.688	-98.8679
	D08	18.4	V2	44.6345	11.1586		Manual	Droplets Analyzed Manually	DQ	Unknown	Unknown	ddPCR Multiplex Supermix	Cy5.5	223.172	44.6345		13.0286	9.29144	15512	137	15375	0								6600			1.75877	5.75309												7864.2	5502.44	5523.3
	D09	18.5	V1	0	0		Manual	Droplets Analyzed Manually	DQ	Unknown	Unknown	ddPCR Multiplex Supermix	FAM	0	0		0.257741	0	14623	0	14623	0	0					2		4500				67.0844	V2												797.309	797.309
	D09	18.5	V5	0	0		Manual	Droplets Analyzed Manually	DQ	Unknown	Unknown	ddPCR Multiplex Supermix	HEX	0	0		0.257741	0	14623	0	14623	0	0					2		2400				7.84212	V2												1047.67	1047.67
	D09	18.5	V8	0	0		Manual	Droplets Analyzed Manually	DQ	Unknown	Unknown	ddPCR Multiplex Supermix	Cy5	0	0		0.257741	0	14623	0	14623	0	0					2		5800				215.745	V2												-98.1242	-98.1242
	D09	18.5	V2	8.26465	2.06616		Manual	Droplets Analyzed Manually	DQ	Unknown	Unknown	ddPCR Multiplex Supermix	Cy5.5	41.3232	8.26465		3.01144	1.34331	14623	24	14599	0								7974.68			0.569909	2.22317												8229.87	7262.41	7263.99
	D10	18.6	V1	0	0		Manual	Droplets Analyzed Manually	DQ	Unknown	Unknown	ddPCR Multiplex Supermix	FAM	0	0		0.207388	0	18173	0	18173	0	0					2		4500				87.9969	V2												738.218	738.218
	D10	18.6	V5	1.66146	0.415364		Manual	Droplets Analyzed Manually	DQ	Unknown	Unknown	ddPCR Multiplex Supermix	HEX	8.30729	1.66146		0.849151	0.162668	18173	6	18167	0	0.0670961			0.123411	0.010781	2		2400			3.22361	15.4734	V2	0.0335481			0.0617056	0.00539052	3.24591			5.88184	0.609985	3101.7	890.611	891.341
	D10	18.6	V8	24.9797	6.24491		Manual	Droplets Analyzed Manually	DQ	Unknown	Unknown	ddPCR Multiplex Supermix	Cy5	124.898	24.9797		7.63104	5.03855	18173	90	18083	0.640396	1.00878			1.2653	0.752247	2		2168.29			1.20715	25.9839	V2	0.504388			0.632652	0.376123	33.5278			39.1952	27.8603	2692.13	-152.944	-138.854
	D10	18.6	V2	49.5247	12.3812		Manual	Droplets Analyzed Manually	DQ	Unknown	Unknown	ddPCR Multiplex Supermix	Cy5.5	247.624	49.5247		14.2014	10.5636	18173	178	17995	0.640396								6600			0.936732	2.30457												6796.33	6088.28	6095.22
	D11	18.7	V1	0.811022	0.202756		Manual	Droplets Analyzed Manually	DQ	Unknown	Unknown	ddPCR Multiplex Supermix	FAM	4.05511	0.811022		0.537441	0.0481177	18613	3	18610	0	0.0288264			0.0638316	0	2		4500			18.8438	106.64	V2	0.0144132			0.0319158	0	1.42084			3.12172	0	6562.36	672.691	673.64
	D11	18.7	V5	4.32696	1.08174		Manual	Droplets Analyzed Manually	DQ	Unknown	Unknown	ddPCR Multiplex Supermix	HEX	21.6348	4.32696		1.70592	0.632435	18613	16	18597	0	0.153794			0.232929	0.0746599	2		2400			5.68897	18.671	V2	0.0768971			0.116464	0.0373299	7.14062			10.5524	3.7288	3784.26	657.966	660.653
	D11	18.7	V8	51.6245	12.9061		Manual	Droplets Analyzed Manually	DQ	Unknown	Unknown	ddPCR Multiplex Supermix	Cy5	258.123	51.6245		14.7427	11.0723	18613	190	18423	0	1.8349			2.19623	1.47357	2		5800			3.72084	89.7821	V2	0.917452			1.09812	0.736786	47.8474			52.7613	42.9335	8018.27	-197.402	-113.537
	D11	18.7	V2	56.2695	14.0674		Manual	Droplets Analyzed Manually	DQ	Unknown	Unknown	ddPCR Multiplex Supermix	Cy5.5	281.347	56.2695		15.9852	12.1524	18613	207	18406	0								6600			1.74507	12.1672												8237.75	4616.02	4656.3
	D12	18.8	V1	0	0		Manual	Droplets Analyzed Manually	DQ	Unknown	Unknown	ddPCR Multiplex Supermix	FAM	0	0		0.251028	0	15014	0	15014	0	0					2		4500				69.3672	V2												805.884	805.884
	D12	18.8	V5	0	0		Manual	Droplets Analyzed Manually	DQ	Unknown	Unknown	ddPCR Multiplex Supermix	HEX	0	0		0.251028	0	15014	0	15014	0	0					2		2400				9.57579	V2												963.816	963.816
	D12	18.8	V8	0	0		Manual	Droplets Analyzed Manually	DQ	Unknown	Unknown	ddPCR Multiplex Supermix	Cy5	0	0		0.251028	0	15014	0	15014	0	0					2		5800				87.2095	V2												-109.283	-109.283
	D12	18.8	V2	1.67586	0.418966		Manual	Droplets Analyzed Manually	DQ	Unknown	Unknown	ddPCR Multiplex Supermix	Cy5.5	8.37932	1.67586		0.910591	0.147293	15014	5	15009	0								7846.8			1.15392	2.63426												8143.16	7070	7070.36
	E01	18.9	V1	0	0		Manual	Droplets Analyzed Manually	DQ	Unknown	Unknown	ddPCR Multiplex Supermix	FAM	0	0		0.263526	0	14302	0	14302	0	0					2		4500				63.6685	V2												744.262	744.262
	E01	18.9	V5	0	0		Manual	Droplets Analyzed Manually	DQ	Unknown	Unknown	ddPCR Multiplex Supermix	HEX	0	0		0.263526	0	14302	0	14302	0	0					2		2400				8.56371	V2												960.091	960.091
	E01	18.9	V8	0	0		Manual	Droplets Analyzed Manually	DQ	Unknown	Unknown	ddPCR Multiplex Supermix	Cy5	0	0		0.263526	0	14302	0	14302	0	0					2		5800				136.416	V2												-125.526	-125.526
	E01	18.9	V2	0.70365	0.175912		Manual	Droplets Analyzed Manually	DQ	Unknown	Unknown	ddPCR Multiplex Supermix	Cy5.5	3.51825	0.70365		0.563534	0.0266491	14302	2	14300	0								7686.96			1.01276	2.4706												7757.74	6873.63	6873.76
	E02	18.10	V1	0	0		Manual	Droplets Analyzed Manually	DQ	Unknown	Unknown	ddPCR Multiplex Supermix	FAM	0	0		0.248184	0	15186	0	15186	0	0					2		4500				65.7937	V2												765.369	765.369
	E02	18.10	V5	0	0		Manual	Droplets Analyzed Manually	DQ	Unknown	Unknown	ddPCR Multiplex Supermix	HEX	0	0		0.248184	0	15186	0	15186	0	0					2		2400				7.94678	V2												989.296	989.296
	E02	18.10	V8	0	0		Manual	Droplets Analyzed Manually	DQ	Unknown	Unknown	ddPCR Multiplex Supermix	Cy5	0	0		0.248184	0	15186	0	15186	0	0					2		5800				223.573	V2												-116.642	-116.642
	E02	18.10	V2	0.331332	0.0828331		Manual	Droplets Analyzed Manually	DQ	Unknown	Unknown	ddPCR Multiplex Supermix	Cy5.5	1.65666	0.331332		0.39566	0.00347888	15186	1	15185	0								7750.89				2.77069												7889.1	6985.58	6985.64
	E03	19.1	V1	1.84093	0.460233		Manual	Droplets Analyzed Manually	DQ	Unknown	Unknown	ddPCR Multiplex Supermix	FAM	9.20465	1.84093		1.0003	0.161799	13668	5	13663	0	0.00548872			0.0104955	0.000481959	2		4500			3.05352	76.1512	V2	0.00274436			0.00524775	0.000240979	0.273685			0.522655	0.0247153	6179.52	608.925	610.962
	E03	19.1	V5	49.1996	12.2999		Manual	Droplets Analyzed Manually	DQ	Unknown	Unknown	ddPCR Multiplex Supermix	HEX	245.998	49.1996		14.392	10.2112	13668	133	13535	0	0.146688			0.172573	0.120803	2		2400			3.27483	21.1211	V2	0.0733441			0.0862867	0.0604015	6.83323			7.95666	5.70981	3543.73	603.303	631.916
	E03	19.1	V8	537.156	134.289		Manual	Droplets Analyzed Manually	DQ	Unknown	Unknown	ddPCR Multiplex Supermix	Cy5	2685.78	537.156		141.387	127.23	13668	1384	12284	19.7639	1.60153			1.71515	1.4879	2		5800			4.16637	36.8117	V2	0.800764			0.857576	0.743951	44.468			46.22	42.716	8180.98	-193.992	654.044
	E03	19.1	V2	670.804	167.701		Manual	Droplets Analyzed Manually	DQ	Unknown	Unknown	ddPCR Multiplex Supermix	Cy5.5	3354.02	670.804		175.69	159.762	13668	1706	11962	19.7639								6600			1.86489	8.93291												8388.32	3907.21	4466.53
	E04	19.2	V1	0	0		Manual	Droplets Analyzed Manually	DQ	Unknown	Unknown	ddPCR Multiplex Supermix	FAM	0	0		0.245181	0	15372	0	15372	0	0					2		4500				91.5	V2												604.387	604.387
	E04	19.2	V5	11.469	2.86725		Manual	Droplets Analyzed Manually	DQ	Unknown	Unknown	ddPCR Multiplex Supermix	HEX	57.345	11.469		3.92938	2.01671	15372	35	15337	0	0.0622229			0.0833041	0.0411418	2		2400			6.20956	25.0118	V2	0.0311115			0.041652	0.0205709	3.01727			4.00868	2.02586	3814.9	610.566	617.862
	E04	19.2	V8	259.596	64.8989		Manual	Droplets Analyzed Manually	DQ	Unknown	Unknown	ddPCR Multiplex Supermix	Cy5	1297.98	259.596		69.4829	60.3316	15372	773	14599	0	1.40839			1.53831	1.27847	2		5800			5.57449	58.5414	V2	0.704194			0.769155	0.639233	41.3212			43.558	39.0845	8395.68	-196.234	235.821
	E04	19.2	V2	368.642	92.1606		Manual	Droplets Analyzed Manually	DQ	Unknown	Unknown	ddPCR Multiplex Supermix	Cy5.5	1843.21	368.642		97.6551	86.6899	15372	1086	14286	0								6600			2.50108	12.4362												8801.51	3870.4	4218.77
	E05	19.3	V1	0.292178	0.0730444		Manual	Droplets Analyzed Manually	DQ	Unknown	Unknown	ddPCR Multiplex Supermix	FAM	1.46089	0.292178		0.348898	0.00306778	17221	1	17220	0	0.00106577			0.00358921	0	2		4500				86.0199	V2	0.000532884			0.0017946	0	0.05326			0.179298	0	6277.45	627.899	628.227
	E05	19.3	V5	3.79963	0.949909		Manual	Droplets Analyzed Manually	DQ	Unknown	Unknown	ddPCR Multiplex Supermix	HEX	18.9982	3.79963		1.56883	0.520242	17221	13	17208	0	0.0138598			0.0215367	0.00618289	2		2400			3.80927	21.6534	V2	0.0069299			0.0107684	0.00309144	0.688221			1.0668	0.30964	3636.53	657.951	660.199
	E05	19.3	V8	357.14	89.2851		Manual	Droplets Analyzed Manually	DQ	Unknown	Unknown	ddPCR Multiplex Supermix	Cy5	1785.7	357.14		94.3909	84.1999	17221	1180	16041	0.014837	1.30273			1.39863	1.20682	2		5800			3.41953	41.0137	V2	0.651364			0.699317	0.603411	39.444			41.2025	37.6856	7823.66	-196.451	353.095
	E05	19.3	V2	548.296	137.074		Manual	Droplets Analyzed Manually	DQ	Unknown	Unknown	ddPCR Multiplex Supermix	Cy5.5	2741.48	548.296		143.465	130.715	17221	1778	15443	0.014837								6600			2.4542	10.8641												8583.02	4365.47	4800.91
	E06	19.4	V1	0.587408	0.146852		Manual	Droplets Analyzed Manually	DQ	Unknown	Unknown	ddPCR Multiplex Supermix	FAM	2.93704	0.587408		0.470428	0.022247	17132	2	17130	0	0.00172065			0.00434728	0	2		4500			9.34862	77.96	V2	0.000860323			0.00217364	0	0.0859584			0.217064	0	6512.61	716.104	716.781
	E06	19.4	V5	16.7681	4.19202		Manual	Droplets Analyzed Manually	DQ	Unknown	Unknown	ddPCR Multiplex Supermix	HEX	83.8404	16.7681		5.3809	3.1932	17132	57	17075	0	0.0491173			0.0620993	0.0361353	2		2400			7.48255	20.5432	V2	0.0245587			0.0310497	0.0180677	2.397			3.01535	1.77864	4052.89	727.736	738.799
	E06	19.4	V8	511.81	127.952		Manual	Droplets Analyzed Manually	DQ	Unknown	Unknown	ddPCR Multiplex Supermix	Cy5	2559.05	511.81		134.131	121.804	17132	1657	15475	0	1.4992			1.59508	1.40332	2		5800			4.3544	49.7282	V2	0.749601			0.797542	0.70166	42.8441			44.4103	41.278	8468.75	-180.514	656.039
	E06	19.4	V2	682.776	170.694		Manual	Droplets Analyzed Manually	DQ	Unknown	Unknown	ddPCR Multiplex Supermix	Cy5.5	3413.88	682.776		177.896	163.534	17132	2174	14958	0								6600			2.56404	7.65061												9003.54	4838.12	5366.7
	E07	19.5	V1	0.327046	0.0817616		Manual	Droplets Analyzed Manually	DQ	Unknown	Unknown	ddPCR Multiplex Supermix	FAM	1.63523	0.327046		0.390541	0.00343388	15385	1	15384	0	0.00150397			0.00506528	0	2		4500				89.1118	V2	0.000751987			0.00253264	0	0.0751421			0.25294	0	7258.03	653.392	653.821
	E07	19.5	V5	2.28977	0.572443		Manual	Droplets Analyzed Manually	DQ	Unknown	Unknown	ddPCR Multiplex Supermix	HEX	11.4489	2.28977		1.11503	0.243175	15385	7	15378	0	0.0105299			0.0185694	0.00249029	2		2400			6.64905	24.9685	V2	0.00526493			0.00928472	0.00124515	0.523736			0.921515	0.125957	4054.03	654.841	656.388
	E07	19.5	V8	286.993	71.7483		Manual	Droplets Analyzed Manually	DQ	Unknown	Unknown	ddPCR Multiplex Supermix	Cy5	1434.97	286.993		76.5732	66.9419	15385	853	14532	0	1.31978			1.43425	1.20532	2		5800			6.54069	72.8553	V2	0.659891			0.717124	0.602658	39.7551			41.8323	37.6778	8855.69	-197.578	304.368
	E07	19.5	V2	434.91	108.728		Manual	Droplets Analyzed Manually	DQ	Unknown	Unknown	ddPCR Multiplex Supermix	Cy5.5	2174.55	434.91		114.714	102.769	15385	1274	14111	0								6600			2.74613	12.3818												9219.13	4114.95	4537.62
	E08	19.6	V1	0.315165	0.0787912		Manual	Droplets Analyzed Manually	DQ	Unknown	Unknown	ddPCR Multiplex Supermix	FAM	1.57582	0.315165		0.376351	0.00330913	15965	1	15964	0	0.00180063			0.00606458	0	2		4500				81.221	V2	0.000900313			0.00303229	0	0.0899503			0.302765	0	7150.34	633.828	634.236
	E08	19.6	V5	6.93819	1.73455		Manual	Droplets Analyzed Manually	DQ	Unknown	Unknown	ddPCR Multiplex Supermix	HEX	34.6909	6.93819		2.56806	1.10471	15965	22	15943	0	0.0396398			0.0565284	0.0227513	2		2400			8.42431	22.786	V2	0.0198199			0.0282642	0.0113757	1.94347			2.7554	1.13155	3862.84	622.555	627.021
	E08	19.6	V8	289.611	72.4026		Manual	Droplets Analyzed Manually	DQ	Unknown	Unknown	ddPCR Multiplex Supermix	Cy5	1448.05	289.611		77.1611	67.6621	15965	893	15072	0	1.65463			1.80155	1.5077	2		5800			5.45328	117.271	V2	0.827314			0.900777	0.753851	45.2749			47.475	43.0748	8573.37	-196.254	294.274
	E08	19.6	V2	350.061	87.5153		Manual	Droplets Analyzed Manually	DQ	Unknown	Unknown	ddPCR Multiplex Supermix	Cy5.5	1750.31	350.061		92.7638	82.2886	15965	1073	14892	0								6600			2.25227	11.9688												8851.81	4069.34	4390.77
	E09	19.7	V1	2.60528	0.65132		Manual	Droplets Analyzed Manually	DQ	Unknown	Unknown	ddPCR Multiplex Supermix	FAM	13.0264	2.60528		1.21979	0.294843	15454	8	15446	0	0.00217467			0.00371984	0.000629509	2		4500			4.46164	46.6927	V2	0.00108734			0.00185992	0.000314755	0.108616			0.185706	0.0315251	4924.47	777.49	779.636
	E09	19.7	V5	31.6804	7.92009		Manual	Droplets Analyzed Manually	DQ	Unknown	Unknown	ddPCR Multiplex Supermix	HEX	158.402	31.6804		9.6105	6.44178	15454	97	15357	0	0.0264442			0.0317781	0.0211102	2		2400			2.05595	13.7991	V2	0.0132221			0.0158891	0.0105551	1.30495			1.56474	1.04517	3156.55	816.907	831.592
	E09	19.7	V8	719.804	179.951		Manual	Droplets Analyzed Manually	DQ	Unknown	Unknown	ddPCR Multiplex Supermix	Cy5	3599.02	719.804		187.753	172.197	15454	2060	13394	0	0.600833			0.631095	0.570571	2		3779.54			1.21059	2.62762	V2	0.300417			0.315547	0.285286	23.1016			23.9963	22.2068	4681.86	437.664	1003.41
	E09	19.7	V2	2396.02	599.005		Manual	Droplets Analyzed Manually	DQ	Unknown	Unknown	ddPCR Multiplex Supermix	Cy5.5	11980.1	2396.02		614.59	583.611	15454	5855	9599	0								6600			1.715	2.06385												7313.65	6102.09	6561.11
	E10	19.8	V1	6.88964	1.72241		Manual	Droplets Analyzed Manually	DQ	Unknown	Unknown	ddPCR Multiplex Supermix	FAM	34.4482	6.88964		2.51027	1.11987	17539	24	17515	0	0.0323186			0.0454706	0.0191667	2		4500			4.24423	91.1407	V2	0.0161593			0.0227353	0.00958334	1.59023			2.22708	0.953385	6826.7	634.496	642.97
	E10	19.8	V5	23.0023	5.75056		Manual	Droplets Analyzed Manually	DQ	Unknown	Unknown	ddPCR Multiplex Supermix	HEX	115.011	23.0023		7.10981	4.57747	17539	80	17459	0	0.107901			0.132311	0.0834914	2		2400			5.45784	21.6557	V2	0.0539506			0.0661556	0.0417457	5.1189			6.21764	4.02016	3764.65	621.391	635.729
	E10	19.8	V8	440.428	110.107		Manual	Droplets Analyzed Manually	DQ	Unknown	Unknown	ddPCR Multiplex Supermix	Cy5	2202.14	440.428		115.75	104.489	17539	1470	16069	0.814785	2.066			2.21659	1.91542	2		5800			5.51364	40.1556	V2	1.033			1.10829	0.957709	50.8116			52.6333	48.9899	8425.44	-195.228	527.298
	E10	19.8	V2	426.357	106.589		Manual	Droplets Analyzed Manually	DQ	Unknown	Unknown	ddPCR Multiplex Supermix	Cy5.5	2131.79	426.357		112.137	101.066	17539	1425	16114	0.814785								6600			2.1601	11.0056												8557.3	4004.39	4374.3
	E11	19.9	V1	0.271963	0.0679907		Manual	Droplets Analyzed Manually	DQ	Unknown	Unknown	ddPCR Multiplex Supermix	FAM	1.35981	0.271963		0.324757	0.00285553	18501	1	18500	0	0.00270809			0.00912185	0	2		4500				104.408	V2	0.00135405			0.00456092	0	0.135222			0.455043	0	7228.05	627.719	628.076
	E11	19.9	V5	23.9892	5.99729		Manual	Droplets Analyzed Manually	DQ	Unknown	Unknown	ddPCR Multiplex Supermix	HEX	119.946	23.9892		7.34441	4.82667	18501	88	18413	0	0.238874			0.291949	0.185799	2		2400			9.53584	24.1045	V2	0.119437			0.145975	0.0928996	10.6694			12.7871	8.55171	3864.48	642.085	657.412
	E11	19.9	V8	139.247	34.8117		Manual	Droplets Analyzed Manually	DQ	Unknown	Unknown	ddPCR Multiplex Supermix	Cy5	696.233	139.247		37.8517	31.779	18501	505	17996	0	1.38656			1.54413	1.22899	2		5800			6.72268	82.3249	V2	0.693281			0.772066	0.614495	40.943			43.6909	38.1952	8519.94	-200.402	37.6273
	E11	19.9	V2	200.852	50.213		Manual	Droplets Analyzed Manually	DQ	Unknown	Unknown	ddPCR Multiplex Supermix	Cy5.5	1004.26	200.852		53.8762	46.5604	18501	724	17777	0								6600			2.62195	15.0408												8805.3	3982.82	4171.54
	E12	19.10	V1	0.600161	0.15004		Manual	Droplets Analyzed Manually	DQ	Unknown	Unknown	ddPCR Multiplex Supermix	FAM	3.0008	0.600161		0.480642	0.0227299	16768	2	16766	0	0.00347669			0.00878593	0	2		4500			7.74282	80.4824	V2	0.00173835			0.00439297	0	0.173533			0.438074	0	6934.42	666.886	667.633
	E12	19.10	V5	8.10821	2.02705		Manual	Droplets Analyzed Manually	DQ	Unknown	Unknown	ddPCR Multiplex Supermix	HEX	40.5411	8.10821		2.89465	1.35326	16768	27	16741	0	0.0469703			0.065041	0.0288997	2		2400			9.25173	21.3169	V2	0.0234852			0.0325205	0.0144499	2.29463			3.15717	1.43209	3888.63	662.475	667.67
	E12	19.10	V8	269.336	67.3341		Manual	Droplets Analyzed Manually	DQ	Unknown	Unknown	ddPCR Multiplex Supermix	Cy5	1346.68	269.336		71.8067	62.8774	16768	874	15894	0.850646	1.56025			1.69851	1.42199	2		5800			5.27263	65.665	V2	0.780124			0.849255	0.710994	43.8241			46.0057	41.6426	8404.65	-199.652	248.831
	E12	19.10	V2	345.248	86.312		Manual	Droplets Analyzed Manually	DQ	Unknown	Unknown	ddPCR Multiplex Supermix	Cy5.5	1726.24	345.248		91.3964	81.2481	16768	1112	15656	0.850646								6600			2.04796	11.5503												8571.99	4410.16	4686.16
	F01	20.1	V1	1.05189	0.262972		Manual	Droplets Analyzed Manually	DQ	Unknown	Unknown	ddPCR Multiplex Supermix	FAM	5.25944	1.05189		0.620111	0.0793461	19135	4	19131	0	0.00426979			0.00866436	0	2		4500			6.53032	78.0621	V2	0.00213489			0.00433218	0	0.213035			0.431828	0	6645	593.398	594.663
	F01	20.1	V5	3.68257	0.920643		Manual	Droplets Analyzed Manually	DQ	Unknown	Unknown	ddPCR Multiplex Supermix	HEX	18.4129	3.68257		1.49481	0.516661	19135	14	19121	0	0.0149482			0.0229193	0.006977	2		2400			8.27286	25.0161	V2	0.00747408			0.0114597	0.0034885	0.741863			1.13453	0.349197	3803.13	606.768	609.106
	F01	20.1	V8	340.471	85.1177		Manual	Droplets Analyzed Manually	DQ	Unknown	Unknown	ddPCR Multiplex Supermix	Cy5	1702.35	340.471		89.8424	80.4107	19135	1252	17883	0	1.38203			1.48191	1.28214	2		5800			5.82466	61.0959	V2	0.691013			0.740955	0.641071	40.8639			42.6104	39.1173	8415.75	-198.864	364.789
	F01	20.1	V2	492.712	123.178		Manual	Droplets Analyzed Manually	DQ	Unknown	Unknown	ddPCR Multiplex Supermix	Cy5.5	2463.56	492.712		128.908	117.474	19135	1785	17350	0								6600			3.15608	13.1772												8973.54	3838.08	4317.13
	F02	20.2	V1	0.297816	0.0744539		Manual	Droplets Analyzed Manually	DQ	Unknown	Unknown	ddPCR Multiplex Supermix	FAM	1.48908	0.297816		0.355632	0.00312698	16895	1	16894	0	0.000914696			0.00308039	0	2		4500				89.1353	V2	0.000457348			0.00154019	0	0.0457139			0.153899	0	7119.24	547.813	548.202
	F02	20.2	V5	27.1737	6.79342		Manual	Droplets Analyzed Manually	DQ	Unknown	Unknown	ddPCR Multiplex Supermix	HEX	135.868	27.1737		8.29283	5.48758	16895	91	16804	0	0.0834598			0.101067	0.065853	2		2400			7.54458	28.8292	V2	0.0417299			0.0505333	0.0329265	4.00583			4.81705	3.1946	3753.98	556.077	573.301
	F02	20.2	V8	528.958	132.239		Manual	Droplets Analyzed Manually	DQ	Unknown	Unknown	ddPCR Multiplex Supermix	Cy5	2644.79	528.958		138.571	125.94	16895	1686	15209	0	1.62461			1.72935	1.51988	2		5800			5.50391	44.9713	V2	0.812307			0.864676	0.759938	44.8217			46.4162	43.2272	8473.71	-157.971	703.409
	F02	20.2	V2	651.18	162.795		Manual	Droplets Analyzed Manually	DQ	Unknown	Unknown	ddPCR Multiplex Supermix	Cy5.5	3255.9	651.18		169.865	155.764	16895	2051	14844	0								6600			2.50385	8.75929												8630.51	3011.72	3693.83
	F03	20.3	V1	0.364928	0.091232		Manual	Droplets Analyzed Manually	DQ	Unknown	Unknown	ddPCR Multiplex Supermix	FAM	1.82464	0.364928		0.435784	0.00383161	13788	1	13787	0	0.00141327			0.00475981	0	2		4500				84.8464	V2	0.000706636			0.0023799	0	0.0706137			0.237704	0	7158	556.144	556.623
	F03	20.3	V5	25.9759	6.49397		Manual	Droplets Analyzed Manually	DQ	Unknown	Unknown	ddPCR Multiplex Supermix	HEX	129.879	25.9759		8.13126	5.09384	13788	71	13717	0	0.100598			0.124731	0.0764646	2		2400			5.99056	27.8331	V2	0.050299			0.0623656	0.0382323	4.78901			5.88287	3.69516	3712.5	547.043	563.343
	F03	20.3	V8	498.669	124.667		Manual	Droplets Analyzed Manually	DQ	Unknown	Unknown	ddPCR Multiplex Supermix	Cy5	2493.35	498.669		131.463	117.908	13788	1301	12487	0	1.93122			2.07847	1.78396	2		5800			4.63888	34.6727	V2	0.965609			1.03924	0.891981	49.1252			51.0309	47.2195	8261.7	-165.773	629.422
	F03	20.3	V2	516.43	129.107		Manual	Droplets Analyzed Manually	DQ	Unknown	Unknown	ddPCR Multiplex Supermix	Cy5.5	2582.15	516.43		136.029	122.223	13788	1345	12443	0								6600			2.51611	11.3261												8644.38	3198.13	3729.4
	F04	20.4	V1	0	0		Manual	Droplets Analyzed Manually	DQ	Unknown	Unknown	ddPCR Multiplex Supermix	FAM	0	0		0.261116	0	14434	0	14434	0	0					2		4500				77.8463	V2												617.192	617.192
	F04	20.4	V5	8.37295	2.09324		Manual	Droplets Analyzed Manually	DQ	Unknown	Unknown	ddPCR Multiplex Supermix	HEX	41.8648	8.37295		3.05092	1.36091	14434	24	14410	0	0.0437211			0.0615663	0.025876	2		2400			6.6481	22.6372	V2	0.0218606			0.0307832	0.012938	2.13929			2.99378	1.2848	3801.05	628.452	633.727
	F04	20.4	V8	342.555	85.6387		Manual	Droplets Analyzed Manually	DQ	Unknown	Unknown	ddPCR Multiplex Supermix	Cy5	1712.77	342.555		91.0974	80.2035	14434	950	13484	0	1.78872			1.94546	1.63198	2		5800			4.75116	49.2475	V2	0.894361			0.972729	0.815992	47.2117			49.3956	45.0279	8233.84	-197.654	357.28
	F04	20.4	V2	383.016	95.7541		Manual	Droplets Analyzed Manually	DQ	Unknown	Unknown	ddPCR Multiplex Supermix	Cy5.5	1915.08	383.016		101.539	89.9959	14434	1058	13376	0								6600			2.4396	12.1185												8741.14	4064.34	4407.14
	F05	20.5	V1	0.814523	0.203631		Manual	Droplets Analyzed Manually	DQ	Unknown	Unknown	ddPCR Multiplex Supermix	FAM	4.07262	0.814523		0.539762	0.0483254	18533	3	18530	0	0.00834839			0.0184411	0	2		4500			1.53053	90.3727	V2	0.0041742			0.00922055	0	0.415685			0.916133	0	4956.66	704.885	705.573
	F05	20.5	V5	5.97624	1.49406		Manual	Droplets Analyzed Manually	DQ	Unknown	Unknown	ddPCR Multiplex Supermix	HEX	29.8812	5.97624		2.21191	0.951578	18533	22	18511	0	0.061253			0.087481	0.035025	2		2400			4.35805	15.2225	V2	0.0306265			0.0437405	0.0175125	2.97164			4.20626	1.73702	3211.81	787.946	790.823
	F05	20.5	V8	125.903	31.4757		Manual	Droplets Analyzed Manually	DQ	Unknown	Unknown	ddPCR Multiplex Supermix	Cy5	629.513	125.903		34.3617	28.5962	18533	458	18075	0	1.29043			1.44223	1.13863	2		3165.73			1.298	11.354	V2	0.645215			0.721115	0.569315	39.2177			42.0218	36.4135	4094.68	-132.059	-27.6048
	F05	20.5	V2	195.133	48.7832		Manual	Droplets Analyzed Manually	DQ	Unknown	Unknown	ddPCR Multiplex Supermix	Cy5.5	975.665	195.133		52.3897	45.1871	18533	705	17828	0								6600			1.653	4.38509												7169.37	5696.44	5752.47
	F06	20.6	V1	1.84358	0.460896		Manual	Droplets Analyzed Manually	DQ	Unknown	Unknown	ddPCR Multiplex Supermix	FAM	9.21792	1.84358		0.942251	0.180497	16378	6	16372	0	0.0250064			0.0457939	0.00421899	2		4500			3.00499	80.2077	V2	0.0125032			0.0228969	0.00210949	1.23488			2.24874	0.221021	6295.69	739.798	741.833
	F06	20.6	V5	5.22524	1.30631		Manual	Droplets Analyzed Manually	DQ	Unknown	Unknown	ddPCR Multiplex Supermix	HEX	26.1262	5.22524		2.03413	0.777245	16378	17	16361	0	0.0708754			0.105565	0.0361853	2		2400			4.44846	19.1601	V2	0.0354377			0.0527827	0.0180927	3.42248			5.04029	1.80468	3933.99	750.142	753.447
	F06	20.6	V8	170.913	42.7282		Manual	Droplets Analyzed Manually	DQ	Unknown	Unknown	ddPCR Multiplex Supermix	Cy5	854.564	170.913		46.3143	39.1524	16378	547	15831	0.343798	2.31827			2.60358	2.03296	2		5800			3.12267	53.6531	V2	1.15913			1.30179	1.01648	53.6851			56.7452	50.6251	8049.4	-177.104	97.6482
	F06	20.6	V2	147.449	36.8622		Manual	Droplets Analyzed Manually	DQ	Unknown	Unknown	ddPCR Multiplex Supermix	Cy5.5	737.244	147.449		40.1888	33.5444	16378	473	15905	0.343798								6600			2.54714	7.19631												8799.88	5112.59	5219.08
	F07	20.7	V1	#VALUE!	No Call		CHECK	Droplet Count < 1000	DQ	Unknown	Unknown	ddPCR Multiplex Supermix	FAM		#VALUE!				0	-1	-1	0								4500
	F07	20.7	V5	#VALUE!	No Call		CHECK	Droplet Count < 1000	DQ	Unknown	Unknown	ddPCR Multiplex Supermix	HEX		#VALUE!				0	-1	-1	0								2400
	F07	20.7	V8	#VALUE!	No Call		CHECK	Droplet Count < 1000	DQ	Unknown	Unknown	ddPCR Multiplex Supermix	Cy5		#VALUE!				0	-1	-1	0								5800
	F07	20.7	V2	#VALUE!	No Call		CHECK	Droplet Count < 1000	DQ	Unknown	Unknown	ddPCR Multiplex Supermix	Cy5.5		#VALUE!				0	-1	-1	0								6600
	F08	20.8	V1	0	0		Manual	Droplets Analyzed Manually	DQ	Unknown	Unknown	ddPCR Multiplex Supermix	FAM	0	0		0.231122	0	16307	0	16307	0	0					2		4500				92.2003	V2												628.717	628.717
	F08	20.8	V5	4.32149	1.08037		Manual	Droplets Analyzed Manually	DQ	Unknown	Unknown	ddPCR Multiplex Supermix	HEX	21.6074	4.32149		1.75422	0.606283	16307	14	16293	0	0.0421645			0.0647982	0.0195308	2		2400			3.48734	24.3251	V2	0.0210822			0.0323991	0.00976538	2.0647			3.15013	0.979259	3767.09	628.594	631.288
	F08	20.8	V8	244.991	61.2479		Manual	Droplets Analyzed Manually	DQ	Unknown	Unknown	ddPCR Multiplex Supermix	Cy5	1224.96	244.991		65.5679	56.9426	16307	775	15532	0	2.39037			2.63947	2.14127	2		5800			5.44789	64.3302	V2	1.19518			1.31973	1.07063	54.4457			57.0304	51.8611	8562.76	-196.972	219.34
	F08	20.8	V2	204.982	51.2456		Manual	Droplets Analyzed Manually	DQ	Unknown	Unknown	ddPCR Multiplex Supermix	Cy5.5	1024.91	204.982		55.1886	47.3148	16307	651	15656	0								6600			1.52627	11.7444												8217.24	3992.31	4160.97
	F09	20.9	V1	0.309923	0.0774808		Manual	Droplets Analyzed Manually	DQ	Unknown	Unknown	ddPCR Multiplex Supermix	FAM	1.54962	0.309923		0.370091	0.0032541	16235	1	16234	0	0.999969			3.81637	0	2		4500				66.5612	V2	0.499985			1.90818	0	33.3326			95.9206	0	4518.33	814.762	814.99
	F09	20.9	V5	2.47992	0.61998		Manual	Droplets Analyzed Manually	DQ	Unknown	Unknown	ddPCR Multiplex Supermix	HEX	12.3996	2.47992		1.16108	0.280658	16235	8	16227	0	8.00148			21.4686	0	2		2400			3.22197	12.6003	V2	4.00074			10.7343	0	80.003			106.929	53.0767	2967.94	904.665	905.682
	F09	20.9	V8	54.216	13.554		Manual	Droplets Analyzed Manually	DQ	Unknown	Unknown	ddPCR Multiplex Supermix	Cy5	271.08	54.216		15.5696	11.5417	16235	174	16061	0	174.928			443.127	0	2		2014.83			0.901191	9.28825	V2	87.4642			221.563	0	98.8696			100.583	97.1561	2337.37	-105.524	-79.342
	F09	20.9	V2	0.619865	0.154966		Manual	Droplets Analyzed Manually	DQ	Unknown	Unknown	ddPCR Multiplex Supermix	Cy5.5	3.09933	0.619865		0.496424	0.0234762	16235	2	16233	0								7846.8			1.79203	4.62644												7913.95	6586.19	6586.35
	F10	20.10	V1	0.569587	0.142397		Manual	Droplets Analyzed Manually	DQ	Unknown	Unknown	ddPCR Multiplex Supermix	FAM	2.84793	0.569587		0.456154	0.0215721	17668	2	17666	0	0.0025555			0.00645723	0	2		4500			9.65975	79.3331	V2	0.00127775			0.00322861	0	0.127612			0.322201	0	6877.34	621.993	622.701
	F10	20.10	V5	72.8584	18.2146		Manual	Droplets Analyzed Manually	DQ	Unknown	Unknown	ddPCR Multiplex Supermix	HEX	364.292	72.8584		20.4567	15.9765	17668	254	17414	0	0.326886			0.370364	0.283408	2		2400			8.53635	22.3264	V2	0.163443			0.185182	0.141704	14.0482			15.6542	12.4422	3815.27	614.085	660.106
	F10	20.10	V8	333.463	83.3657		Manual	Droplets Analyzed Manually	DQ	Unknown	Unknown	ddPCR Multiplex Supermix	Cy5	1667.31	333.463		88.2303	78.5199	17668	1133	16535	0	1.49611			1.61159	1.38063	2		5800			6.41064	100.085	V2	0.748055			0.805797	0.690314	42.7936			44.6832	40.9039	8454.42	-198.802	356.105
	F10	20.10	V2	445.773	111.443		Manual	Droplets Analyzed Manually	DQ	Unknown	Unknown	ddPCR Multiplex Supermix	Cy5.5	2228.87	445.773		117.101	105.811	17668	1498	16170	0								6600			2.52547	13.1298												8793.28	3933.77	4345.79
	F11	21.1	V1	5.9491	1.48727		Manual	Droplets Analyzed Manually	DQ	Unknown	Unknown	ddPCR Multiplex Supermix	FAM	29.7455	5.9491		2.24192	0.924803	16925	20	16905	0	0.0467977			0.0677615	0.0258338	2		4500			3.56711	79.3923	V2	0.0233988			0.0338807	0.0129169	2.28638			3.28719	1.28558	6131.22	662.248	668.711
	F11	21.1	V5	9.81978	2.45495		Manual	Droplets Analyzed Manually	DQ	Unknown	Unknown	ddPCR Multiplex Supermix	HEX	49.0989	9.81978		3.3943	1.70761	16925	33	16892	0	0.0772458			0.104295	0.0501967	2		2400			6.79985	20.2659	V2	0.0386229			0.0521475	0.0250983	3.71867			4.97241	2.46493	3711.1	668.362	674.295
	F11	21.1	V8	334.939	83.7348		Manual	Droplets Analyzed Manually	DQ	Unknown	Unknown	ddPCR Multiplex Supermix	Cy5	1674.7	334.939		88.7166	78.7726	16925	1090	15835	0	2.63475			2.87236	2.39714	2		5800			2.70379	21.154	V2	1.31737			1.43618	1.19857	56.8477			59.06	54.6354	7565.53	-183.187	315.844
	F11	21.1	V2	254.248	63.5619		Manual	Droplets Analyzed Manually	DQ	Unknown	Unknown	ddPCR Multiplex Supermix	Cy5.5	1271.24	254.248		67.8837	59.2549	16925	834	16091	0								6600			2.25199	9.11578												8258.33	4640.07	4818.36
	F12	21.2	V1	0.311709	0.0779272		Manual	Droplets Analyzed Manually	DQ	Unknown	Unknown	ddPCR Multiplex Supermix	FAM	1.55854	0.311709		0.372224	0.00327284	16142	1	16141	0	0.0177957			0.0600517	0	2		4500				101.409	V2	0.00889784			0.0300259	0	0.881936			2.95764	0	5113.96	703.64	703.913
	F12	21.2	V5	0.623437	0.155859		Manual	Droplets Analyzed Manually	DQ	Unknown	Unknown	ddPCR Multiplex Supermix	HEX	3.11718	0.623437		0.499285	0.0236114	16142	2	16140	0	0.0355924			0.0903041	0	2		2400			13.8646	18.9602	V2	0.0177962			0.045152	0	1.74851			4.38926	0	3404.34	731.298	731.629
	F12	21.2	V8	31.2669	7.81671		Manual	Droplets Analyzed Manually	DQ	Unknown	Unknown	ddPCR Multiplex Supermix	Cy5	156.334	31.2669		9.34973	6.28557	16142	100	16042	0.0241735	1.78505			2.2664	1.30369	2		4546.8			1.35677	15.3685	V2	0.892523			1.1332	0.651846	47.1605			53.8802	40.4407	5434.58	-155.519	-120.888
	F12	21.2	V2	35.032	8.75799		Manual	Droplets Analyzed Manually	DQ	Unknown	Unknown	ddPCR Multiplex Supermix	Cy5.5	175.16	35.032		10.381	7.13703	16142	112	16030	0.0241735								6600			1.78661	5.96614												7312.2	5437.15	5450.16
	G01	21.3	V1	1.03848	0.259621		Manual	Droplets Analyzed Manually	DQ	Unknown	Unknown	ddPCR Multiplex Supermix	FAM	5.19241	1.03848		0.612206	0.0783349	19382	4	19378	0	0.0310464			0.0631933	0	2		4500			3.47379	98.0915	V2	0.0155232			0.0315966	0	1.52859			3.08717	0	6328.89	587.714	588.899
	G01	21.3	V5	2.07718	0.519295		Manual	Droplets Analyzed Manually	DQ	Unknown	Unknown	ddPCR Multiplex Supermix	HEX	10.3859	2.07718		0.97249	0.235084	19382	8	19374	0	0.0620992			0.106841	0.0173569	2		2400			12.9384	25.8186	V2	0.0310496			0.0534207	0.00867845	3.01145			5.11586	0.907051	3760.34	606.099	607.401
	G01	21.3	V8	84.2913	21.0728		Manual	Droplets Analyzed Manually	DQ	Unknown	Unknown	ddPCR Multiplex Supermix	Cy5	421.457	84.2913		23.3767	18.7732	19382	322	19060	0	2.51997			2.93356	2.10637	2		5800			4.52826	127.389	V2	1.25998			1.46678	1.05319	55.7519			59.8007	51.703	8227.94	-198.891	-58.8932
	G01	21.3	V2	66.8988	16.7247		Manual	Droplets Analyzed Manually	DQ	Unknown	Unknown	ddPCR Multiplex Supermix	Cy5.5	334.494	66.8988		18.7752	14.6776	19382	256	19126	0								6600			2.7943	16.1697												8799.83	3771.03	3837.45
	G02	21.4	V1	1.15712	0.28928		Manual	Droplets Analyzed Manually	DQ	Unknown	Unknown	ddPCR Multiplex Supermix	FAM	5.7856	1.15712		0.682156	0.0872832	17395	4	17391	0	0.037157			0.0756847	0	2		4500			6.84105	91.4243	V2	0.0185785			0.0378424	0	1.82396			3.68072	0	6529.29	588.643	590.009
	G02	21.4	V5	4.34057	1.08514		Manual	Droplets Analyzed Manually	DQ	Unknown	Unknown	ddPCR Multiplex Supermix	HEX	21.7029	4.34057		1.73523	0.622251	17395	15	17380	0	0.139383			0.213261	0.0655044	2		2400			9.12881	26.9666	V2	0.0696915			0.106631	0.0327522	6.5151			9.74338	3.28682	3679.3	591.41	594.073
	G02	21.4	V8	91.0641	22.766		Manual	Droplets Analyzed Manually	DQ	Unknown	Unknown	ddPCR Multiplex Supermix	Cy5	455.32	91.0641		25.2948	20.2423	17395	312	17083	0	2.92422			3.43294	2.4155	2		5800			3.5992	56.75	V2	1.46211			1.71647	1.20775	59.3844			63.5804	55.1884	8121.01	-195.163	-46.0024
	G02	21.4	V2	62.2827	15.5707		Manual	Droplets Analyzed Manually	DQ	Unknown	Unknown	ddPCR Multiplex Supermix	Cy5.5	311.413	62.2827		17.6586	13.4862	17395	214	17181	0								6600			2.66177	15.7718												8817.48	3750.8	3813.13
	G03	21.5	V1	0.373599	0.0933998		Manual	Droplets Analyzed Manually	DQ	Unknown	Unknown	ddPCR Multiplex Supermix	FAM	1.868	0.373599		0.44614	0.00392265	13468	1	13467	0	0.0153108			0.0516521	0	2		4500				102.713	V2	0.00765541			0.025826	0	0.759725			2.54928	0	5958.82	608.838	609.236
	G03	21.5	V5	3.73724	0.93431		Manual	Droplets Analyzed Manually	DQ	Unknown	Unknown	ddPCR Multiplex Supermix	HEX	18.6862	3.73724		1.64616	0.465106	13468	10	13458	0	0.153159			0.25348	0.0528391	2		2400			5.31362	25.7459	V2	0.0765797			0.12674	0.0264195	7.11324			11.441	2.78545	3739.61	603.399	605.728
	G03	21.5	V8	55.5967	13.8992		Manual	Droplets Analyzed Manually	DQ	Unknown	Unknown	ddPCR Multiplex Supermix	Cy5	277.983	55.5967		16.1405	11.6618	13468	148	13320	0	2.27846			2.81527	1.74165	2		5800			4.60249	378.911	V2	1.13923			1.40763	0.870825	53.2542			59.1193	47.3891	8400.83	-198.554	-104.056
	G03	21.5	V2	48.802	12.2005		Manual	Droplets Analyzed Manually	DQ	Unknown	Unknown	ddPCR Multiplex Supermix	Cy5.5	244.01	48.802		14.2996	10.1049	13468	130	13338	0								6600			2.13193	15.7804												8689.76	3823.54	3870.52
	G04	21.6	V1	#VALUE!	No Call		CHECK	Droplet Count < 1000	DQ	Unknown	Unknown	ddPCR Multiplex Supermix	FAM		#VALUE!				0	-1	-1	0								4500
	G04	21.6	V5	#VALUE!	No Call		CHECK	Droplet Count < 1000	DQ	Unknown	Unknown	ddPCR Multiplex Supermix	HEX		#VALUE!				0	-1	-1	0								2400
	G04	21.6	V8	#VALUE!	No Call		CHECK	Droplet Count < 1000	DQ	Unknown	Unknown	ddPCR Multiplex Supermix	Cy5		#VALUE!				0	-1	-1	0								5800
	G04	21.6	V2	#VALUE!	No Call		CHECK	Droplet Count < 1000	DQ	Unknown	Unknown	ddPCR Multiplex Supermix	Cy5.5		#VALUE!				0	-1	-1	0								6600
	G05	21.7	V1	1.12134	0.280335		Manual	Droplets Analyzed Manually	DQ	Unknown	Unknown	ddPCR Multiplex Supermix	FAM	5.60669	1.12134		0.661059	0.0845844	17950	4	17946	0	0.0166557			0.0338464	0	2		4500			8.15372	81.1532	V2	0.00832783			0.0169232	0	0.825905			1.6713	0	7015.56	611.605	613.032
	G05	21.7	V5	0.280311	0.0700778		Manual	Droplets Analyzed Manually	DQ	Unknown	Unknown	ddPCR Multiplex Supermix	HEX	1.40156	0.280311		0.334727	0.00294319	17950	1	17949	0	0.00416357			0.0140269	0	2		2400				25.2112	V2	0.00208178			0.00701345	0	0.207746			0.698866	0	3784.55	616.652	616.829
	G05	21.7	V8	93.361	23.3402		Manual	Droplets Analyzed Manually	DQ	Unknown	Unknown	ddPCR Multiplex Supermix	Cy5	466.805	93.361		25.8611	20.8244	17950	330	17620	0.0942767	1.38673			1.58159	1.19186	2		5800			5.72559	85.1546	V2	0.693363			0.790796	0.595929	40.9459			44.3438	37.548	8338.51	-198.083	-41.1427
	G05	21.7	V2	134.65	33.6624		Manual	Droplets Analyzed Manually	DQ	Unknown	Unknown	ddPCR Multiplex Supermix	Cy5.5	673.248	134.65		36.6966	30.6355	17950	474	17476	0.0942767								6600			2.72349	15.5174												8834.38	3854.14	3985.65
	G06	21.8	V1	0	0		Manual	Droplets Analyzed Manually	DQ	Unknown	Unknown	ddPCR Multiplex Supermix	FAM	0	0		0.223342	0	16875	0	16875	0	0					2		4500				111.596	V2												604.076	604.076
	G06	21.8	V5	0.596355	0.149089		Manual	Droplets Analyzed Manually	DQ	Unknown	Unknown	ddPCR Multiplex Supermix	HEX	2.98177	0.596355		0.477594	0.0225858	16875	2	16873	0	0.0359195			0.0911372	0	2		2400			1.05213	25.7873	V2	0.0179598			0.0455686	0	1.76429			4.42861	0	3059.57	605.78	606.071
	G06	21.8	V8	39.8124	9.95309		Manual	Droplets Analyzed Manually	DQ	Unknown	Unknown	ddPCR Multiplex Supermix	Cy5	199.062	39.8124		11.6458	8.26266	16875	133	16742	0	2.39797			3.00221	1.79373	2		5800			4.62989	78.3775	V2	1.19898			1.5011	0.896865	54.5245			60.7724	48.2766	8389.48	-196.038	-128.371
	G06	21.8	V2	33.2051	8.30127		Manual	Droplets Analyzed Manually	DQ	Unknown	Unknown	ddPCR Multiplex Supermix	Cy5.5	166.025	33.2051		9.84654	6.75788	16875	111	16764	0								6600			2.81027	16.9355												8895.71	3785.91	3819.52
	G07	21.9	V1	4.47495	1.11874		Manual	Droplets Analyzed Manually	DQ	Unknown	Unknown	ddPCR Multiplex Supermix	FAM	22.3748	4.47495		1.81654	0.627809	15748	14	15734	0	0.0200492			0.030755	0.00934334	2		4500			2.62344	46.3302	V2	0.0100246			0.0153775	0.00467167	0.992509			1.51723	0.46779	6510.73	632.095	637.321
	G07	21.9	V5	63.0145	15.7536		Manual	Droplets Analyzed Manually	DQ	Unknown	Unknown	ddPCR Multiplex Supermix	HEX	315.072	63.0145		17.9611	13.55	15748	196	15552	0	0.282324			0.32465	0.239999	2		2400			6.21296	26.0952	V2	0.141162			0.162325	0.119999	12.37			13.9951	10.7449	3800.1	614.018	653.672
	G07	21.9	V8	865.973	216.493		Manual	Droplets Analyzed Manually	DQ	Unknown	Unknown	ddPCR Multiplex Supermix	Cy5	4329.87	865.973		225.036	208.008	15748	2490	13258	0	3.87983			4.13783	3.62183	2		5800			3.79807	23.3265	V2	1.93991			2.06891	1.81092	65.9854			67.4779	64.4929	8353.98	-189.446	1161.4
	G07	21.9	V2	446.398	111.599		Manual	Droplets Analyzed Manually	DQ	Unknown	Unknown	ddPCR Multiplex Supermix	Cy5.5	2231.99	446.398		117.598	105.63	15748	1337	14411	0								6600			1.73256	8.85732												8306.75	4046.91	4408.57
	G08	21.10	V1	2.72142	0.680354		Manual	Droplets Analyzed Manually	DQ	Unknown	Unknown	ddPCR Multiplex Supermix	FAM	13.6071	2.72142		1.23277	0.324407	16644	9	16635	0	0.0207368			0.0346503	0.00682324	2		4500			4.57659	85.3064	V2	0.0103684			0.0173251	0.00341162	1.0262			1.70767	0.344727	6647.56	640.695	643.944
	G08	21.10	V5	7.26039	1.8151		Manual	Droplets Analyzed Manually	DQ	Unknown	Unknown	ddPCR Multiplex Supermix	HEX	36.3019	7.26039		2.64539	1.18012	16644	24	16620	0	0.055323			0.0779624	0.0326836	2		2400			6.6641	21.5745	V2	0.0276615			0.0389812	0.0163418	2.69169			3.76355	1.61984	3764.68	622.397	626.928
	G08	21.10	V8	372.591	93.1478		Manual	Droplets Analyzed Manually	DQ	Unknown	Unknown	ddPCR Multiplex Supermix	Cy5	1862.96	372.591		98.4571	87.8608	16644	1188	15456	0	2.83909			3.08946	2.58871	2		5800			2.63171	13.1628	V2	1.41954			1.54473	1.29436	58.6699			60.8083	56.5315	7732.89	-155.678	407.385
	G08	21.10	V2	262.473	65.6182		Manual	Droplets Analyzed Manually	DQ	Unknown	Unknown	ddPCR Multiplex Supermix	Cy5.5	1312.36	262.473		70.0482	61.2037	16644	846	15798	0								6600			2.52568	10.9692												8460.78	4158.59	4377.27
	G09	22.1	V1	1.82762	0.456906		Manual	Droplets Analyzed Manually	DQ	Unknown	Unknown	ddPCR Multiplex Supermix	FAM	9.13812	1.82762		0.934093	0.178935	16521	6	16515	0	0.0410225			0.07525	0.00679501	2		4500			7.54387	73.2832	V2	0.0205113			0.037625	0.00339751	2.0099			3.65317	0.366628	7016.86	645.243	647.557
	G09	22.1	V5	7.31448	1.82862		Manual	Droplets Analyzed Manually	DQ	Unknown	Unknown	ddPCR Multiplex Supermix	HEX	36.5724	7.31448		2.66511	1.18891	16521	24	16497	0	0.16418			0.23309	0.095269	2		2400			8.50372	23.9212	V2	0.0820898			0.116545	0.0476345	7.58622			10.5288	4.64364	3904.75	634.896	639.646
	G09	22.1	V8	63.4398	15.86		Manual	Droplets Analyzed Manually	DQ	Unknown	Unknown	ddPCR Multiplex Supermix	Cy5	317.199	63.4398		18.0224	13.7012	16521	207	16314	0.0287584	1.42396			1.67791	1.17001	2		5800			4.57055	117.671	V2	0.71198			0.838956	0.585003	41.5881			45.9205	37.2557	8559.56	-203.296	-93.5018
	G09	22.1	V2	89.1034	22.2759		Manual	Droplets Analyzed Manually	DQ	Unknown	Unknown	ddPCR Multiplex Supermix	Cy5.5	445.517	89.1034		24.8423	19.7146	16521	290	16231	0.0287584								6600			1.93633	14.0143												8551.8	4064.37	4143.14
	G10	22.2	V1	1.08407	0.271018		Manual	Droplets Analyzed Manually	DQ	Unknown	Unknown	ddPCR Multiplex Supermix	FAM	5.42036	1.08407		0.639086	0.0817735	18567	4	18563	0	0.0380658			0.0775432	0	2		4500			28.1881	103.567	V2	0.0190329			0.0387716	0	1.86774			3.76856	0	7037.9	615.043	616.427
	G10	22.2	V5	2.71062	0.677654		Manual	Droplets Analyzed Manually	DQ	Unknown	Unknown	ddPCR Multiplex Supermix	HEX	13.5531	2.71062		1.19386	0.337358	18567	10	18557	0	0.0951798			0.156699	0.0336609	2		2400			4.66422	23.9035	V2	0.0475899			0.0783493	0.0168305	4.5428			7.34562	1.73998	3790.68	617.246	618.955
	G10	22.2	V8	34.8067	8.70167		Manual	Droplets Analyzed Manually	DQ	Unknown	Unknown	ddPCR Multiplex Supermix	Cy5	174.033	34.8067		10.2101	7.19508	18567	128	18439	0.0385784	1.22219			1.49106	0.953326	2		5800			5.12514	383.288	V2	0.611096			0.745528	0.476663	37.9304			43.1096	32.7513	8392.87	-199.989	-140.75
	G10	22.2	V2	56.9578	14.2395		Manual	Droplets Analyzed Manually	DQ	Unknown	Unknown	ddPCR Multiplex Supermix	Cy5.5	284.789	56.9578		16.1715	12.3104	18567	209	18358	0.0385784								6600			1.92701	16.3567												8439.26	3871.4	3922.82
	G11	22.3	V1	0.537289	0.134322		Manual	Droplets Analyzed Manually	DQ	Unknown	Unknown	ddPCR Multiplex Supermix	FAM	2.68645	0.537289		0.430285	0.0203489	18730	2	18728	0	0.0511779			0.130102	0	2		4500			9.47886	112.822	V2	0.025589			0.0650508	0	2.49505			6.24677	0	6478.73	598.418	599.046
	G11	22.3	V5	1.61204	0.40301		Manual	Droplets Analyzed Manually	DQ	Unknown	Unknown	ddPCR Multiplex Supermix	HEX	8.0602	1.61204		0.82389	0.15783	18730	6	18724	0	0.15355			0.284975	0.0221257	2		2400			24.7384	24.4687	V2	0.0767751			0.142487	0.0110629	7.13009			12.7977	1.46254	3798.37	602.76	603.784
	G11	22.3	V8	14.7964	3.6991		Manual	Droplets Analyzed Manually	DQ	Unknown	Unknown	ddPCR Multiplex Supermix	Cy5	73.982	14.7964		4.76849	2.80339	18730	55	18675	0	1.40939			1.89815	0.92063	2		5800			3.96359	364.116	V2	0.704694			0.949073	0.460315	41.3384			49.748	32.9289	8210.06	-198.448	-173.757
	G11	22.3	V2	20.9969	5.24923		Manual	Droplets Analyzed Manually	DQ	Unknown	Unknown	ddPCR Multiplex Supermix	Cy5.5	104.985	20.9969		6.50664	4.16596	18730	78	18652	0								6600			1.41579	16.7973												8012.75	3781.25	3798.87
	G12	22.4	V1	0	0		Manual	Droplets Analyzed Manually	DQ	Unknown	Unknown	ddPCR Multiplex Supermix	FAM	0	0		0.241814	0	15586	0	15586	0	0					2		4500				98.4701	V2												618.772	618.772
	G12	22.4	V5	1.61435	0.403588		Manual	Droplets Analyzed Manually	DQ	Unknown	Unknown	ddPCR Multiplex Supermix	HEX	8.07175	1.61435		0.877161	0.141887	15586	5	15581	0	0.0823366			0.15876	0.00591292	2		2400			23.103	22.4022	V2	0.0411683			0.0793802	0.00295646	3.95405			7.47903	0.429073	3736.2	607.914	608.917
	G12	22.4	V8	32.7108	8.17769		Manual	Droplets Analyzed Manually	DQ	Unknown	Unknown	ddPCR Multiplex Supermix	Cy5	163.554	32.7108		9.77357	6.58382	15586	101	15485	0	1.66834			2.10907	1.22762	2		5800			3.89067	118.572	V2	0.834172			1.05453	0.613811	45.4795			52.0297	38.9293	8130.16	-204.499	-150.489
	G12	22.4	V2	39.2134	9.80336		Manual	Droplets Analyzed Manually	DQ	Unknown	Unknown	ddPCR Multiplex Supermix	Cy5.5	196.067	39.2134		11.5514	8.05779	15586	121	15465	0								6600			1.41076	13.73												8028.18	3946.59	3978.27
	H01	22.5	V1	0	0		Manual	Droplets Analyzed Manually	DQ	Unknown	Unknown	ddPCR Multiplex Supermix	FAM	0	0		1.51988	0	2481	0	2481	0	0					2		4500				48.0753	V2												572.53	572.53
	H01	22.5	V5	4.05762	1.0144		Manual	Droplets Analyzed Manually	DQ	Unknown	Unknown	ddPCR Multiplex Supermix	HEX	20.2881	4.05762		3.25203	0.15363	2481	2	2479	0	0.0518422			0.131901	0	2		2400			16.2816	17.7197	V2	0.0259211			0.0659506	0	2.52662			6.32984	0	3752.83	585.884	588.437
	H01	22.5	V8	135.66	33.915		Manual	Droplets Analyzed Manually	DQ	Unknown	Unknown	ddPCR Multiplex Supermix	Cy5	678.3	135.66		42.933	26.2889	2481	66	2415	0.525508	1.73326			2.31508	1.15144	2		5800			4.78972	92.4894	V2	0.86663			1.15754	0.575719	46.4275			54.7767	38.0783	8230.93	-192.27	31.8058
	H01	22.5	V2	156.537	39.1343		Manual	Droplets Analyzed Manually	DQ	Unknown	Unknown	ddPCR Multiplex Supermix	Cy5.5	782.687	156.537		48.8018	30.8732	2481	76	2405	0.525508								6600			1.44537	6.33395												7621.99	3675.38	3796.27
	H02	22.6	V1	0.671486	0.167872		Manual	Droplets Analyzed Manually	DQ	Unknown	Unknown	ddPCR Multiplex Supermix	FAM	3.35743	0.671486		0.537772	0.0254311	14987	2	14985	0	0.0308762			0.0782932	0	2		4500			2.96719	88.3575	V2	0.0154381			0.0391466	0	1.52034			3.81965	0	6536.65	593.034	593.827
	H02	22.6	V5	1.67888	0.419721		Manual	Droplets Analyzed Manually	DQ	Unknown	Unknown	ddPCR Multiplex Supermix	HEX	8.39442	1.67888		0.912232	0.147558	14987	5	14982	0	0.0771982			0.148771	0.00562515	2		2400			18.7458	27.2286	V2	0.0385991			0.0743856	0.00281257	3.71646			7.03405	0.398861	3707.96	592.385	593.425
	H02	22.6	V8	34.3606	8.59014		Manual	Droplets Analyzed Manually	DQ	Unknown	Unknown	ddPCR Multiplex Supermix	Cy5	171.803	34.3606		10.2583	6.92416	14987	102	14885	0.0104024	1.57996			1.99028	1.16965	2		5800			3.85388	65.7847	V2	0.789981			0.995138	0.584825	44.1335			50.5366	37.7304	8254.13	-196.875	-139.359
	H02	22.6	V2	43.4954	10.8739		Manual	Droplets Analyzed Manually	DQ	Unknown	Unknown	ddPCR Multiplex Supermix	Cy5.5	217.477	43.4954		12.7517	8.99877	14987	129	14858	0.0104024								6600			1.45765	15.02												8015.78	3879.59	3915.19
	H03	22.7	V1	3.13217	0.783044		Manual	Droplets Analyzed Manually	DQ	Unknown	Unknown	ddPCR Multiplex Supermix	FAM	15.6609	3.13217		1.46655	0.354463	12855	8	12847	0	0.0741654			0.12776	0.0205709	2		4500			2.08889	81.8126	V2	0.0370827			0.0638799	0.0102854	3.57567			6.06719	1.08416	5893.58	624.29	627.569
	H03	22.7	V5	2.34895	0.587237		Manual	Droplets Analyzed Manually	DQ	Unknown	Unknown	ddPCR Multiplex Supermix	HEX	11.7447	2.34895		1.20061	0.229968	12855	6	12849	0	0.0556197			0.102186	0.00905299	2		2400			7.65439	24.6801	V2	0.0278098			0.0510932	0.0045265	2.70574			4.90978	0.501696	3888.38	624.178	625.702
	H03	22.7	V8	48.374	12.0935		Manual	Droplets Analyzed Manually	DQ	Unknown	Unknown	ddPCR Multiplex Supermix	Cy5	241.87	48.374		14.2326	9.95805	12855	123	12732	0	1.14543			1.39945	0.891398	2		5800			5.40793	342.634	V2	0.572713			0.699727	0.445699	36.4156			41.5508	31.2805	8574.26	-199.622	-115.671
	H03	22.7	V2	84.4646	21.1162		Manual	Droplets Analyzed Manually	DQ	Unknown	Unknown	ddPCR Multiplex Supermix	Cy5.5	422.323	84.4646		23.9486	18.2901	12855	214	12641	0								6600			1.58104	15.8115												8088.52	3882.53	3952.55
	H04	22.8	V1	0	0		Manual	Droplets Analyzed Manually	DQ	Unknown	Unknown	ddPCR Multiplex Supermix	FAM	0	0		0.285854	0	13185	0	13185	0	0					2		4500				87.1646	V2												600.771	600.771
	H04	22.8	V5	0.381618	0.0954046		Manual	Droplets Analyzed Manually	DQ	Unknown	Unknown	ddPCR Multiplex Supermix	HEX	1.90809	0.381618		0.455718	0.00400685	13185	1	13184	0	0.0391413			0.13243	0	2		2400				27.8656	V2	0.0195706			0.066215	0	1.9195			6.40658	0	3680.48	591.342	591.577
	H04	22.8	V8	15.2874	3.82184		Manual	Droplets Analyzed Manually	DQ	Unknown	Unknown	ddPCR Multiplex Supermix	Cy5	76.4368	15.2874		5.13742	2.75333	13185	40	13145	0	1.56797			2.22106	0.91488	2		5800			4.28868	136.243	V2	0.783986			1.11053	0.45744	43.9457			54.2061	33.6854	8452.18	-195.912	-169.675
	H04	22.8	V2	19.4995	4.87488		Manual	Droplets Analyzed Manually	DQ	Unknown	Unknown	ddPCR Multiplex Supermix	Cy5.5	97.4977	19.4995		6.3443	3.65286	13185	51	13134	0								6600			1.30376	15.8018												8020.6	3746.17	3762.7
	H05	22.9	V1	0.320873	0.0802182		Manual	Droplets Analyzed Manually	DQ	Unknown	Unknown	ddPCR Multiplex Supermix	FAM	1.60436	0.320873		0.383168	0.00336906	15681	1	15680	0	0.00310546			0.010461	0	2		4500				81.7584	V2	0.00155273			0.00523049	0	0.155032			0.521669	0	7065.54	599.641	600.053
	H05	22.9	V5	5.77884	1.44471		Manual	Droplets Analyzed Manually	DQ	Unknown	Unknown	ddPCR Multiplex Supermix	HEX	28.8942	5.77884		2.22346	0.873451	15681	18	15663	0	0.0559287			0.0824218	0.0294355	2		2400			5.66701	24.2154	V2	0.0279643			0.0412109	0.0147178	2.72036			3.97393	1.46679	3837.98	608.399	612.106
	H05	22.9	V8	123.101	30.7752		Manual	Droplets Analyzed Manually	DQ	Unknown	Unknown	ddPCR Multiplex Supermix	Cy5	615.503	123.101		33.8774	27.6805	15681	379	15302	0	1.19139			1.34315	1.03963	2		5800			5.05331	92.2811	V2	0.595695			0.671574	0.519815	37.3314			40.3114	34.3513	8336.42	-197.472	8.78643
	H05	22.9	V2	206.651	51.6626		Manual	Droplets Analyzed Manually	DQ	Unknown	Unknown	ddPCR Multiplex Supermix	Cy5.5	1033.25	206.651		55.7004	47.6378	15681	631	15050	0								6600			1.24382	12.1528												7643.13	3813.07	3967.19
	H06	22.10	V1	0	0		Manual	Droplets Analyzed Manually	DQ	Unknown	Unknown	ddPCR Multiplex Supermix	FAM	0	0		0.222563	0	16934	0	16934	0	0					2		4500				97.7558	V2												586.91	586.91
	H06	22.10	V5	0.891442	0.22286		Manual	Droplets Analyzed Manually	DQ	Unknown	Unknown	ddPCR Multiplex Supermix	HEX	4.45721	0.891442		0.590741	0.0528886	16934	3	16931	0	0.0339164			0.0751491	0	2		2400			1.65447	24.6718	V2	0.0169582			0.0375745	0	1.66754			3.66099	0	3347.46	584.399	584.888
	H06	22.10	V8	44.4669	11.1167		Manual	Droplets Analyzed Manually	DQ	Unknown	Unknown	ddPCR Multiplex Supermix	Cy5	222.335	44.4669		12.903	9.33299	16934	149	16785	0	1.69182			2.06097	1.32267	2		5800			4.22507	88.6813	V2	0.845911			1.03049	0.661335	45.8262			51.2431	40.4093	8209.8	-193.177	-119.24
	H06	22.10	V2	52.5669	13.1417		Manual	Droplets Analyzed Manually	DQ	Unknown	Unknown	ddPCR Multiplex Supermix	Cy5.5	262.835	52.5669		15.0848	11.2017	16934	176	16758	0								6600			1.15293	13.4278												7648.08	3675.66	3716.95
	H07	C+	V1	193.735	48.4338		Manual	Droplets Analyzed Manually	DQ	Unknown	Unknown	ddPCR Multiplex Supermix	FAM	968.675	193.735		52.4628	44.4176	14746	557	14189	0	1.13418			1.25242	1.01595	2		4500			6.42045	38.4001	V2	0.567092			0.626211	0.507973	36.1875			38.5949	33.7802	6943.16	648.242	886.02
	H07	C+	V5	1366.9	341.724		Manual	Droplets Analyzed Manually	DQ	Unknown	Unknown	ddPCR Multiplex Supermix	HEX	6834.49	1366.9		353.119	330.432	14746	3508	11238	0	8.00224			8.57215	7.43233	2		2400			5.99833	16.3841	V2	4.00112			4.28607	3.71617	80.0045			81.1438	78.8652	3807.49	609.118	1370
	H07	C+	V8	53.5119	13.378		Manual	Droplets Analyzed Manually	DQ	Unknown	Unknown	ddPCR Multiplex Supermix	Cy5	267.56	53.5119		15.4791	11.2804	14746	156	14590	0	0.313275			0.366251	0.260299	2		5800			4.28444	316.275	V2	0.156638			0.183126	0.13015	13.5425			15.5224	11.5625	8288.64	-198.766	-108.976
	H07	C+	V2	341.629	85.4072		Manual	Droplets Analyzed Manually	DQ	Unknown	Unknown	ddPCR Multiplex Supermix	Cy5.5	1708.14	341.629		90.8002	80.0373	14746	968	13778	0								6600			3.18756	7.65046												8925.15	3889.79	4220.34
	H08	C+	V1	229.137	57.2842		Manual	Droplets Analyzed Manually	DQ	Unknown	Unknown	ddPCR Multiplex Supermix	FAM	1145.68	229.137		61.4243	53.1576	16577	738	15839	0.222817	3.45742			3.86826	3.04658	2		4500			5.55759	45.2185	V2	1.72871			1.93413	1.52329	63.3527			66.1115	60.5938	6949.24	621.871	903.563
	H08	C+	V5	239.631	59.9076		Manual	Droplets Analyzed Manually	DQ	Unknown	Unknown	ddPCR Multiplex Supermix	HEX	1198.15	239.631		64.1439	55.6856	16577	771	15806	0.222817	3.61576			4.04202	3.18951	2		2400			5.36061	13.5293	V2	1.80788			2.02101	1.59476	64.386			67.0892	61.6828	3783.84	607.186	754.933
	H08	C+	V8	286.643	71.6608		Manual	Droplets Analyzed Manually	DQ	Unknown	Unknown	ddPCR Multiplex Supermix	Cy5	1433.22	286.643		76.3057	67.033	16577	918	15659	0	4.32513			4.82016	3.83011	2		5800			4.00428	51.9031	V2	2.16257			2.41008	1.91505	68.3801			70.8548	65.9054	8340.16	-196.838	275.924
	H08	C+	V2	132.548	33.1369		Manual	Droplets Analyzed Manually	DQ	Unknown	Unknown	ddPCR Multiplex Supermix	Cy5.5	662.738	132.548		36.2694	30.0123	16577	431	16146	0								6600			3.44362	6.82231												8994.99	3938.44	4069.91
	H09	C+	V1	134.107	33.5267		Manual	Droplets Analyzed Manually	DQ	Unknown	Unknown	ddPCR Multiplex Supermix	FAM	670.534	134.107		36.6634	30.3978	16729	440	16289	0	3.64316			4.21388	3.07244	2		4500			6.145	62.8097	V2	1.82158			2.10694	1.53622	64.5588			68.1432	60.9745	6861.22	591.236	756.147
	H09	C+	V5	116.531	29.1327		Manual	Droplets Analyzed Manually	DQ	Unknown	Unknown	ddPCR Multiplex Supermix	HEX	582.655	116.531		32.0539	26.2184	16729	383	16346	0	3.16569			3.67457	2.65681	2		2400			6.42363	18.0293	V2	1.58285			1.83729	1.32841	61.283			65.0971	57.4689	3714.83	597.525	668.894
	H09	C+	V8	137.506	34.3764		Manual	Droplets Analyzed Manually	DQ	Unknown	Unknown	ddPCR Multiplex Supermix	Cy5	687.528	137.506		37.5532	31.2076	16729	451	16278	0.113609	3.73549			4.31813	3.15285	2		5800			5.06572	98.3677	V2	1.86775			2.15907	1.57643	65.1294			68.6717	61.5871	8194.13	-196.076	30.1169
	H09	C+	V2	73.6212	18.4053		Manual	Droplets Analyzed Manually	DQ	Unknown	Unknown	ddPCR Multiplex Supermix	Cy5.5	368.106	73.6212		20.7216	16.0932	16729	243	16486	0.113609								6600			3.92544	9.23323												8839.83	3782.03	3855.5
	H10	C+	V1	50.471	12.6177		Manual	Droplets Analyzed Manually	DQ	Unknown	Unknown	ddPCR Multiplex Supermix	FAM	252.355	50.471		14.4994	10.7389	17333	173	17160	0	3.36606			4.18715	2.54497	2		4500			5.97514	100.202	V2	1.68303			2.09358	1.27248	62.7287			68.4318	57.0256	6742.53	582.804	644.284
	H10	C+	V5	60.1561	15.039		Manual	Droplets Analyzed Manually	DQ	Unknown	Unknown	ddPCR Multiplex Supermix	HEX	300.781	60.1561		17.0945	12.987	17333	206	17127	0	4.01199			4.96094	3.06304	2		2400			7.75429	20.0699	V2	2.006			2.48047	1.53152	66.7332			71.9841	61.4822	3667.65	574.983	611.739
	H10	C+	V8	64.8587	16.2147		Manual	Droplets Analyzed Manually	DQ	Unknown	Unknown	ddPCR Multiplex Supermix	Cy5	324.294	64.8587		18.3495	14.0835	17333	222	17111	0	4.32562			5.33639	3.31485	2		5800			5.37822	149.414	V2	2.16281			2.6682	1.65742	68.3825			73.4347	63.3304	8100.15	-194.894	-88.6512
	H10	C+	V2	29.9882	7.49704		Manual	Droplets Analyzed Manually	DQ	Unknown	Unknown	ddPCR Multiplex Supermix	Cy5.5	149.941	29.9882		8.94574	6.05001	17333	103	17230	0								6600			4.01049	13.0888												8710.02	3703.57	3733.32
	H11	NTC	V1	0	0		Manual	Droplets Analyzed Manually	DQ	Unknown	Unknown	ddPCR Multiplex Supermix	FAM	0	0		0.215561	0	17484	0	17484	0								4500				118.553	V2												621.077	621.077
	H11	NTC	V5	0	0		Manual	Droplets Analyzed Manually	DQ	Unknown	Unknown	ddPCR Multiplex Supermix	HEX	0	0		0.215561	0	17484	0	17484	0								2400				25.0684	V2												631.111	631.111
	H11	NTC	V8	0	0		Manual	Droplets Analyzed Manually	DQ	Unknown	Unknown	ddPCR Multiplex Supermix	Cy5	0	0		0.215561	0	17484	0	17484	0								5800				380.481	V2												-200.036	-200.036
	H11	NTC	V2	0	0		Manual	Droplets Analyzed Manually	DQ	Unknown	Unknown	ddPCR Multiplex Supermix	Cy5.5	0	0		0.215561	0	17484	0	17484	0								6600				16.8709													3879.72	3879.72
	H12	NTC	V1	0	0		Manual	Droplets Analyzed Manually	DQ	Unknown	Unknown	ddPCR Multiplex Supermix	FAM	0	0		0.225966	0	16679	0	16679	0								4500				116.913	V2												611.882	611.882
	H12	NTC	V5	0	0		Manual	Droplets Analyzed Manually	DQ	Unknown	Unknown	ddPCR Multiplex Supermix	HEX	0	0		0.225966	0	16679	0	16679	0								2400				24.1912	V2												609.323	609.323
	H12	NTC	V8	0	0		Manual	Droplets Analyzed Manually	DQ	Unknown	Unknown	ddPCR Multiplex Supermix	Cy5	0	0		0.225966	0	16679	0	16679	0								5800				359.611	V2												-199.453	-199.453
	H12	NTC	V2	0	0		Manual	Droplets Analyzed Manually	DQ	Unknown	Unknown	ddPCR Multiplex Supermix	Cy5.5	0	0		0.225966	0	16679	0	16679	0								6600				16.7311													3835.06	3835.06
	Well	Sample description 1	Target	copies per uL of DNA	Conc(copies/µL)	pg/µL	Status	Status Reason	Experiment	SampleType	TargetType	Supermix	DyeName(s)	Copies/20µLWell	copies per uL	TotalConfMin	PoissonConfMax	PoissonConfMin	Accepted Droplets	Positives	Negatives	Copies/uL linked molecules	CNV	TotalCNVMax	TotalCNVMin	PoissonCNVMax	PoissonCNVMin	ReferenceCopies	UnknownCopies	Threshold1	Threshold2	Threshold3	ThresholdSigmaAbove	ThresholdSigmaBelow	ReferenceUsed	Ratio	TotalRatioMax	TotalRatioMin	PoissonRatioMax	PoissonRatioMin	Fractional Abundance	TotalFractionalAbundanceMax	TotalFractionalAbundanceMin	PoissonFractionalAbundanceMax	PoissonFractionalAbundanceMin	MeanAmplitudeOfPositives	MeanAmplitudeOfNegatives	MeanAmplitudeTotal	ExperimentComments
4	A01	23.1	V1	1.87159	0.467896		Manual	Droplets Analyzed Manually	DQ	Unknown	Unknown	ddPCR Multiplex Supermix	FAM	9.35793	1.87159	748.634	0.956566	0.183239	16133	6	16127	0	0.0187679			0.0343468	0.00318891	2		3500			8.64693	51.1795	V2	0.00938394			0.0171734	0.00159446	0.92967			1.6942	0.165138	7098.58	630.275	632.68
	A01	23.1	V5	9.98985	2.49746		Manual	Droplets Analyzed Manually	DQ	Unknown	Unknown	ddPCR Multiplex Supermix	HEX	49.9492	9.98985	3995.94	3.46961	1.72678	16133	32	16101	0	0.100176			0.135999	0.0643537	2		2500			7.18926	19.7754	V2	0.0500881			0.0679993	0.0321769	4.76989			6.39422	3.14556	3964.96	670.668	677.203
	A01	23.1	V8	224.493	56.1233		Manual	Droplets Analyzed Manually	DQ	Unknown	Unknown	ddPCR Multiplex Supermix	Cy5	1122.47	224.493	89797.2	60.2763	51.9839	16133	704	15429	0	2.25117			2.49348	2.00886	2		5200			6.79998	194.684	V2	1.12559			1.24674	1.00443	52.9541			55.6357	50.2726	8929.98	-186.634	211.19
	A01	23.1	V2	199.446	49.8614		Manual	Droplets Analyzed Manually	DQ	Unknown	Unknown	ddPCR Multiplex Supermix	Cy5.5	997.228	199.446	79778.3	53.7706	45.9643	16133	627	15506	0								6000			2.87261	12.4815												8901.95	3544.79	3752.99
	A02	23.2	V1	0.581536	0.145384		Manual	Droplets Analyzed Manually	DQ	Unknown	Unknown	ddPCR Multiplex Supermix	FAM	2.90768	0.581536	232.614	0.465724	0.0220246	17305	2	17303	0	0.0104387			0.0264023	0	2		3500			7.62574	60.0804	V2	0.00521935			0.0132012	0	0.519225			1.30914	0	6827.75	616.165	616.883
	A02	23.2	V5	3.78118	0.945296		Manual	Droplets Analyzed Manually	DQ	Unknown	Unknown	ddPCR Multiplex Supermix	HEX	18.9059	3.78118	1512.47	1.56121	0.517716	17305	13	17292	0	0.0678731			0.105953	0.029793	2		2500			8.64697	25.6557	V2	0.0339365			0.0529766	0.0148965	3.28227			5.06333	1.5012	3872.05	637.253	639.683
	A02	23.2	V8	74.103	18.5258		Manual	Droplets Analyzed Manually	DQ	Unknown	Unknown	ddPCR Multiplex Supermix	Cy5	370.515	74.103	29641.2	20.8107	16.245	17305	253	17052	0.260844	1.33017			1.54183	1.1185	2		5200			7.16829	323.549	V2	0.665083			0.770915	0.559251	39.9429			43.7601	36.1257	8616.22	-189.542	-60.8015
	A02	23.2	V2	111.419	27.8548		Manual	Droplets Analyzed Manually	DQ	Unknown	Unknown	ddPCR Multiplex Supermix	Cy5.5	557.096	111.419	44567.7	30.6624	25.0535	17305	379	16926	0.260844								6000			2.34029	13.0237												8518.72	3570.54	3678.91
	A03	23.3	V1	3.34447	0.836117		Manual	Droplets Analyzed Manually	DQ	Unknown	Unknown	ddPCR Multiplex Supermix	FAM	16.7223	3.34447	1337.79	1.43778	0.431671	16554	11	16543	0	0.00753972			0.0120851	0.00299439	2		3500			2.93466	47.7705	V2	0.00376986			0.00604253	0.0014972	0.37557			0.601133	0.150008	6515.17	617.267	621.187
	A03	23.3	V5	15.8298	3.95746		Manual	Droplets Analyzed Manually	DQ	Unknown	Unknown	ddPCR Multiplex Supermix	HEX	79.1492	15.8298	6331.93	5.13721	2.97439	16554	52	16502	0	0.0356866			0.0455318	0.0258414	2		2500			6.73173	25.2568	V2	0.0178433			0.0227659	0.0129207	1.75305			2.2282	1.2779	3861.32	619.542	629.725
	A03	23.3	V8	559.107	139.777		Manual	Droplets Analyzed Manually	DQ	Unknown	Unknown	ddPCR Multiplex Supermix	Cy5	2795.54	559.107	223643	146.363	133.225	16554	1741	14813	1.27181	1.26044			1.33658	1.18431	2		5200			5.91624	50.6508	V2	0.630222			0.668288	0.592156	38.6587			40.091	37.2263	8389.89	-190.78	711.657
	A03	23.3	V2	887.159	221.79		Manual	Droplets Analyzed Manually	DQ	Unknown	Unknown	ddPCR Multiplex Supermix	Cy5.5	4435.8	887.159	354864	230.232	213.404	16554	2676	13878	1.27181								6000			3.89863	10.4097												9004.6	3752.99	4601.93
	A04	23.4	V1	21.2224	5.3056		Manual	Droplets Analyzed Manually	DQ	Unknown	Unknown	ddPCR Multiplex Supermix	FAM	106.112	21.2224	8488.96	6.68492	4.13122	15918	67	15851	0.105341	0.0303482			0.0377146	0.0229817	2		3500			3.21425	23.9641	V2	0.0151741			0.0188573	0.0114908	1.49473			1.85212	1.13733	6487.45	613.662	638.385
	A04	23.4	V5	51.7875	12.9469		Manual	Droplets Analyzed Manually	DQ	Unknown	Unknown	ddPCR Multiplex Supermix	HEX	258.938	51.7875	20715	14.9361	10.9608	15918	163	15755	0.105341	0.0740564			0.0856645	0.0624484	2		2500			5.62764	18.079	V2	0.0370282			0.0428322	0.0312242	3.57061			4.1103	3.03091	3737.05	604.423	636.501
	A04	23.4	V8	1027.78	256.946		Manual	Droplets Analyzed Manually	DQ	Unknown	Unknown	ddPCR Multiplex Supermix	Cy5	5138.92	1027.78	411113	266.283	247.678	15918	2941	12977	0	1.46974			1.5404	1.39907	2		5200			5.49089	44.792	V2	0.734868			0.770201	0.699535	42.3587			43.5327	41.1848	8303.11	-186.163	1382.31
	A04	23.4	V2	1398.6	349.649		Manual	Droplets Analyzed Manually	DQ	Unknown	Unknown	ddPCR Multiplex Supermix	Cy5.5	6992.98	1398.6	559439	360.76	338.636	15918	3863	12055	0								6000			2.37218	8.93374												8481.46	3706.57	4865.35
	A05	23.5	V1	1.17338	0.293345		Manual	Droplets Analyzed Manually	DQ	Unknown	Unknown	ddPCR Multiplex Supermix	FAM	5.86689	1.17338	469.351	0.691743	0.0885095	17154	4	17150	0	0.0293993			0.0598303	0	2		3500			2.84317	61.7781	V2	0.0146996			0.0299151	0	1.44867			2.92645	0	6184.56	581.381	582.688
	A05	23.5	V5	5.57599	1.394		Manual	Droplets Analyzed Manually	DQ	Unknown	Unknown	ddPCR Multiplex Supermix	HEX	27.8799	5.57599	2230.39	2.12235	0.855217	17154	19	17135	0	0.139708			0.205355	0.0740606	2		2500			4.69401	26.7343	V2	0.0698538			0.102677	0.0370303	6.52928			9.397	3.66157	3628.75	568.156	571.546
	A05	23.5	V8	65.2428	16.3107		Manual	Droplets Analyzed Manually	DQ	Unknown	Unknown	ddPCR Multiplex Supermix	Cy5	326.214	65.2428	26097.1	18.463	14.1621	17154	221	16933	0.0393592	1.63467			1.92531	1.34403	2		5200			6.23914	98.1589	V2	0.817336			0.962656	0.672017	44.9744			49.3744	40.5744	8053.15	-183.638	-77.5214
	A05	23.5	V2	79.8237	19.9559		Manual	Droplets Analyzed Manually	DQ	Unknown	Unknown	ddPCR Multiplex Supermix	Cy5.5	399.118	79.8237	31929.5	22.3386	17.5778	17154	270	16884	0.0393592								6000			1.93953	15.5877												8053.72	3452.79	3525.21
	A06	23.6	V1	0.378432	0.0946081		Manual	Droplets Analyzed Manually	DQ	Unknown	Unknown	ddPCR Multiplex Supermix	FAM	1.89216	0.378432	151.373	0.451912	0.0039734	13296	1	13295	0	0.00381549			0.0128541	0	2		3500				66.9462	V2	0.00190774			0.00642704	0	0.190411			0.640621	0	7108.23	589.906	590.397
	A06	23.6	V5	5.30064	1.32516		Manual	Droplets Analyzed Manually	DQ	Unknown	Unknown	ddPCR Multiplex Supermix	HEX	26.5032	5.30064	2120.26	2.15182	0.743622	13296	14	13282	0	0.053443			0.0822124	0.0246736	2		2500			8.4215	22.8386	V2	0.0267215			0.0411062	0.0123368	2.6026			3.96717	1.23803	3685.81	562.307	565.596
	A06	23.6	V8	125.678	31.4194		Manual	Droplets Analyzed Manually	DQ	Unknown	Unknown	ddPCR Multiplex Supermix	Cy5	628.389	125.678	50271.1	34.8244	28.0236	13296	328	12968	0	1.26713			1.44265	1.09161	2		5200			5.62293	84.9996	V2	0.633564			0.721325	0.545803	38.7842			42.0729	35.4954	8158.67	-189.379	16.5599
	A06	23.6	V2	198.366	49.5916		Manual	Droplets Analyzed Manually	DQ	Unknown	Unknown	ddPCR Multiplex Supermix	Cy5.5	991.832	198.366	79346.5	53.8865	45.3113	13296	514	12782	0								6000			2.27202	14.2642												8222.32	3604.26	3782.78
	A07	23.7	V1	1.2833	0.320826		Manual	Droplets Analyzed Manually	DQ	Unknown	Unknown	ddPCR Multiplex Supermix	FAM	6.41652	1.2833	513.321	0.697259	0.112793	19606	5	19601	0	0.0192776			0.0369163	0.00163885	2		3500			24.7025	65.8658	V2	0.00963878			0.0184581	0.000819424	0.954676			1.81985	0.0894994	7132.71	614.209	615.871
	A07	23.7	V5	2.31018	0.577545		Manual	Droplets Analyzed Manually	DQ	Unknown	Unknown	ddPCR Multiplex Supermix	HEX	11.5509	2.31018	924.073	1.04645	0.275392	19606	9	19597	0	0.0347032			0.0580628	0.0113435	2		2500			11.1601	25.552	V2	0.0173516			0.0290314	0.00567175	1.70556			2.83404	0.577082	3785.41	621.46	622.912
	A07	23.7	V8	82.7985	20.6996		Manual	Droplets Analyzed Manually	DQ	Unknown	Unknown	ddPCR Multiplex Supermix	Cy5	413.992	82.7985	33119.4	22.9697	18.4336	19606	320	19286	0	1.24378			1.41751	1.07006	2		5200			7.19019	309.043	V2	0.621892			0.708755	0.53503	38.3436			41.6457	35.0415	8381.03	-194.671	-54.7025
	A07	23.7	V2	133.14	33.2849		Manual	Droplets Analyzed Manually	DQ	Unknown	Unknown	ddPCR Multiplex Supermix	Cy5.5	665.698	133.14	53255.8	36.1714	30.405	19606	512	19094	0								6000			2.04013	13.7041												8177.63	3755.75	3871.22
	A08	23.8	V1	0.892707	0.223177		Manual	Droplets Analyzed Manually	DQ	Unknown	Unknown	ddPCR Multiplex Supermix	FAM	4.46354	0.892707	357.083	0.59158	0.0529637	16910	3	16907	0	0.00489702			0.0108129	0	2		3500			4.11847	73.2107	V2	0.00244851			0.00540643	0	0.244253			0.538602	0	6502.9	598.146	599.194
	A08	23.8	V5	7.74206	1.93552		Manual	Droplets Analyzed Manually	DQ	Unknown	Unknown	ddPCR Multiplex Supermix	HEX	38.7103	7.74206	3096.82	2.78175	1.2815	16910	26	16884	0	0.0424698			0.0591065	0.0258331	2		2500			9.08386	24.1939	V2	0.0212349			0.0295532	0.0129165	2.07933			2.87694	1.28173	3785.66	595.303	600.208
	A08	23.8	V8	222.967	55.7417		Manual	Droplets Analyzed Manually	DQ	Unknown	Unknown	ddPCR Multiplex Supermix	Cy5	1114.83	222.967	89186.8	59.7839	51.7125	16910	733	16177	0	1.2231			1.33583	1.11038	2		5200			6.59426	139.179	V2	0.611552			0.667913	0.555192	37.948			40.1182	35.7779	8254.14	-193.113	173.051
	A08	23.8	V2	364.592	91.1479		Manual	Droplets Analyzed Manually	DQ	Unknown	Unknown	ddPCR Multiplex Supermix	Cy5.5	1822.96	364.592	145837	96.3561	85.9612	16910	1182	15728	0								6000			2.10153	13.0177												8293.44	3730.5	4049.45
	A09	23.9	V1	0.319264	0.0798161		Manual	Droplets Analyzed Manually	DQ	Unknown	Unknown	ddPCR Multiplex Supermix	FAM	1.59632	0.319264	127.706	0.381247	0.00335217	15760	1	15759	0	0.0148623			0.0501355	0	2		3500				75.5559	V2	0.00743115			0.0250678	0	0.737634			2.47537	0	6889.08	608.276	608.674
	A09	23.9	V5	1.59652	0.399131		Manual	Droplets Analyzed Manually	DQ	Unknown	Unknown	ddPCR Multiplex Supermix	HEX	7.98262	1.59652	638.61	0.867473	0.14032	15760	5	15755	0	0.0743209			0.143181	0.00546089	2		2500			4.79141	27.5234	V2	0.0371605			0.0715905	0.00273044	3.5829			6.78361	0.382201	3774.03	605.929	606.935
	A09	23.9	V8	31.7059	7.92646		Manual	Droplets Analyzed Manually	DQ	Unknown	Unknown	ddPCR Multiplex Supermix	Cy5	158.529	31.7059	12682.3	9.59996	6.46095	15760	99	15661	0	1.47596			1.8605	1.09143	2		5200			6.49282	287.437	V2	0.737981			0.930248	0.545714	42.462			48.8272	36.0967	8239.55	-194.334	-141.354
	A09	23.9	V2	42.963	10.7407		Manual	Droplets Analyzed Manually	DQ	Unknown	Unknown	ddPCR Multiplex Supermix	Cy5.5	214.815	42.963	17185.2	12.5607	8.92345	15760	134	15626	0								6000			2.1831	12.962												8344.48	3762.71	3801.67
	A10	23.10	V1	14.3001	3.57502		Manual	Droplets Analyzed Manually	DQ	Unknown	Unknown	ddPCR Multiplex Supermix	FAM	71.5004	14.3001	5720.03	4.71447	2.63637	16208	46	16162	0	0.0246576			0.0318731	0.0174422	2		3500			3.3616	21.3106	V2	0.0123288			0.0159365	0.00872109	1.21787			1.5699	0.865828	6340.56	632.709	648.908
	A10	23.10	V5	178.844	44.7111		Manual	Droplets Analyzed Manually	DQ	Unknown	Unknown	ddPCR Multiplex Supermix	HEX	894.222	178.844	71537.8	48.4002	41.0328	16208	566	15642	0	0.308382			0.335868	0.280895	2		2500			6.00594	23.6746	V2	0.154191			0.167934	0.140448	13.3592			14.3909	12.3276	3710.29	593.562	702.401
	A10	23.10	V8	886.394	221.598		Manual	Droplets Analyzed Manually	DQ	Unknown	Unknown	ddPCR Multiplex Supermix	Cy5	4431.97	886.394	354557	230.127	213.127	16208	2618	13590	0	1.52841			1.60676	1.45006	2		5200			5.38644	43.1394	V2	0.764205			0.803378	0.725031	43.3172			44.5758	42.0586	8177.72	-189.559	1161.97
	A10	23.10	V2	1159.89	289.973		Manual	Droplets Analyzed Manually	DQ	Unknown	Unknown	ddPCR Multiplex Supermix	Cy5.5	5799.45	1159.89	463956	299.872	280.151	16208	3337	12871	0								6000			1.73539	8.94046												7825.39	3839.92	4660.47
	A11	24.1	V1	1.2055	0.301374		Manual	Droplets Analyzed Manually	DQ	Unknown	Unknown	ddPCR Multiplex Supermix	FAM	6.02749	1.2055	482.199	0.710681	0.0909321	16697	4	16693	0	0.000712336			0.00144493	0	2		3500			4.93717	66.1297	V2	0.000356168			0.000722466	0	0.0356041			0.0722079	0	6653.57	597.423	598.874
	A11	24.1	V5	15.3918	3.84794		Manual	Droplets Analyzed Manually	DQ	Unknown	Unknown	ddPCR Multiplex Supermix	HEX	76.9589	15.3918	6156.71	5.0072	2.88365	16697	51	16646	0	0.0090951			0.0116128	0.00657743	2		2500			5.04904	25.4027	V2	0.00454755			0.00580638	0.00328871	0.452696			0.577443	0.32795	3609.52	589.629	598.853
	A11	24.1	V8	2144.82	536.205		Manual	Droplets Analyzed Manually	DQ	Unknown	Unknown	ddPCR Multiplex Supermix	Cy5	10724.1	2144.82	857928	550.193	522.371	16697	5795	10902	0	1.26739			1.31057	1.2242	2		5200			6.027	30.9662	V2	0.633694			0.655286	0.612102	38.789			39.598	37.98	8106.1	-179.795	2695.98
	A11	24.1	V2	3384.63	846.158		Manual	Droplets Analyzed Manually	DQ	Unknown	Unknown	ddPCR Multiplex Supermix	Cy5.5	16923.2	3384.63	1.35385e+06	864.987	827.606	16697	8176	8521	0								6000			1.83119	6.0097												7885.9	3928.52	5866.32
	A12	24.2	V1	0.875923	0.218981		Manual	Droplets Analyzed Manually	DQ	Unknown	Unknown	ddPCR Multiplex Supermix	FAM	4.37961	0.875923	350.369	0.580455	0.051968	17234	3	17231	0.0723768	0.000528945			0.00116733	0	2		3500			7.68046	65.6327	V2	0.000264473			0.000583664	0	0.0264403			0.0583425	0	6403.6	577.837	578.851
	A12	24.2	V5	21.3575	5.33938		Manual	Droplets Analyzed Manually	DQ	Unknown	Unknown	ddPCR Multiplex Supermix	HEX	106.788	21.3575	8543.01	6.66479	4.20327	17234	73	17161	0.0723768	0.0128972			0.0158835	0.00991095	2		2500			4.52456	20.4095	V2	0.00644861			0.00794174	0.00495548	0.640729			0.788135	0.493323	3501.67	551.053	563.551
	A12	24.2	V8	2133.04	533.26		Manual	Droplets Analyzed Manually	DQ	Unknown	Unknown	ddPCR Multiplex Supermix	Cy5	10665.2	2133.04	853216	546.98	519.687	17234	5955	11279	0	1.28808			1.33146	1.2447	2		5200			5.62067	34.7047	V2	0.644041			0.665731	0.622352	39.1743			39.9767	38.3718	7847.88	-185.864	2590.1
	A12	24.2	V2	3311.96	827.99		Manual	Droplets Analyzed Manually	DQ	Unknown	Unknown	ddPCR Multiplex Supermix	Cy5.5	16559.8	3311.96	1.32478e+06	846.246	809.995	17234	8311	8923	0								6000			1.96353	6.31358												7861.66	3947.02	5834.83
	B01	24.3	V1	1.27354	0.318386		Manual	Droplets Analyzed Manually	DQ	Unknown	Unknown	ddPCR Multiplex Supermix	FAM	6.36771	1.27354	509.417	0.750803	0.0960643	15805	4	15801	0	0.00199061			0.00403844	0	2		3500			12.696	49.6732	V2	0.000995304			0.00201922	0	0.0994314			0.201619	0	7223.63	605.024	606.699
	B01	24.3	V5	5.73348	1.43337		Manual	Droplets Analyzed Manually	DQ	Unknown	Unknown	ddPCR Multiplex Supermix	HEX	28.6674	5.73348	2293.39	2.206	0.866595	15805	18	15787	0	0.00896171			0.0131592	0.00476419	2		2500			6.28556	25.4445	V2	0.00448085			0.00657962	0.00238209	0.446087			0.654094	0.238079	3908.74	646.573	650.288
	B01	24.3	V8	889.468	222.367		Manual	Droplets Analyzed Manually	DQ	Unknown	Unknown	ddPCR Multiplex Supermix	Cy5	4447.34	889.468	355787	231.02	213.773	15805	2561	13244	0	1.39028			1.46107	1.3195	2		5200			7.75139	119.475	V2	0.695141			0.730534	0.659748	41.0078			42.2396	39.7761	8892.47	-190.082	1281.63
	B01	24.3	V2	1279.55	319.888		Manual	Droplets Analyzed Manually	DQ	Unknown	Unknown	ddPCR Multiplex Supermix	Cy5.5	6397.75	1279.55	511820	330.485	309.379	15805	3549	12256	0								6000			2.87244	10.6443												8982.54	3552.11	4771.51
	B02	24.4	V1	0.932699	0.233175		Manual	Droplets Analyzed Manually	DQ	Unknown	Unknown	ddPCR Multiplex Supermix	FAM	4.6635	0.932699	373.08	0.618086	0.0553362	16185	3	16182	0	0.00693107			0.015308	0	2		3500			54.8298	65.3729	V2	0.00346554			0.00765398	0	0.345357			0.761313	0	6748.37	608.421	609.559
	B02	24.4	V5	3.73183	0.932959		Manual	Droplets Analyzed Manually	DQ	Unknown	Unknown	ddPCR Multiplex Supermix	HEX	18.6592	3.73183	1492.73	1.57033	0.497103	16185	12	16173	0	0.027732			0.0437923	0.0116717	2		2500			7.00758	23.6898	V2	0.013866			0.0218961	0.00583585	1.36764			2.14884	0.586436	3789.01	621.207	623.556
	B02	24.4	V8	189.422	47.3555		Manual	Droplets Analyzed Manually	DQ	Unknown	Unknown	ddPCR Multiplex Supermix	Cy5	947.111	189.422	75768.9	51.1571	43.5655	16185	598	15587	0.242864	1.40763			1.55515	1.26011	2		5200			6.6395	222.474	V2	0.703817			0.777577	0.630057	41.3082			43.8491	38.7674	8525.59	-189.212	132.781
	B02	24.4	V2	269.136	67.2839		Manual	Droplets Analyzed Manually	DQ	Unknown	Unknown	ddPCR Multiplex Supermix	Cy5.5	1345.68	269.136	107654	71.8348	62.7495	16185	843	15342	0.242864								6000			2.34742	13.4088												8511.46	3568.3	3825.76
	B03	24.5	V1	0.883511	0.220878		Manual	Droplets Analyzed Manually	DQ	Unknown	Unknown	ddPCR Multiplex Supermix	FAM	4.41755	0.883511	353.404	0.585484	0.0524181	17086	3	17083	0	0.00272928			0.00602481	0	2		3500			2.46665	58.1426	V2	0.00136464			0.0030124	0	0.136278			0.300606	0	5675.04	671.673	672.552
	B03	24.5	V5	13.5642	3.39106		Manual	Droplets Analyzed Manually	DQ	Unknown	Unknown	ddPCR Multiplex Supermix	HEX	67.8212	13.5642	5425.7	4.47178	2.50076	17086	46	17040	0	0.0419017			0.0542129	0.0295905	2		2500			7.03787	20.1188	V2	0.0209508			0.0271064	0.0147953	2.05209			2.64265	1.46154	3799.93	727.232	735.504
	B03	24.5	V8	489.511	122.378		Manual	Droplets Analyzed Manually	DQ	Unknown	Unknown	ddPCR Multiplex Supermix	Cy5	2447.56	489.511	195805	128.421	116.363	17086	1584	15502	0	1.51216			1.61123	1.4131	2		5200			7.14047	51.9602	V2	0.756082			0.805615	0.706548	43.055			44.6613	41.4488	8502.55	-201.755	605.199
	B03	24.5	V2	647.432	161.858		Manual	Droplets Analyzed Manually	DQ	Unknown	Unknown	ddPCR Multiplex Supermix	Cy5.5	3237.16	647.432	258973	168.867	154.888	17086	2063	15023	0								6000			2.54521	5.74478												8524.57	4495.54	4982.02
	B04	24.6	V1	0.971228	0.242807		Manual	Droplets Analyzed Manually	DQ	Unknown	Unknown	ddPCR Multiplex Supermix	FAM	4.85614	0.971228	388.491	0.643622	0.0576219	15543	3	15540	0	0.00169137			0.00373322	0	2		3500			24.7103	67.4487	V2	0.000845682			0.00186661	0	0.0844968			0.186417	0	7308.66	582.594	583.892
	B04	24.6	V5	17.8357	4.45893		Manual	Droplets Analyzed Manually	DQ	Unknown	Unknown	ddPCR Multiplex Supermix	HEX	89.1785	17.8357	7134.28	5.74847	3.37898	15543	55	15488	0	0.0310604			0.0393839	0.0227368	2		2500			5.51193	25.7483	V2	0.0155302			0.019692	0.0113684	1.52927			1.93282	1.12572	3652.63	576.882	587.766
	B04	24.6	V8	885.781	221.445		Manual	Droplets Analyzed Manually	DQ	Unknown	Unknown	ddPCR Multiplex Supermix	Cy5	4428.91	885.781	354313	230.152	212.799	15543	2509	13034	0	1.54256			1.62348	1.46165	2		5200			6.25487	60.4417	V2	0.771281			0.811739	0.730823	43.5437			44.8332	42.2542	8347.12	-178.155	1198.02
	B04	24.6	V2	1148.45	287.114		Manual	Droplets Analyzed Manually	DQ	Unknown	Unknown	ddPCR Multiplex Supermix	Cy5.5	5742.27	1148.45	459382	297.167	277.14	15543	3172	12371	0								6000			2.15364	10.9174												8318.64	3416.74	4417.11
	B05	24.7	V1	0.284576	0.071144		Manual	Droplets Analyzed Manually	DQ	Unknown	Unknown	ddPCR Multiplex Supermix	FAM	1.42288	0.284576	113.83	0.33982	0.00298797	17681	1	17680	0	0.000303182			0.00102094	0	2		3500				63.3004	V2	0.000151591			0.000510468	0	0.0151568			0.0510336	0	4623.11	588.687	588.915
	B05	24.7	V5	11.1104	2.7776		Manual	Droplets Analyzed Manually	DQ	Unknown	Unknown	ddPCR Multiplex Supermix	HEX	55.552	11.1104	4444.16	3.74665	1.99241	17681	39	17642	0	0.0118368			0.0155879	0.00808576	2		2500			4.42962	25.7679	V2	0.00591841			0.00779394	0.00404288	0.588359			0.773711	0.403006	3616.12	590.047	596.722
	B05	24.7	V8	1227.62	306.904		Manual	Droplets Analyzed Manually	DQ	Unknown	Unknown	ddPCR Multiplex Supermix	Cy5	6138.08	1227.62	491047	316.689	297.195	17681	3828	13853	0	1.30788			1.36203	1.25373	2		5200			7.08605	50.1009	V2	0.65394			0.681017	0.626863	39.5383			40.5281	38.5485	8238.46	-187.035	1637.11
	B05	24.7	V2	1877.26	469.316		Manual	Droplets Analyzed Manually	DQ	Unknown	Unknown	ddPCR Multiplex Supermix	Cy5.5	9386.31	1877.26	750905	481.846	456.908	17681	5506	12175	0								6000			1.66176	8.52104												7691.39	3656.58	4913.05
	B06	24.8	V1	0	0		Manual	Droplets Analyzed Manually	DQ	Unknown	Unknown	ddPCR Multiplex Supermix	FAM	0	0	0	0.241103	0	15632	0	15632	0	0					2		3500				71.7469	V2												585.518	585.518
	B06	24.8	V5	7.08609	1.77152		Manual	Droplets Analyzed Manually	DQ	Unknown	Unknown	ddPCR Multiplex Supermix	HEX	35.4305	7.08609	2834.44	2.62282	1.12825	15632	22	15610	0	0.0242384			0.0345272	0.0139497	2		2500			6.51531	27.9036	V2	0.0121192			0.0172636	0.00697483	1.19741			1.6996	0.695217	3585.12	561.057	565.313
	B06	24.8	V8	417.585	104.396		Manual	Droplets Analyzed Manually	DQ	Unknown	Unknown	ddPCR Multiplex Supermix	Cy5	2087.93	417.585	167034	110.21	98.6089	15632	1245	14387	0	1.42838			1.53266	1.3241	2		5200			5.70792	75.7369	V2	0.714188			0.766329	0.662048	41.6633			43.4378	39.8889	8058.85	-188.693	468.177
	B06	24.8	V2	584.699	146.175		Manual	Droplets Analyzed Manually	DQ	Unknown	Unknown	ddPCR Multiplex Supermix	Cy5.5	2923.5	584.699	233880	153.116	139.272	15632	1715	13917	0								6000			2.43529	12.1566												8296.94	3623.67	4136.38
	B07	24.9	V1	0.832768	0.208192		Manual	Droplets Analyzed Manually	DQ	Unknown	Unknown	ddPCR Multiplex Supermix	FAM	4.16384	0.832768	333.107	0.551854	0.0494078	18127	3	18124	0	0.000500827			0.00110526	0	2		3500			1.78379	59.8564	V2	0.000250414			0.000552632	0	0.0250351			0.0552418	0	6001.31	603.824	604.718
	B07	24.9	V5	34.5365	8.63412		Manual	Droplets Analyzed Manually	DQ	Unknown	Unknown	ddPCR Multiplex Supermix	HEX	172.682	34.5365	13814.6	10.1548	7.11532	18127	124	18003	0	0.0207703			0.0244528	0.0170877	2		2500			5.07909	23.5768	V2	0.0103851			0.0122264	0.00854385	1.02784			1.2082	0.847476	3714.83	611.878	633.104
	B07	24.9	V8	2752.1	688.025		Manual	Droplets Analyzed Manually	DQ	Unknown	Unknown	ddPCR Multiplex Supermix	Cy5	13760.5	2752.1	1.10084e+06	703.747	672.497	18127	7637	10490	0	1.65512			1.70667	1.60356	2		5200			7.52628	40.1614	V2	0.827558			0.853334	0.801781	45.2822			46.0539	44.5104	8412.95	-185.162	3437.27
	B07	24.9	V2	3325.57	831.393		Manual	Droplets Analyzed Manually	DQ	Unknown	Unknown	ddPCR Multiplex Supermix	Cy5.5	16627.9	3325.57	1.33023e+06	849.241	813.794	18127	8767	9360	0								6000			2.36726	7.95509												8428.01	3947.68	6114.56
	B08	24.10	V1	0.892127	0.223032		Manual	Droplets Analyzed Manually	DQ	Unknown	Unknown	ddPCR Multiplex Supermix	FAM	4.46063	0.892127	356.851	0.591195	0.0529293	16921	3	16918	0	0.00140563			0.0031024	0	2		3500			6.67075	66.8433	V2	0.000702815			0.0015512	0	0.0702321			0.154952	0	6933.39	601.635	602.758
	B08	24.10	V5	13.3985	3.34963		Manual	Droplets Analyzed Manually	DQ	Unknown	Unknown	ddPCR Multiplex Supermix	HEX	66.9927	13.3985	5359.42	4.43004	2.46149	16921	45	16876	0	0.0211107			0.0273506	0.0148707	2		2500			6.61539	25.6665	V2	0.0105553			0.0136753	0.00743535	1.04451			1.35002	0.738993	3709.28	586.94	595.244
	B08	24.10	V8	861.571	215.393		Manual	Droplets Analyzed Manually	DQ	Unknown	Unknown	ddPCR Multiplex Supermix	Cy5	4307.86	861.571	344629	223.611	207.228	16921	2663	14258	0	1.35749			1.42495	1.29002	2		5200			6.7035	105.35	V2	0.678743			0.712475	0.645012	40.4316			41.6286	39.2347	8248.94	-192.141	1136.3
	B08	24.10	V2	1269.36	317.341		Manual	Droplets Analyzed Manually	DQ	Unknown	Unknown	ddPCR Multiplex Supermix	Cy5.5	6346.81	1269.36	507745	327.535	307.228	16921	3773	13148	0								6000			1.6141	8.89994												7714.01	3777.87	4655.54
	B09	25.1	V1	0.295976	0.073994		Manual	Droplets Analyzed Manually	DQ	Unknown	Unknown	ddPCR Multiplex Supermix	FAM	1.47988	0.295976	118.39	0.353435	0.00310766	17000	1	16999	0	0.000595858			0.00200657	0	2		3500				85.5147	V2	0.000297929			0.00100329	0	0.029784			0.100278	0	5122.67	565.882	566.15
	B09	25.1	V5	3.2567	0.814174		Manual	Droplets Analyzed Manually	DQ	Unknown	Unknown	ddPCR Multiplex Supermix	HEX	16.2835	3.2567	1302.68	1.40004	0.420344	17000	11	16989	0	0.00655637			0.0105079	0.00260484	2		2500			7.6187	31.0989	V2	0.00327818			0.00525395	0.00130242	0.326747			0.523035	0.13046	3718.78	546.657	548.709
	B09	25.1	V8	754.042	188.51		Manual	Droplets Analyzed Manually	DQ	Unknown	Unknown	ddPCR Multiplex Supermix	Cy5	3770.21	754.042	301617	196.137	180.93	17000	2366	14634	0	1.51803			1.59967	1.4364	2		5200			6.0892	46.3988	V2	0.759017			0.799836	0.718199	43.1501			44.4693	41.8309	8072.77	-168.77	978.259
	B09	25.1	V2	993.445	248.361		Manual	Droplets Analyzed Manually	DQ	Unknown	Unknown	ddPCR Multiplex Supermix	Cy5.5	4967.22	993.445	397378	257.227	239.558	17000	3046	13954	0								6000			1.61329	7.14591												7730.45	3240.5	4044.99
	B10	25.2	V1	0.97537	0.243843		Manual	Droplets Analyzed Manually	DQ	Unknown	Unknown	ddPCR Multiplex Supermix	FAM	4.87685	0.97537	390.148	0.646367	0.0578677	15477	3	15474	0	0.000402303			0.000887843	0	2		3500			2.86939	70.1693	V2	0.000201152			0.000443922	0	0.0201111			0.0443783	0	5774.19	589.967	590.972
	B10	25.2	V5	9.76222	2.44055		Manual	Droplets Analyzed Manually	DQ	Unknown	Unknown	ddPCR Multiplex Supermix	HEX	48.8111	9.76222	3904.89	3.42544	1.66574	15477	30	15447	0	0.00402655			0.00548059	0.0025725	2		2500			3.51352	24.7006	V2	0.00201327			0.00274029	0.00128625	0.200923			0.273333	0.128513	3428.59	557.517	563.082
	B10	25.2	V8	3116.94	779.235		Manual	Droplets Analyzed Manually	DQ	Unknown	Unknown	ddPCR Multiplex Supermix	Cy5	15584.7	3116.94	1.24678e+06	797.726	761.011	15477	7147	8330	0	1.28562			1.32604	1.2452	2		5200			5.25689	23.6814	V2	0.64281			0.663019	0.6226	39.1287			39.8775	38.3798	7974.41	-176.963	3587.19
	B10	25.2	V2	4848.93	1212.23		Manual	Droplets Analyzed Manually	DQ	Unknown	Unknown	ddPCR Multiplex Supermix	Cy5.5	24244.7	4848.93	1.93957e+06	1237.72	1187.25	15477	9573	5904	0								6000			1.88795	4.62961												7842.39	3977.69	6368.13
	B11	25.3	V1	0.896099	0.224025		Manual	Droplets Analyzed Manually	DQ	Unknown	Unknown	ddPCR Multiplex Supermix	FAM	4.48049	0.896099	358.44	0.593828	0.0531649	16846	3	16843	0	0.00173106			0.00382083	0	2		3500			25.1758	73.6514	V2	0.000865532			0.00191041	0	0.0864784			0.190786	0	6589.17	605.474	606.54
	B11	25.3	V5	4.18316	1.04579		Manual	Droplets Analyzed Manually	DQ	Unknown	Unknown	ddPCR Multiplex Supermix	HEX	20.9158	4.18316	1673.26	1.69806	0.58688	16846	14	16832	0	0.00808094			0.0123834	0.0037785	2		2500			8.10457	25.3008	V2	0.00404047			0.00619169	0.00188925	0.402421			0.615815	0.189027	3741.73	593.902	596.518
	B11	25.3	V8	786.564	196.641		Manual	Droplets Analyzed Manually	DQ	Unknown	Unknown	ddPCR Multiplex Supermix	Cy5	3932.82	786.564	314626	204.479	188.852	16846	2438	14408	0	1.51947			1.60001	1.43893	2		5200			6.33201	63.5588	V2	0.759734			0.800003	0.719464	43.1732			44.4736	41.8728	8235.4	-191.57	1028
	B11	25.3	V2	1035.32	258.829		Manual	Droplets Analyzed Manually	DQ	Unknown	Unknown	ddPCR Multiplex Supermix	Cy5.5	5176.58	1035.32	414126	267.941	249.782	16846	3133	13713	0								6000			2.22551	10.0136												8335.38	3853.58	4687.1
	B12	25.4	V1	0	0		Manual	Droplets Analyzed Manually	DQ	Unknown	Unknown	ddPCR Multiplex Supermix	FAM	0	0	0	0.215155	0	17517	0	17517	0	0					2		3500				89.5135	V2												605.117	605.117
	B12	25.4	V5	1.43637	0.359092		Manual	Droplets Analyzed Manually	DQ	Unknown	Unknown	ddPCR Multiplex Supermix	HEX	7.18183	1.43637	574.546	0.780437	0.126245	17517	5	17512	0	0.0101518			0.0194213	0.000882215	2		2500			12.506	24.662	V2	0.00507588			0.00971064	0.000441107	0.505024			0.963831	0.0462168	3767.41	590.353	591.26
	B12	25.4	V8	224.074	56.0186		Manual	Droplets Analyzed Manually	DQ	Unknown	Unknown	ddPCR Multiplex Supermix	Cy5	1120.37	224.074	89629.8	60.0001	52.0497	17517	763	16754	0	1.58368			1.73431	1.43305	2		5200			7.06905	173.246	V2	0.791841			0.867157	0.716525	44.1915			46.5373	41.8457	8060.2	-196.511	163.132
	B12	25.4	V2	282.979	70.7448		Manual	Droplets Analyzed Manually	DQ	Unknown	Unknown	ddPCR Multiplex Supermix	Cy5.5	1414.9	282.979	113192	75.2332	66.2722	17517	958	16559	0								6000			1.95168	12.622												7932.22	3814.03	4039.26
	C01	25.5	V1	0.906758	0.226689		Manual	Droplets Analyzed Manually	DQ	Unknown	Unknown	ddPCR Multiplex Supermix	FAM	4.53379	0.906758	362.703	0.600892	0.0537972	16648	3	16645	0	0.0016676			0.00368073	0	2		3500			4.61876	60.028	V2	0.000833801			0.00184037	0	0.0833107			0.183799	0	6799.37	583.424	584.544
	C01	25.5	V5	3.62801	0.907003		Manual	Droplets Analyzed Manually	DQ	Unknown	Unknown	ddPCR Multiplex Supermix	HEX	18.1401	3.62801	1451.2	1.52663	0.483276	16648	12	16636	0	0.00667222			0.0105168	0.00282766	2		2500			7.7872	26.5053	V2	0.00333611			0.00525839	0.00141383	0.332502			0.523453	0.14155	3827.39	619.97	622.282
	C01	25.5	V8	710.342	177.586		Manual	Droplets Analyzed Manually	DQ	Unknown	Unknown	ddPCR Multiplex Supermix	Cy5	3551.71	710.342	284137	185.048	170.167	16648	2192	14456	0	1.30638			1.3773	1.23546	2		5200			7.40764	54.4347	V2	0.653189			0.688651	0.617728	39.5109			40.8084	38.2134	8771.08	-179.789	998.749
	C01	25.5	V2	1087.5	271.875		Manual	Droplets Analyzed Manually	DQ	Unknown	Unknown	ddPCR Multiplex Supermix	Cy5.5	5437.49	1087.5	434999	281.295	262.524	16648	3236	13412	0								6000			2.08993	11.8489												8414.27	3335.49	4322.69
	C02	25.6	V1	0.607589	0.151897		Manual	Droplets Analyzed Manually	DQ	Unknown	Unknown	ddPCR Multiplex Supermix	FAM	3.03795	0.607589	243.036	0.486592	0.0230113	16563	2	16561	0	0.00398505			0.0100712	0	2		3500			35.3771	66.2389	V2	0.00199252			0.00503562	0	0.198856			0.501957	0	7288.84	615.245	616.051
	C02	25.6	V5	1.82299	0.455747		Manual	Droplets Analyzed Manually	DQ	Unknown	Unknown	ddPCR Multiplex Supermix	HEX	9.11494	1.82299	729.195	0.931723	0.178481	16563	6	16557	0	0.0119566			0.0218658	0.00204738	2		2500			10.203	26.4525	V2	0.00597829			0.0109329	0.00102369	0.594276			1.08387	0.104688	3819.23	632.458	633.612
	C02	25.6	V8	199.537	49.8842		Manual	Droplets Analyzed Manually	DQ	Unknown	Unknown	ddPCR Multiplex Supermix	Cy5	997.684	199.537	79814.7	53.7431	46.037	16563	644	15919	0	1.30872			1.43901	1.17843	2		5200			6.54658	110.148	V2	0.654359			0.719505	0.589214	39.5536			41.9339	37.1734	8536.68	-190.729	148.609
	C02	25.6	V2	304.935	76.2337		Manual	Droplets Analyzed Manually	DQ	Unknown	Unknown	ddPCR Multiplex Supermix	Cy5.5	1524.67	304.935	121974	81.0312	71.4544	16563	974	15589	0								6000			2.16515	12.7048												8373.08	3626.85	3905.96
	C03	25.7	V1	0	0		Manual	Droplets Analyzed Manually	DQ	Unknown	Unknown	ddPCR Multiplex Supermix	FAM	0	0	0	0.215994	0	17449	0	17449	0	0					2		3500				68.2788	V2												629.08	629.08
	C03	25.7	V5	0.576736	0.144184		Manual	Droplets Analyzed Manually	DQ	Unknown	Unknown	ddPCR Multiplex Supermix	HEX	2.88368	0.576736	230.694	0.46188	0.0218428	17449	2	17447	0	0.00216138			0.00546111	0	2		2500			8.26513	22.2282	V2	0.00108069			0.00273055	0	0.107952			0.272583	0	3795.75	587.944	588.312
	C03	25.7	V8	366.243	91.5606		Manual	Droplets Analyzed Manually	DQ	Unknown	Unknown	ddPCR Multiplex Supermix	Cy5	1831.21	366.243	146497	96.6997	86.4425	17449	1225	16224	0	1.37253			1.47271	1.27236	2		5200			6.60052	113.247	V2	0.686267			0.736356	0.636178	40.6974			42.459	38.9359	8461.83	-195.579	412.211
	C03	25.7	V2	533.673	133.418		Manual	Droplets Analyzed Manually	DQ	Unknown	Unknown	ddPCR Multiplex Supermix	Cy5.5	2668.37	533.673	213469	139.677	127.191	17449	1756	15693	0								6000			2.28781	11.3247												8342.83	3818.46	4273.77
	C04	25.8	V1	0.695095	0.173774		Manual	Droplets Analyzed Manually	DQ	Unknown	Unknown	ddPCR Multiplex Supermix	FAM	3.47548	0.695095	278.038	0.556682	0.0263252	14478	2	14476	0	0.00746609			0.0188772	0	2		3500			8.76329	64.2291	V2	0.00373304			0.00943859	0	0.371916			0.938234	0	6056.26	665.646	666.391
	C04	25.8	V5	3.12868	0.782171		Manual	Droplets Analyzed Manually	DQ	Unknown	Unknown	ddPCR Multiplex Supermix	HEX	15.6434	3.12868	1251.47	1.4173	0.372948	14478	9	14469	0	0.0336055			0.0562237	0.0109873	2		2500			8.30774	19.6583	V2	0.0168028			0.0281118	0.00549367	1.65251			2.74635	0.558669	3774.53	692.963	694.878
	C04	25.8	V8	145.972	36.493		Manual	Droplets Analyzed Manually	DQ	Unknown	Unknown	ddPCR Multiplex Supermix	Cy5	729.859	145.972	58388.8	40.0133	32.9824	14478	414	14064	0	1.5679			1.76981	1.36598	2		5200			5.84246	96.4532	V2	0.783949			0.884906	0.682992	43.9446			47.1169	40.7723	8057.35	-202.725	33.4729
	C04	25.8	V2	186.201	46.5502		Manual	Droplets Analyzed Manually	DQ	Unknown	Unknown	ddPCR Multiplex Supermix	Cy5.5	931.003	186.201	74480.3	50.5349	42.578	14478	526	13952	0								6000			2.61564	6.68156												8458.67	4468.1	4613.08
	C05	25.9	V1	0.877603	0.219401		Manual	Droplets Analyzed Manually	DQ	Unknown	Unknown	ddPCR Multiplex Supermix	FAM	4.38802	0.877603	351.041	0.581569	0.0520677	17201	3	17198	0	0.000808682			0.00178473	0	2		3500			1.57881	65.5446	V2	0.000404341			0.000892367	0	0.0404177			0.0891809	0	5204.42	595.585	596.388
	C05	25.9	V5	3.51133	0.877833		Manual	Droplets Analyzed Manually	DQ	Unknown	Unknown	ddPCR Multiplex Supermix	HEX	17.5567	3.51133	1404.53	1.47753	0.467736	17201	12	17189	0	0.00323557			0.00509837	0.00137278	2		2500			6.12341	24.0454	V2	0.00161779			0.00254918	0.000686389	0.161517			0.254356	0.0686783	3657.34	593.833	595.971
	C05	25.9	V8	1416.64	354.161		Manual	Droplets Analyzed Manually	DQ	Unknown	Unknown	ddPCR Multiplex Supermix	Cy5	7083.21	1416.64	566657	364.926	343.486	17201	4221	12980	0	1.30539			1.35701	1.25377	2		5200			6.50034	52.3277	V2	0.652694			0.678503	0.626885	39.4927			40.4376	38.5478	8283.41	-188.657	1890.33
	C05	25.9	V2	2170.45	542.614		Manual	Droplets Analyzed Manually	DQ	Unknown	Unknown	ddPCR Multiplex Supermix	Cy5.5	10852.3	2170.45	868182	556.496	528.883	17201	6027	11174	0								6000			2.30002	8.66168												8361.81	3807.27	5403.12
	C06	25.10	V1	0	0		Manual	Droplets Analyzed Manually	DQ	Unknown	Unknown	ddPCR Multiplex Supermix	FAM	0	0	0	0.247013	0	15258	0	15258	0	0					2		3500				72.6955	V2												607.571	607.571
	C06	25.10	V5	1.97894	0.494734		Manual	Droplets Analyzed Manually	DQ	Unknown	Unknown	ddPCR Multiplex Supermix	HEX	9.89468	1.97894	791.575	1.01144	0.193748	15258	6	15252	0	0.0104147			0.0190431	0.0017862	2		2500			6.71628	26.7516	V2	0.00520734			0.00952157	0.000893098	0.518036			0.945002	0.0910705	3766.57	595.602	596.849
	C06	25.10	V8	248.058	62.0145		Manual	Droplets Analyzed Manually	DQ	Unknown	Unknown	ddPCR Multiplex Supermix	Cy5	1240.29	248.058	99223.1	66.5094	57.5356	15258	734	14524	1.643	1.30547			1.42722	1.18372	2		5200			6.21855	167.973	V2	0.652735			0.713609	0.59186	39.4942			41.7228	37.2656	8287.16	-192.184	215.723
	C06	25.10	V2	380.029	95.0071		Manual	Droplets Analyzed Manually	DQ	Unknown	Unknown	ddPCR Multiplex Supermix	Cy5.5	1900.14	380.029	152011	100.61	89.429	15258	1110	14148	1.643								6000			2.48335	12.8533												8586.86	3764.71	4115.52
	C07	26.1	V1	0.336991	0.0842478		Manual	Droplets Analyzed Manually	DQ	Unknown	Unknown	ddPCR Multiplex Supermix	FAM	1.68496	0.336991	134.796	0.402418	0.00353829	14931	1	14930	0	0.00377891			0.0127306	0	2		3500				72.6904	V2	0.00188946			0.00636531	0	0.188589			0.634489	0	6103.9	577.19	577.56
	C07	26.1	V5	4.38265	1.09566		Manual	Droplets Analyzed Manually	DQ	Unknown	Unknown	ddPCR Multiplex Supermix	HEX	21.9132	4.38265	1753.06	1.80962	0.600051	14931	13	14918	0	0.0491456			0.0765999	0.0216912	2		2500			5.98492	22.5195	V2	0.0245728			0.0383	0.0108456	2.39835			3.70601	1.09068	3534.32	564.44	567.026
	C07	26.1	V8	139.401	34.8503		Manual	Droplets Analyzed Manually	DQ	Unknown	Unknown	ddPCR Multiplex Supermix	Cy5	697.006	139.401	55760.5	38.2366	31.473	14931	408	14523	0	1.5632			1.76584	1.36056	2		5200			4.41422	96.1554	V2	0.7816			0.882922	0.680279	43.8707			47.0628	40.6785	7761.63	-187.227	29.9808
	C07	26.1	V2	178.354	44.5884		Manual	Droplets Analyzed Manually	DQ	Unknown	Unknown	ddPCR Multiplex Supermix	Cy5.5	891.768	178.354	71341.5	48.4269	40.7616	14931	520	14411	0								6000			2.32967	12.3809												8146.36	3560.04	3719.77
	C08	26.2	V1	0.299518	0.0748794		Manual	Droplets Analyzed Manually	DQ	Unknown	Unknown	ddPCR Multiplex Supermix	FAM	1.49759	0.299518	119.807	0.357664	0.00314484	16799	1	16798	0	0.012599			0.0424888	0	2		3500				79.5253	V2	0.00629949			0.0212444	0	0.626006			2.10184	0	6956.91	610.691	611.069
	C08	26.2	V5	1.49777	0.374442		Manual	Droplets Analyzed Manually	DQ	Unknown	Unknown	ddPCR Multiplex Supermix	HEX	7.48883	1.49777	599.107	0.813804	0.131641	16799	5	16794	0	0.0630024			0.121226	0.00477833	2		2500			7.28652	25.8417	V2	0.0315012			0.0606132	0.00238917	3.05392			5.79003	0.317811	3937.64	595.986	596.98
	C08	26.2	V8	38.7857	9.69643		Manual	Droplets Analyzed Manually	DQ	Unknown	Unknown	ddPCR Multiplex Supermix	Cy5	193.929	38.7857	15514.3	11.3708	8.02424	16799	129	16670	0	1.63149			2.01095	1.25204	2		5200			5.94736	324.779	V2	0.815746			1.00547	0.626019	44.9262			50.6809	39.1716	8391.34	-188.161	-122.278
	C08	26.2	V2	47.5463	11.8866		Manual	Droplets Analyzed Manually	DQ	Unknown	Unknown	ddPCR Multiplex Supermix	Cy5.5	237.732	47.5463	19018.5	13.7414	10.0345	16799	158	16641	0								6000			2.63238	15.2433												8634.81	3625.42	3672.54
	C09	26.3	V1	0.251856	0.0629639		Manual	Droplets Analyzed Manually	DQ	Unknown	Unknown	ddPCR Multiplex Supermix	FAM	1.25928	0.251856	100.742	0.300744	0.00264442	19978	1	19977	0	0.0121453			0.040956	0	2		3500				64.6914	V2	0.00607265			0.020478	0	0.6036			2.0268	0	6164.94	721.646	721.919
	C09	26.3	V5	0.755605	0.188901		Manual	Droplets Analyzed Manually	DQ	Unknown	Unknown	ddPCR Multiplex Supermix	HEX	3.77802	0.755605	302.242	0.500713	0.04483	19978	3	19975	0	0.0364377			0.0807583	0	2		2500			1.67224	19.7584	V2	0.0182189			0.0403792	0	1.78929			3.92673	0	3554.13	792.785	793.199
	C09	26.3	V8	21.9587	5.48969		Manual	Droplets Analyzed Manually	DQ	Unknown	Unknown	ddPCR Multiplex Supermix	Cy5	109.794	21.9587	8783.5	6.73001	4.41264	19978	87	19891	0.336984	1.05892			1.335	0.782843	2		5200			4.42644	91.8394	V2	0.529461			0.667501	0.391422	34.6175			40.5185	28.7165	8252.92	-193.983	-157.199
	C09	26.3	V2	41.4738	10.3684		Manual	Droplets Analyzed Manually	DQ	Unknown	Unknown	ddPCR Multiplex Supermix	Cy5.5	207.369	41.4738	16589.5	11.9563	8.78254	19978	164	19814	0.336984								6000			1.95375	3.58429												8215.25	4960.85	4987.56
	C10	26.4	V1	0.638752	0.159688		Manual	Droplets Analyzed Manually	DQ	Unknown	Unknown	ddPCR Multiplex Supermix	FAM	3.19376	0.638752	255.501	0.511552	0.0241914	15755	2	15753	0	0.00275937			0.00697262	0	2		3500			22.9169	64.632	V2	0.00137969			0.00348631	0	0.137778			0.347861	0	7014.03	612.889	613.701
	C10	26.4	V5	9.5898	2.39745		Manual	Droplets Analyzed Manually	DQ	Unknown	Unknown	ddPCR Multiplex Supermix	HEX	47.949	9.5898	3835.92	3.36492	1.63632	15755	30	15725	0	0.0414274			0.0565209	0.0263339	2		2500			5.64309	26.2611	V2	0.0207137			0.0282604	0.013167	2.02933			2.75369	1.30498	3707.88	572.934	578.903
	C10	26.4	V8	318.36	79.5901		Manual	Droplets Analyzed Manually	DQ	Unknown	Unknown	ddPCR Multiplex Supermix	Cy5	1591.8	318.36	127344	84.6201	74.5801	15755	966	14789	0.193975	1.3753			1.48832	1.26227	2		5200			5.83332	60.6462	V2	0.687649			0.744162	0.631137	40.746			42.7302	38.7618	8125.89	-191.613	318.365
	C10	26.4	V2	462.969	115.742		Manual	Droplets Analyzed Manually	DQ	Unknown	Unknown	ddPCR Multiplex Supermix	Cy5.5	2314.84	462.969	185188	121.855	109.659	15755	1385	14370	0.193975								6000			2.36248	11.936												8225.47	3768.61	4160.41
	C11	26.5	V1	0.312212	0.0780529		Manual	Droplets Analyzed Manually	DQ	Unknown	Unknown	ddPCR Multiplex Supermix	FAM	1.56106	0.312212	124.885	0.372824	0.00327812	16116	1	16115	0	0.0163318			0.0551023	0	2		3500				87.7135	V2	0.00816591			0.0275511	0	0.809977			2.71722	0	4354.75	620.149	620.381
	C11	26.5	V5	2.8106	0.702651		Manual	Droplets Analyzed Manually	DQ	Unknown	Unknown	ddPCR Multiplex Supermix	HEX	14.053	2.8106	1124.24	1.27318	0.335037	16116	9	16107	0	0.147023			0.24858	0.045466	2		2500			9.13474	25.2716	V2	0.0735114			0.12429	0.022733	6.84776			11.254	2.44154	3765.06	590.517	592.29
	C11	26.5	V8	33.8313	8.45782		Manual	Droplets Analyzed Manually	DQ	Unknown	Unknown	ddPCR Multiplex Supermix	Cy5	169.156	33.8313	13532.5	10.054	6.86368	16116	108	16008	0.0936169	1.76972			2.228	1.31144	2		5200			9.65659	341.812	V2	0.884859			1.114	0.655718	46.9456			53.3954	40.4958	8333.36	-194.63	-137.481
	C11	26.5	V2	38.2335	9.55838		Manual	Droplets Analyzed Manually	DQ	Unknown	Unknown	ddPCR Multiplex Supermix	Cy5.5	191.168	38.2335	15293.4	11.2557	7.86339	16116	122	15994	0.0936169								6000			2.5735	14.8185												8499.14	3765.03	3800.86
	C12	26.6	V1	0.292449	0.0731124		Manual	Droplets Analyzed Manually	DQ	Unknown	Unknown	ddPCR Multiplex Supermix	FAM	1.46225	0.292449	116.98	0.349223	0.00307063	17205	1	17204	0	0.0044769			0.0150831	0	2		3500				74.7338	V2	0.00223845			0.00754157	0	0.223345			0.751291	0	6969.57	618.658	619.027
	C12	26.6	V5	3.51052	0.877629		Manual	Droplets Analyzed Manually	DQ	Unknown	Unknown	ddPCR Multiplex Supermix	HEX	17.5526	3.51052	1404.21	1.47718	0.467627	17205	12	17193	0	0.05374			0.0850535	0.0224265	2		2500			8.08828	24.8695	V2	0.02687			0.0425268	0.0112133	2.61669			4.1015	1.13188	3790.34	600.213	602.438
	C12	26.6	V8	169.818	42.4544		Manual	Droplets Analyzed Manually	DQ	Unknown	Unknown	ddPCR Multiplex Supermix	Cy5	849.088	169.818	67927	45.9416	38.9768	17205	571	16634	0.0282557	2.59962			2.92264	2.27659	2		5200			6.26655	74.6636	V2	1.29981			1.46132	1.1383	56.5181			59.5718	53.4645	8263.73	-194.506	86.2061
	C12	26.6	V2	130.648	32.662		Manual	Droplets Analyzed Manually	DQ	Unknown	Unknown	ddPCR Multiplex Supermix	Cy5.5	653.24	130.648	52259.2	35.7143	29.6172	17205	441	16764	0.0282557								6000			2.22946	13.4319												8318.33	3832.97	3947.94
	D01	26.7	V1	75.0496	18.7624		Manual	Droplets Analyzed Manually	DQ	Unknown	Unknown	ddPCR Multiplex Supermix	FAM	375.248	75.0496	30019.8	21.114	16.4151	16548	245	16303	0	0.0299714			0.033772	0.0261708	2		3500			6.66995	39.8128	V2	0.0149857			0.016886	0.0130854	1.47644			1.6609	1.29198	6660.21	548.284	638.774
	D01	26.7	V5	51.9561	12.989		Manual	Droplets Analyzed Manually	DQ	Unknown	Unknown	ddPCR Multiplex Supermix	HEX	259.781	51.9561	20782.4	14.9431	11.038	16548	170	16378	0	0.0207489			0.0238955	0.0176023	2		2500			5.45599	24.8675	V2	0.0103744			0.0119477	0.00880116	1.02679			1.18091	0.872678	3746.47	581.266	613.783
	D01	26.7	V8	326.587	81.6468		Manual	Droplets Analyzed Manually	DQ	Unknown	Unknown	ddPCR Multiplex Supermix	Cy5	1632.94	326.587	130635	86.6198	76.6935	16548	1040	15508	0	0.130424			0.13877	0.122078	2		5200			5.44953	79.1616	V2	0.065212			0.069385	0.061039	6.12197			6.48975	5.7542	8383.97	-192.464	346.543
	D01	26.7	V2	5008.09	1252.02		Manual	Droplets Analyzed Manually	DQ	Unknown	Unknown	ddPCR Multiplex Supermix	Cy5.5	25040.4	5008.09	2.00323e+06	1277.3	1227.24	16548	10432	6116	0								6000			4.21164	9.40568												8946.76	3122.18	6794.05
	D02	26.8	V1	0.359582	0.0898954		Manual	Droplets Analyzed Manually	DQ	Unknown	Unknown	ddPCR Multiplex Supermix	FAM	1.79791	0.359582	143.833	0.429398	0.00377548	13993	1	13992	0	0.0201312			0.0679548	0	2		3500				59.3835	V2	0.0100656			0.0339774	0	0.996529			3.34029	0	6410.2	629.6	630.014
	D02	26.8	V5	1.79817	0.449541		Manual	Droplets Analyzed Manually	DQ	Unknown	Unknown	ddPCR Multiplex Supermix	HEX	8.99083	1.79817	719.266	0.977058	0.15804	13993	5	13988	0	0.10067			0.194519	0.00682171	2		2500			11.9615	21.5252	V2	0.0503352			0.0972595	0.00341085	4.7923			9.04575	0.538838	3873.99	612.434	613.599
	D02	26.8	V8	28.848	7.21201		Manual	Droplets Analyzed Manually	DQ	Unknown	Unknown	ddPCR Multiplex Supermix	Cy5	144.24	28.848	11539.2	8.91792	5.74011	13993	80	13913	0	1.61506			2.09356	1.13656	2		5200			6.67908	323.899	V2	0.807529			1.04678	0.56828	44.6759			51.9987	37.353	8292.69	-197.484	-148.945
	D02	26.8	V2	35.7238	8.93096		Manual	Droplets Analyzed Manually	DQ	Unknown	Unknown	ddPCR Multiplex Supermix	Cy5.5	178.619	35.7238	14289.5	10.8174	7.27919	13993	99	13894	0								6000			2.01634	11.1531												8079.17	3776.35	3806.79
	D03	26.9	V1	0.302689	0.0756722		Manual	Droplets Analyzed Manually	DQ	Unknown	Unknown	ddPCR Multiplex Supermix	FAM	1.51344	0.302689	121.076	0.361452	0.00317814	16623	1	16622	0	0.0119883			0.0404264	0	2		3500				77.5978	V2	0.00599415			0.0202132	0	0.595843			2.00085	0	7101.21	589.457	589.849
	D03	26.9	V5	0.605396	0.151349		Manual	Droplets Analyzed Manually	DQ	Unknown	Unknown	ddPCR Multiplex Supermix	HEX	3.02698	0.605396	242.158	0.484835	0.0229282	16623	2	16621	0	0.0239773			0.0607472	0	2		2500			13.9672	26.4245	V2	0.0119887			0.0303736	0	1.18466			2.97986	0	3754.17	604.799	605.178
	D03	26.9	V8	34.0149	8.50371		Manual	Droplets Analyzed Manually	DQ	Unknown	Unknown	ddPCR Multiplex Supermix	Cy5	170.074	34.0149	13605.9	10.0796	6.92979	16623	112	16511	0	1.34719			1.67008	1.02431	2		5200			7.50233	138.105	V2	0.673596			0.835038	0.512154	40.2484			46.0123	34.4845	8282.66	-184.684	-127.633
	D03	26.9	V2	50.4974	12.6244		Manual	Droplets Analyzed Manually	DQ	Unknown	Unknown	ddPCR Multiplex Supermix	Cy5.5	252.487	50.4974	20199	14.5463	10.7053	16623	166	16457	0								6000			2.875	14.9801												8670.08	3504.81	3556.4
	D04	26.10	V1	0.624559	0.15614		Manual	Droplets Analyzed Manually	DQ	Unknown	Unknown	ddPCR Multiplex Supermix	FAM	3.12279	0.624559	249.824	0.500184	0.0236539	16113	2	16111	0	0.0102656			0.0259642	0	2		3500			50.7664	67.382	V2	0.00513281			0.0129821	0	0.51066			1.28759	0	6877.51	607.782	608.56
	D04	26.10	V5	25.3569	6.33921		Manual	Droplets Analyzed Manually	DQ	Unknown	Unknown	ddPCR Multiplex Supermix	HEX	126.784	25.3569	10142.7	7.828	5.05321	16113	81	16032	0	0.41678			0.517049	0.316512	2		2500			5.95417	25.013	V2	0.20839			0.258524	0.158256	17.2453			20.6786	13.8119	3779.17	608.091	624.032
	D04	26.10	V8	100.292	25.0729		Manual	Droplets Analyzed Manually	DQ	Unknown	Unknown	ddPCR Multiplex Supermix	Cy5	501.458	100.292	40116.7	27.8318	22.3201	16113	318	15795	0	1.64845			1.89329	1.40362	2		5200			6.0485	325.219	V2	0.824227			0.946645	0.701809	45.1823			48.8609	41.5036	8369.74	-189.536	-20.6138
	D04	26.10	V2	121.68	30.4199		Manual	Droplets Analyzed Manually	DQ	Unknown	Unknown	ddPCR Multiplex Supermix	Cy5.5	608.398	121.68	48671.9	33.4623	27.3848	16113	385	15728	0								6000			2.6097	14.171												8672.02	3621.75	3742.42
	D05	27.1	V1	0.298204	0.074551		Manual	Droplets Analyzed Manually	DQ	Unknown	Unknown	ddPCR Multiplex Supermix	FAM	1.49102	0.298204	119.282	0.356095	0.00313105	16873	1	16872	0	0.0262573			0.0886976	0	2		3500				82.7144	V2	0.0131286			0.0443488	0	1.29585			4.33748	0	7291.37	595.956	596.353
	D05	27.1	V5	0.298204	0.074551		Manual	Droplets Analyzed Manually	DQ	Unknown	Unknown	ddPCR Multiplex Supermix	HEX	1.49102	0.298204	119.282	0.356095	0.00313105	16873	1	16872	0	0.0262573			0.0886976	0	2		2500				28.121	V2	0.0131286			0.0443488	0	1.29585			4.33748	0	3688.92	596.948	597.131
	D05	27.1	V8	24.8113	6.20282		Manual	Droplets Analyzed Manually	DQ	Unknown	Unknown	ddPCR Multiplex Supermix	Cy5	124.056	24.8113	9924.51	7.64055	4.95868	16873	83	16790	0	2.18467			2.86779	1.50154	2		5200			5.56612	320.937	V2	1.09233			1.43389	0.750771	52.2065			60.0085	44.4044	8244.54	-184.793	-143.328
	D05	27.1	V2	22.714	5.67851		Manual	Droplets Analyzed Manually	DQ	Unknown	Unknown	ddPCR Multiplex Supermix	Cy5.5	113.57	22.714	9085.61	7.05814	4.49235	16873	76	16797	0								6000			3.02411	15.8471												8876.42	3515.49	3539.64
	D06	27.2	V1	0.338852	0.084713		Manual	Droplets Analyzed Manually	DQ	Unknown	Unknown	ddPCR Multiplex Supermix	FAM	1.69426	0.338852	135.541	0.404641	0.00355783	14849	1	14848	0	0.00886135			0.029871	0	2		3500				69.2899	V2	0.00443068			0.0149355	0	0.441113			1.48235	0	7488.86	629.176	629.638
	D06	27.2	V5	0.338852	0.084713		Manual	Droplets Analyzed Manually	DQ	Unknown	Unknown	ddPCR Multiplex Supermix	HEX	1.69426	0.338852	135.541	0.404641	0.00355783	14849	1	14848	0	0.00886135			0.029871	0	2		2500				25.1745	V2	0.00443068			0.0149355	0	0.441113			1.48235	0	3865.2	615.772	615.991
	D06	27.2	V8	59.9922	14.9981		Manual	Droplets Analyzed Manually	DQ	Unknown	Unknown	ddPCR Multiplex Supermix	Cy5	299.961	59.9922	23996.9	17.2158	12.7842	14849	176	14673	0.117063	1.56886			1.8786	1.25912	2		5200			5.92448	252.333	V2	0.784431			0.9393	0.629562	43.9597			48.8234	39.096	8466.32	-194.194	-91.5441
	D06	27.2	V2	76.4786	19.1197		Manual	Droplets Analyzed Manually	DQ	Unknown	Unknown	ddPCR Multiplex Supermix	Cy5.5	382.393	76.4786	30591.5	21.6261	16.6183	14849	224	14625	0.117063								6000			3.93099	12.5965												9103.41	3878.99	3957.8
	D07	27.3	V1	0	0		Manual	Droplets Analyzed Manually	DQ	Unknown	Unknown	ddPCR Multiplex Supermix	FAM	0	0	0	0.195075	0	19320	0	19320	0	0					2		3500				73.872	V2												618.626	618.626
	D07	27.3	V5	2.86551	0.716378		Manual	Droplets Analyzed Manually	DQ	Unknown	Unknown	ddPCR Multiplex Supermix	HEX	14.3276	2.86551	1146.2	1.23184	0.36986	19320	11	19309	0	0.0557106			0.089679	0.0217421	2		2500			8.47932	25.0156	V2	0.0278553			0.0448395	0.010871	2.71004			4.31765	1.10242	3824.62	618.411	620.236
	D07	27.3	V8	87.4782	21.8696		Manual	Droplets Analyzed Manually	DQ	Unknown	Unknown	ddPCR Multiplex Supermix	Cy5	437.391	87.4782	34991.3	24.2207	19.5228	19320	333	18987	0.0852428	1.70073			1.9493	1.45215	2		5200			6.61885	311.481	V2	0.850365			0.974652	0.726077	45.9566			49.5866	42.3266	8286.02	-196.669	-50.461
	D07	27.3	V2	102.871	25.7178		Manual	Droplets Analyzed Manually	DQ	Unknown	Unknown	ddPCR Multiplex Supermix	Cy5.5	514.357	102.871	41148.6	28.2697	23.1712	19320	391	18929	0.0852428								6000			3.24427	13.3955												8810.79	3810.13	3911.33
	D08	27.4	V1	2.39336	0.598341		Manual	Droplets Analyzed Manually	DQ	Unknown	Unknown	ddPCR Multiplex Supermix	FAM	11.9668	2.39336	957.345	1.12055	0.270863	16822	8	16814	0	0.0257142			0.0440857	0.00734267	2		3500			3.29202	66.1166	V2	0.0128571			0.0220429	0.00367134	1.26939			2.16479	0.373985	6492.54	621.823	624.615
	D08	27.4	V5	2.39336	0.598341		Manual	Droplets Analyzed Manually	DQ	Unknown	Unknown	ddPCR Multiplex Supermix	HEX	11.9668	2.39336	957.345	1.12055	0.270863	16822	8	16814	0	0.0257142			0.0440857	0.00734267	2		2500			5.19576	25.7404	V2	0.0128571			0.0220429	0.00367134	1.26939			2.16479	0.373985	3854.04	604.507	606.052
	D08	27.4	V8	174.68	43.6701		Manual	Droplets Analyzed Manually	DQ	Unknown	Unknown	ddPCR Multiplex Supermix	Cy5	873.402	174.68	69872.2	47.248	40.1024	16822	574	16248	0	1.87676			2.09059	1.66293	2		5200			6.37561	85.7093	V2	0.93838			1.0453	0.831464	48.4105			51.2561	45.565	8305.14	-195.08	94.9643
	D08	27.4	V2	186.151	46.5378		Manual	Droplets Analyzed Manually	DQ	Unknown	Unknown	ddPCR Multiplex Supermix	Cy5.5	930.755	186.151	74460.4	50.2335	42.8528	16822	611	16211	0								6000			3.59054	12.5496												8865.74	3862.81	4044.52
	D09	27.5	V1	3.52198	0.880496		Manual	Droplets Analyzed Manually	DQ	Unknown	Unknown	ddPCR Multiplex Supermix	FAM	17.6099	3.52198	1408.79	1.48201	0.469154	17149	12	17137	0	0.0217723			0.0343628	0.00918179	2		3500			5.20017	56.0001	V2	0.0108861			0.0171814	0.00459089	1.07689			1.69293	0.460852	6654.37	620.17	624.393
	D09	27.5	V5	5.2839	1.32098		Manual	Droplets Analyzed Manually	DQ	Unknown	Unknown	ddPCR Multiplex Supermix	HEX	26.4195	5.2839	2113.56	2.03297	0.798657	17149	18	17131	0	0.0326641			0.04805	0.0172783	2		2500			5.69387	24.255	V2	0.0163321			0.024025	0.00863914	1.60696			2.35173	0.862195	3775.13	619.233	622.545
	D09	27.5	V8	345.164	86.2911		Manual	Droplets Analyzed Manually	DQ	Unknown	Unknown	ddPCR Multiplex Supermix	Cy5	1725.82	345.164	138066	91.3179	81.2843	17149	1137	16012	0	2.13375			2.31199	1.9555	2		5200			5.5313	24.5172	V2	1.06687			1.156	0.97775	51.6177			53.704	49.5315	7741	-185.704	339.846
	D09	27.5	V2	323.529	80.8823		Manual	Droplets Analyzed Manually	DQ	Unknown	Unknown	ddPCR Multiplex Supermix	Cy5.5	1617.65	323.529	129412	85.7434	76.0399	17149	1068	16081	0								6000			2.68542	9.7994												7749.66	3866.03	4107.9
	D10	27.6	V1	0	0		Manual	Droplets Analyzed Manually	DQ	Unknown	Unknown	ddPCR Multiplex Supermix	FAM	0	0	0	0.246544	0	15287	0	15287	0	0					2		3500				80.3386	V2												617.421	617.421
	D10	27.6	V5	1.3167	0.329175		Manual	Droplets Analyzed Manually	DQ	Unknown	Unknown	ddPCR Multiplex Supermix	HEX	6.58351	1.3167	526.681	0.776251	0.0993196	15287	4	15283	0	0.0307494			0.0625885	0	2		2500			9.75474	24.1458	V2	0.0153747			0.0312942	0	1.51419			3.0583	0	3774.02	592.644	593.476
	D10	27.6	V8	71.2658	17.8164		Manual	Droplets Analyzed Manually	DQ	Unknown	Unknown	ddPCR Multiplex Supermix	Cy5	356.329	71.2658	28506.3	20.2003	15.4371	15287	215	15072	0.201293	1.66429			1.96552	1.36307	2		5200			5.03735	296.624	V2	0.832147			0.98276	0.681534	45.4192			49.9061	40.9324	8161.08	-197.239	-79.6861
	D10	27.6	V2	85.6409	21.4102		Manual	Droplets Analyzed Manually	DQ	Unknown	Unknown	ddPCR Multiplex Supermix	Cy5.5	428.204	85.6409	34256.4	24.0255	18.8003	15287	258	15029	0.201293								6000			2.85924	13.308												8651.87	3872.68	3953.34
	D11	27.7	V1	6.53617	1.63404		Manual	Droplets Analyzed Manually	DQ	Unknown	Unknown	ddPCR Multiplex Supermix	FAM	32.6808	6.53617	2614.47	2.44041	1.02873	16176	21	16155	0.0645589	0.0298828			0.0428892	0.0168763	2		3500			2.0484	54.2673	V2	0.0149414			0.0214446	0.00843817	1.47214			2.10346	0.840827	6007.39	627.242	634.227
	D11	27.7	V5	42.7945	10.6986		Manual	Droplets Analyzed Manually	DQ	Unknown	Unknown	ddPCR Multiplex Supermix	HEX	213.972	42.7945	17117.8	12.4914	8.90836	16176	137	16039	0.0645589	0.195653			0.230042	0.161263	2		2500			7.0874	22.3904	V2	0.0978263			0.115021	0.0806314	8.91091			10.3376	7.48421	3799.34	614.533	641.506
	D11	27.7	V8	450.704	112.676		Manual	Droplets Analyzed Manually	DQ	Unknown	Unknown	ddPCR Multiplex Supermix	Cy5	2253.52	450.704	180282	118.624	106.756	16176	1386	14790	0	2.06058			2.21515	1.906	2		5200			5.00375	47.6209	V2	1.03029			1.10758	0.953001	50.7459			52.6209	48.8709	8272.01	-193.999	531.39
	D11	27.7	V2	437.454	109.363		Manual	Droplets Analyzed Manually	DQ	Unknown	Unknown	ddPCR Multiplex Supermix	Cy5.5	2187.27	437.454	174982	115.219	103.535	16176	1347	14829	0								6000			3.20673	10.6802												8828.95	3979.38	4383.21
	D12	27.8	V1	7.24123	1.81031		Manual	Droplets Analyzed Manually	DQ	Unknown	Unknown	ddPCR Multiplex Supermix	FAM	36.2061	7.24123	2896.49	2.63841	1.17701	16688	24	16664	0	0.014371			0.0201943	0.00854777	2		3500			6.37577	54.1491	V2	0.00718551			0.0100971	0.00427389	0.713424			1.00045	0.426402	6407.69	585.389	593.763
	D12	27.8	V5	12.679	3.16975		Manual	Droplets Analyzed Manually	DQ	Unknown	Unknown	ddPCR Multiplex Supermix	HEX	63.395	12.679	5071.6	4.23151	2.30286	16688	42	16646	0	0.0251629			0.0328706	0.0174552	2		2500			5.34684	18.9269	V2	0.0125814			0.0164353	0.00872758	1.24251			1.61838	0.866643	3558.86	540.551	548.148
	D12	27.8	V8	1034.35	258.587		Manual	Droplets Analyzed Manually	DQ	Unknown	Unknown	ddPCR Multiplex Supermix	Cy5	5171.73	1034.35	413739	267.737	249.502	16688	3101	13587	0	2.05278			2.15574	1.94981	2		5200			5.09433	34.2556	V2	1.02639			1.07787	0.974906	50.6511			51.9048	49.3974	7838.13	-188.698	1302.87
	D12	27.8	V2	1007.75	251.939		Manual	Droplets Analyzed Manually	DQ	Unknown	Unknown	ddPCR Multiplex Supermix	Cy5.5	5038.77	1007.75	403102	260.958	242.983	16688	3029	13659	0								6000			2.3687	9.13395												8168.36	3773.26	4571
	E01	27.9	V1	1.29235	0.323088		Manual	Droplets Analyzed Manually	DQ	Unknown	Unknown	ddPCR Multiplex Supermix	FAM	6.46176	1.29235	516.94	0.761893	0.097483	15575	4	15571	0	0.014342			0.0291376	0	2		3500			5.10225	54.0786	V2	0.00717101			0.0145688	0	0.711996			1.44128	0	6566.15	610.273	611.802
	E01	27.9	V5	1.93865	0.484663		Manual	Droplets Analyzed Manually	DQ	Unknown	Unknown	ddPCR Multiplex Supermix	HEX	9.69326	1.93865	775.461	0.99085	0.189804	15575	6	15569	0	0.0215144			0.0393849	0.00364398	2		2500			13.7218	23.6383	V2	0.0107572			0.0196924	0.00182199	1.06427			1.93888	0.189668	3814.07	637.768	638.992
	E01	27.9	V8	155.502	38.8756		Manual	Droplets Analyzed Manually	DQ	Unknown	Unknown	ddPCR Multiplex Supermix	Cy5	777.512	155.502	62201	42.3804	35.3805	15575	474	15101	0.286813	1.72571			1.93788	1.51353	2		5200			5.79758	79.5183	V2	0.862853			0.96894	0.756767	46.3189			49.376	43.2619	8661.25	-186.346	82.916
	E01	27.9	V2	180.219	45.0547		Manual	Droplets Analyzed Manually	DQ	Unknown	Unknown	ddPCR Multiplex Supermix	Cy5.5	901.094	180.219	72087.5	48.8329	41.2878	15575	548	15027	0.286813								6000			4.32726	13.1541												9163.62	3543.57	3741.31
	E02	27.10	V1	0.599731	0.149933		Manual	Droplets Analyzed Manually	DQ	Unknown	Unknown	ddPCR Multiplex Supermix	FAM	2.99866	0.599731	239.893	0.480298	0.0227137	16780	2	16778	0	0.00518525			0.0131064	0	2		3500			498.184	73.3055	V2	0.00259262			0.0065532	0	0.258592			0.652604	0	6694.65	609.928	610.654
	E02	27.10	V5	2.39935	0.599839		Manual	Droplets Analyzed Manually	DQ	Unknown	Unknown	ddPCR Multiplex Supermix	HEX	11.9968	2.39935	959.742	1.12336	0.271542	16780	8	16772	0	0.0207447			0.0355484	0.00594094	2		2500			9.92951	24.875	V2	0.0103723			0.0177742	0.00297047	1.02659			1.75165	0.301518	3772.83	630.325	631.823
	E02	27.10	V8	196.593	49.1483		Manual	Droplets Analyzed Manually	DQ	Unknown	Unknown	ddPCR Multiplex Supermix	Cy5	982.967	196.593	78637.3	52.9532	45.3549	16780	643	16137	0.171966	1.69974			1.87858	1.52089	2		5200			6.83412	88.1248	V2	0.849868			0.939291	0.760445	45.9421			48.5553	43.3289	8472.07	-190.725	141.228
	E02	27.10	V2	231.322	57.8306		Manual	Droplets Analyzed Manually	DQ	Unknown	Unknown	ddPCR Multiplex Supermix	Cy5.5	1156.61	231.322	92528.9	61.9656	53.7091	16780	754	16026	0.171966								6000			4.52034	12.9098												9160.01	3648.94	3896.58
	E03	28.1	V1	0.345744	0.0864361		Manual	Droplets Analyzed Manually	DQ	Unknown	Unknown	ddPCR Multiplex Supermix	FAM	1.72872	0.345744	138.298	0.412872	0.0036302	14553	1	14552	0	0.0100838			0.0339966	0	2		3500				70.0596	V2	0.00504188			0.0169983	0	0.501659			1.68534	0	6735.93	594.314	594.736
	E03	28.1	V5	0.345744	0.0864361		Manual	Droplets Analyzed Manually	DQ	Unknown	Unknown	ddPCR Multiplex Supermix	HEX	1.72872	0.345744	138.298	0.412872	0.0036302	14553	1	14552	0	0.0100838			0.0339966	0	2		2500				23.7614	V2	0.00504188			0.0169983	0	0.501659			1.68534	0	3761.1	596.779	596.997
	E03	28.1	V8	60.8699	15.2175		Manual	Droplets Analyzed Manually	DQ	Unknown	Unknown	ddPCR Multiplex Supermix	Cy5	304.35	60.8699	24348	17.4742	12.9648	14553	175	14378	0.144644	1.77529			2.13674	1.41384	2		5200			5.07988	96.4914	V2	0.887646			1.06837	0.706921	47.024			52.096	41.952	8105.96	-188.517	-88.7753
	E03	28.1	V2	68.5745	17.1436		Manual	Droplets Analyzed Manually	DQ	Unknown	Unknown	ddPCR Multiplex Supermix	Cy5.5	342.873	68.5745	27429.8	19.5399	14.7519	14553	197	14356	0.144644								6000			2.64159	13.7605												8530.07	3570.09	3637.23
	E04	28.2	V1	0	0		Manual	Droplets Analyzed Manually	DQ	Unknown	Unknown	ddPCR Multiplex Supermix	FAM	0	0	0	0.245149	0	15374	0	15374	0	0					2		3500				72.8659	V2												612.209	612.209
	E04	28.2	V5	0	0		Manual	Droplets Analyzed Manually	DQ	Unknown	Unknown	ddPCR Multiplex Supermix	HEX	0	0	0	0.245149	0	15374	0	15374	0	0					2		2500				25.0039	V2												612.489	612.489
	E04	28.2	V8	27.237	6.80925		Manual	Droplets Analyzed Manually	DQ	Unknown	Unknown	ddPCR Multiplex Supermix	Cy5	136.185	27.237	10894.8	8.38801	5.44321	15374	83	15291	0	1.9078			2.48447	1.33113	2		5200			4.98179	325.008	V2	0.953898			1.24223	0.665564	48.8203			56.3728	41.2677	8370.49	-193.443	-147.209
	E04	28.2	V2	28.5533	7.13834		Manual	Droplets Analyzed Manually	DQ	Unknown	Unknown	ddPCR Multiplex Supermix	Cy5.5	142.767	28.5533	11421.3	8.75245	5.73709	15374	87	15287	0								6000			2.54886	13.5824												8698.66	3729.46	3757.58
	E05	28.3	V1	0.904313	0.226078		Manual	Droplets Analyzed Manually	DQ	Unknown	Unknown	ddPCR Multiplex Supermix	FAM	4.52156	0.904313	361.725	0.599272	0.0536522	16693	3	16690	0	0.0843348			0.187994	0	2		3500			20.9502	82.0609	V2	0.0421674			0.0939969	0	4.04612			8.81814	0	6858.11	607.465	608.588
	E05	28.3	V5	0	0		Manual	Droplets Analyzed Manually	DQ	Unknown	Unknown	ddPCR Multiplex Supermix	HEX	0	0	0	0.225777	0	16693	0	16693	0	0					2		2500				25.1391	V2												596.263	596.263
	E05	28.3	V8	27.5034	6.87585		Manual	Droplets Analyzed Manually	DQ	Unknown	Unknown	ddPCR Multiplex Supermix	Cy5	137.517	27.5034	11001.4	8.39352	5.55413	16693	91	16602	0	2.56492			3.36489	1.76496	2		5200			4.89491	181.559	V2	1.28246			1.68244	0.882478	56.1876			63.8654	48.5099	8193.06	-196.017	-150.285
	E05	28.3	V2	21.4458	5.36145		Manual	Droplets Analyzed Manually	DQ	Unknown	Unknown	ddPCR Multiplex Supermix	Cy5.5	107.229	21.4458	8578.32	6.71243	4.2059	16693	71	16622	0								6000			2.30161	13.4565												8203.06	3748.56	3767.5
	E06	28.4	V1	0.693132	0.173283		Manual	Droplets Analyzed Manually	DQ	Unknown	Unknown	ddPCR Multiplex Supermix	FAM	3.46566	0.693132	277.253	0.55511	0.0262508	14519	2	14517	0	0.0303985			0.0770777	0	2		3500			15.0638	70.5626	V2	0.0151992			0.0385388	0	1.49717			3.76176	0	7130.39	613.623	614.521
	E06	28.4	V5	1.38636	0.34659		Manual	Droplets Analyzed Manually	DQ	Unknown	Unknown	ddPCR Multiplex Supermix	HEX	6.9318	1.38636	554.544	0.817325	0.104573	14519	4	14515	0	0.0608012			0.12418	0	2		2500			16.0939	23.8942	V2	0.0304006			0.0620901	0	2.95037			5.93508	0	3781.49	595.181	596.059
	E06	28.4	V8	47.3519	11.838		Manual	Droplets Analyzed Manually	DQ	Unknown	Unknown	ddPCR Multiplex Supermix	Cy5	236.759	47.3519	18940.7	13.8291	9.84994	14519	136	14383	0	2.0767			2.57499	1.57841	2		5200			3.99361	74.1515	V2	1.03835			1.28749	0.789203	50.9407			56.9371	44.9442	8085.01	-193.319	-115.776
	E06	28.4	V2	45.6031	11.4008		Manual	Droplets Analyzed Manually	DQ	Unknown	Unknown	ddPCR Multiplex Supermix	Cy5.5	228.015	45.6031	18241.2	13.3546	9.44994	14519	131	14388	0								6000			2.13537	13.2299												8294.97	3765.39	3806.26
	E07	28.5	V1	0.835257	0.208814		Manual	Droplets Analyzed Manually	DQ	Unknown	Unknown	ddPCR Multiplex Supermix	FAM	4.17628	0.835257	334.103	0.553503	0.0495554	18073	3	18070	0	0.0403777			0.0895333	0	2		3500			17.9375	85.1906	V2	0.0201888			0.0447667	0	1.97893			4.3404	0	7027.63	592.544	593.612
	E07	28.5	V5	1.67065	0.417663		Manual	Droplets Analyzed Manually	DQ	Unknown	Unknown	ddPCR Multiplex Supermix	HEX	8.35326	1.67065	668.261	0.853851	0.163568	18073	6	18067	0	0.0807621			0.148757	0.0127666	2		2500			3.57704	27.2743	V2	0.040381			0.0743787	0.00638332	3.88137			7.02235	0.740392	3594.75	590.389	591.387
	E07	28.5	V8	43.8991	10.9748		Manual	Droplets Analyzed Manually	DQ	Unknown	Unknown	ddPCR Multiplex Supermix	Cy5	219.495	43.8991	17559.6	12.6927	9.25921	18073	157	17916	0	2.12215			2.5987	1.64561	2		5200			5.07839	210.007	V2	1.06108			1.29935	0.822805	51.4817			57.0907	45.8727	8036.67	-192.542	-121.054
	E07	28.5	V2	41.3722	10.3431		Manual	Droplets Analyzed Manually	DQ	Unknown	Unknown	ddPCR Multiplex Supermix	Cy5.5	206.861	41.3722	16548.9	12.0105	8.67777	18073	148	17925	0								6000			2.19335	14.9106												8146.29	3663.26	3699.97
	E08	28.6	V1	0	0		Manual	Droplets Analyzed Manually	DQ	Unknown	Unknown	ddPCR Multiplex Supermix	FAM	0	0	0	0.22928	0	16438	0	16438	0	0					2		3500				66.4068	V2												621.287	621.287
	E08	28.6	V5	0.61221	0.153052		Manual	Droplets Analyzed Manually	DQ	Unknown	Unknown	ddPCR Multiplex Supermix	HEX	3.06105	0.61221	244.884	0.490293	0.0231862	16438	2	16436	0	0.0299552			0.0759485	0	2		2500			5.91599	26.5467	V2	0.0149776			0.0379742	0	1.47566			3.70795	0	3865.56	613.061	613.457
	E08	28.6	V8	42.7269	10.6817		Manual	Droplets Analyzed Manually	DQ	Unknown	Unknown	ddPCR Multiplex Supermix	Cy5	213.634	42.7269	17090.8	12.4588	8.90719	16438	139	16299	0	2.09061			2.58764	1.59358	2		5200			4.67945	265.625	V2	1.0453			1.29382	0.79679	51.1075			57.0482	45.1669	8254.6	-195.181	-123.73
	E08	28.6	V2	40.8751	10.2188		Manual	Droplets Analyzed Manually	DQ	Unknown	Unknown	ddPCR Multiplex Supermix	Cy5.5	204.375	40.8751	16350	11.9567	8.48324	16438	133	16305	0								6000			2.08749	12.1394												8278.44	3873.89	3909.53
	E09	28.7	V1	0.300143	0.0750357		Manual	Droplets Analyzed Manually	DQ	Unknown	Unknown	ddPCR Multiplex Supermix	FAM	1.50071	0.300143	120.057	0.358411	0.00315141	16764	1	16763	0	0.0142264			0.0479865	0	2		3500				85.3772	V2	0.0071132			0.0239932	0	0.706296			2.37054	0	5491.36	602.149	602.441
	E09	28.7	V5	0.600304	0.150076		Manual	Droplets Analyzed Manually	DQ	Unknown	Unknown	ddPCR Multiplex Supermix	HEX	3.00152	0.600304	240.122	0.480756	0.0227354	16764	2	16762	0	0.0284537			0.072128	0	2		2500			11.6862	25.0157	V2	0.0142268			0.036064	0	1.40273			3.52561	0	3917.86	594.018	594.414
	E09	28.7	V8	36.4479	9.11198		Manual	Droplets Analyzed Manually	DQ	Unknown	Unknown	ddPCR Multiplex Supermix	Cy5	182.24	36.4479	14579.2	10.7366	7.48943	16764	121	16643	0	1.72759			2.14789	1.30728	2		5200			5.13712	242.699	V2	0.863793			1.07394	0.653642	46.346			52.3957	40.2963	8071.08	-194.835	-135.173
	E09	28.7	V2	42.1952	10.5488		Manual	Droplets Analyzed Manually	DQ	Unknown	Unknown	ddPCR Multiplex Supermix	Cy5.5	210.976	42.1952	16878.1	12.2974	8.8026	16764	140	16624	0								6000			2.25815	14.6258												8329.89	3750.06	3788.31
	E10	28.8	V1	0.333794	0.0834485		Manual	Droplets Analyzed Manually	DQ	Unknown	Unknown	ddPCR Multiplex Supermix	FAM	1.66897	0.333794	133.518	0.3986	0.00350473	15074	1	15073	0	0.0203424			0.068669	0	2		3500				79.9711	V2	0.0101712			0.0343345	0	1.00688			3.37479	0	6554.71	616.44	616.834
	E10	28.8	V5	0.333794	0.0834485		Manual	Droplets Analyzed Manually	DQ	Unknown	Unknown	ddPCR Multiplex Supermix	HEX	1.66897	0.333794	133.518	0.3986	0.00350473	15074	1	15073	0	0.0203424			0.068669	0	2		2500				24.0413	V2	0.0101712			0.0343345	0	1.00688			3.37479	0	3659.42	595.777	595.98
	E10	28.8	V8	29.459	7.36475		Manual	Droplets Analyzed Manually	DQ	Unknown	Unknown	ddPCR Multiplex Supermix	Cy5	147.295	29.459	11783.6	9.02013	5.92657	15074	88	14986	0	1.79532			2.3148	1.27584	2		5200			4.10228	278.066	V2	0.89766			1.1574	0.637918	47.3035			54.5164	40.0907	8129.83	-196.394	-147.787
	E10	28.8	V2	32.8175	8.20438		Manual	Droplets Analyzed Manually	DQ	Unknown	Unknown	ddPCR Multiplex Supermix	Cy5.5	164.088	32.8175	13127	9.94615	6.68018	15074	98	14976	0								6000			2.22132	14.1459												8306.72	3841.53	3870.56
	E11	28.9	V1	0.619865	0.154966		Manual	Droplets Analyzed Manually	DQ	Unknown	Unknown	ddPCR Multiplex Supermix	FAM	3.09933	0.619865	247.946	0.496424	0.0234762	16235	2	16233	0	0.0121096			0.0306349	0	2		3500			12.8327	81.4526	V2	0.00605478			0.0153175	0	0.601834			1.51699	0	6935.47	632.884	633.66
	E11	28.9	V5	3.10009	0.775023		Manual	Droplets Analyzed Manually	DQ	Unknown	Unknown	ddPCR Multiplex Supermix	HEX	15.5005	3.10009	1240.04	1.36545	0.385824	16235	10	16225	0	0.0605627			0.0993969	0.0217285	2		2500			7.04185	23.2565	V2	0.0302813			0.0496984	0.0108643	2.93913			4.76838	1.10989	3816.14	618.224	620.194
	E11	28.9	V8	126.471	31.6179		Manual	Droplets Analyzed Manually	DQ	Unknown	Unknown	ddPCR Multiplex Supermix	Cy5	632.357	126.471	50588.6	34.7087	28.5346	16235	403	15832	0	2.47072			2.83115	2.11029	2		5200			5.10019	191.995	V2	1.23536			1.41558	1.05514	55.2645			58.8711	51.6578	8311.38	-198.537	12.7035
	E11	28.9	V2	102.376	25.5941		Manual	Droplets Analyzed Manually	DQ	Unknown	Unknown	ddPCR Multiplex Supermix	Cy5.5	511.881	102.376	40950.5	28.3713	22.823	16235	327	15908	0								6000			2.05921	12.3977												8274.06	3960.15	4047.04
	E12	28.10	V1	0.642053	0.160513		Manual	Droplets Analyzed Manually	DQ	Unknown	Unknown	ddPCR Multiplex Supermix	FAM	3.21026	0.642053	256.821	0.514196	0.0243164	15674	2	15672	0	0.0340624			0.0864062	0	2		3500			2.31152	83.8374	V2	0.0170312			0.0432031	0	1.6746			4.20487	0	5767.03	604.446	605.104
	E12	28.10	V5	2.88988	0.722471		Manual	Droplets Analyzed Manually	DQ	Unknown	Unknown	ddPCR Multiplex Supermix	HEX	14.4494	2.88988	1155.95	1.3091	0.344486	15674	9	15665	0	0.153315			0.259369	0.0472616	2		2500			9.59827	23.4929	V2	0.0766576			0.129684	0.0236308	7.11996			11.6944	2.5455	3661.06	593.728	595.489
	E12	28.10	V8	39.963	9.99076		Manual	Droplets Analyzed Manually	DQ	Unknown	Unknown	ddPCR Multiplex Supermix	Cy5	199.815	39.963	15985.2	11.7505	8.23347	15674	124	15550	0	2.12013			2.65572	1.58455	2		5200			4.14334	145.264	V2	1.06007			1.32786	0.792277	51.4579			57.7679	45.1478	8034.36	-196.189	-131.075
	E12	28.10	V2	37.6986	9.42464		Manual	Droplets Analyzed Manually	DQ	Unknown	Unknown	ddPCR Multiplex Supermix	Cy5.5	188.493	37.6986	15079.4	11.1336	7.71803	15674	117	15557	0								6000			2.78902	13.8012												8597.62	3802.87	3838.66
	F01	29.1	V1	0	0		Manual	Droplets Analyzed Manually	DQ	Unknown	Unknown	ddPCR Multiplex Supermix	FAM	0	0	0	0.23634	0	15947	0	15947	0	0					2		3500				67.103	V2												666.839	666.839
	F01	29.1	V5	0.31552	0.0788801		Manual	Droplets Analyzed Manually	DQ	Unknown	Unknown	ddPCR Multiplex Supermix	HEX	1.5776	0.31552	126.208	0.376776	0.00331287	15947	1	15946	0	0.133275			0.456093	0	2		2500				22.5879	V2	0.0666374			0.228046	0	6.24743			20.4345	0	4421.4	624.696	624.934
	F01	29.1	V8	5.36654	1.34163		Manual	Droplets Analyzed Manually	DQ	Unknown	Unknown	ddPCR Multiplex Supermix	Cy5	26.8327	5.36654	2146.62	2.08915	0.798258	15947	17	15930	0	2.26681			3.86078	0.672835	2		5200			9.18838	323.769	V2	1.1334			1.93039	0.336417	53.1266			70.6373	35.6158	8946.04	-195.806	-186.061
	F01	29.1	V2	4.73489	1.18372		Manual	Droplets Analyzed Manually	DQ	Unknown	Unknown	ddPCR Multiplex Supermix	Cy5.5	23.6744	4.73489	1893.95	1.89291	0.678767	15947	15	15932	0								6000			3.47045	12.5721												9049.76	3756.47	3761.45
	F02	29.2	V1	0.304392	0.076098		Manual	Droplets Analyzed Manually	DQ	Unknown	Unknown	ddPCR Multiplex Supermix	FAM	1.52196	0.304392	121.757	0.363485	0.00319602	16530	1	16529	0	0.0344233			0.116398	0	2		3500				78.182	V2	0.0172116			0.0581988	0	1.69204			5.65323	0	7316.91	623.656	624.061
	F02	29.2	V5	1.21768	0.30442		Manual	Droplets Analyzed Manually	DQ	Unknown	Unknown	ddPCR Multiplex Supermix	HEX	6.08839	1.21768	487.071	0.717863	0.0918508	16530	4	16526	0	0.137706			0.283708	0	2		2500			14.3458	26.6823	V2	0.0688528			0.141854	0	6.44175			12.8316	0.0518498	3830.5	632.647	633.421
	F02	29.2	V8	20.7407	5.18518		Manual	Droplets Analyzed Manually	DQ	Unknown	Unknown	ddPCR Multiplex Supermix	Cy5	103.704	20.7407	8296.29	6.52238	4.04528	16530	68	16462	0	2.34554			3.17141	1.51967	2		5200			6.90003	173.7	V2	1.17277			1.58571	0.759834	53.9758			62.7227	45.2289	8544.95	-192.122	-156.18
	F02	29.2	V2	17.6852	4.42131		Manual	Droplets Analyzed Manually	DQ	Unknown	Unknown	ddPCR Multiplex Supermix	Cy5.5	88.4262	17.6852	7074.1	5.6636	3.3761	16530	58	16472	0								6000			2.95734	13.9109												8926.55	3666.54	3685
	F03	29.3	V1	0.644149	0.161037		Manual	Droplets Analyzed Manually	DQ	Unknown	Unknown	ddPCR Multiplex Supermix	FAM	3.22074	0.644149	257.66	0.515875	0.0243958	15623	2	15621	0	0.0688418			0.175392	0	2		3500			38.3924	70.7382	V2	0.0344209			0.0876961	0	3.32755			8.30642	0	6898.34	621.679	622.482
	F03	29.3	V5	0	0		Manual	Droplets Analyzed Manually	DQ	Unknown	Unknown	ddPCR Multiplex Supermix	HEX	0	0	0	0.241241	0	15623	0	15623	0	0					2		2500				25.3889	V2												614.945	614.945
	F03	29.3	V8	19.0371	4.75929		Manual	Droplets Analyzed Manually	DQ	Unknown	Unknown	ddPCR Multiplex Supermix	Cy5	95.1857	19.0371	7614.86	6.08436	3.64287	15623	59	15564	0.0633501	2.03455			2.77577	1.29333	2		5200			4.48895	322.874	V2	1.01727			1.38788	0.646665	50.4282			59.5354	41.3209	8425.62	-193.361	-160.811
	F03	29.3	V2	18.7139	4.67847		Manual	Droplets Analyzed Manually	DQ	Unknown	Unknown	ddPCR Multiplex Supermix	Cy5.5	93.5694	18.7139	7485.55	5.99318	3.57238	15623	58	15565	0.0633501								6000			1.96653	13.4523												8130.82	3716.26	3732.65
	F04	29.4	V1	0.323223	0.0808057		Manual	Droplets Analyzed Manually	DQ	Unknown	Unknown	ddPCR Multiplex Supermix	FAM	1.61611	0.323223	129.289	0.385975	0.00339373	15567	1	15566	0	0.0285081			0.0963279	0	2		3500				74.759	V2	0.014254			0.0481639	0	1.40537			4.70172	0	6777.88	613.546	613.942
	F04	29.4	V5	0	0		Manual	Droplets Analyzed Manually	DQ	Unknown	Unknown	ddPCR Multiplex Supermix	HEX	0	0	0	0.242109	0	15567	0	15567	0	0					2		2500				26.1435	V2												599.973	599.973
	F04	29.4	V8	25.5988	6.3997		Manual	Droplets Analyzed Manually	DQ	Unknown	Unknown	ddPCR Multiplex Supermix	Cy5	127.994	25.5988	10239.5	7.92316	5.08624	15567	79	15488	0	2.2578			2.98788	1.52771	2		5200			4.26648	282.441	V2	1.1289			1.49394	0.763856	53.0274			61.0818	44.9729	8236.02	-193.505	-150.726
	F04	29.4	V2	22.6759	5.66897		Manual	Droplets Analyzed Manually	DQ	Unknown	Unknown	ddPCR Multiplex Supermix	Cy5.5	113.379	22.6759	9070.35	7.10858	4.43906	15567	70	15497	0								6000			2.88172	13.9213												8639.52	3715.09	3737.23
	F05	29.5	V1	0.313945	0.0784864		Manual	Droplets Analyzed Manually	DQ	Unknown	Unknown	ddPCR Multiplex Supermix	FAM	1.56973	0.313945	125.578	0.374895	0.00329633	16027	1	16026	0	0.013183			0.0444615	0	2		3500				78.7416	V2	0.00659148			0.0222307	0	0.654831			2.19834	0	7484.47	605.377	605.806
	F05	29.5	V5	0.313945	0.0784864		Manual	Droplets Analyzed Manually	DQ	Unknown	Unknown	ddPCR Multiplex Supermix	HEX	1.56973	0.313945	125.578	0.374895	0.00329633	16027	1	16026	0	0.013183			0.0444615	0	2		2500				25.6381	V2	0.00659148			0.0222307	0	0.654831			2.19834	0	3933.3	598.32	598.529
	F05	29.5	V8	50.4821	12.6205		Manual	Droplets Analyzed Manually	DQ	Unknown	Unknown	ddPCR Multiplex Supermix	Cy5	252.411	50.4821	20192.8	14.5776	10.6665	16027	160	15867	0	2.11981			2.5912	1.64841	2		5200			4.24621	303.061	V2	1.0599			1.2956	0.824205	51.454			57.0087	45.8993	8166.15	-193.125	-109.673
	F05	29.5	V2	47.629	11.9073		Manual	Droplets Analyzed Manually	DQ	Unknown	Unknown	ddPCR Multiplex Supermix	Cy5.5	238.145	47.629	19051.6	13.8079	10.0094	16027	151	15876	0								6000			2.06265	13.7317												8325.08	3702.65	3746.2
	F06	29.6	V1	1.67375	0.418436		Manual	Droplets Analyzed Manually	DQ	Unknown	Unknown	ddPCR Multiplex Supermix	FAM	8.36873	1.67375	669.498	0.90944	0.147106	15033	5	15028	0	0.0352594			0.0676418	0.00287701	2		3500			3.3282	66.5234	V2	0.0176297			0.0338209	0.0014385	1.73243			3.29593	0.168922	6176.38	627.083	628.928
	F06	29.6	V5	0.669431	0.167358		Manual	Droplets Analyzed Manually	DQ	Unknown	Unknown	ddPCR Multiplex Supermix	HEX	3.34716	0.669431	267.773	0.536126	0.0253533	15033	2	15031	0	0.0141024			0.0356855	0	2		2500			20.4948	24.7735	V2	0.00705118			0.0178427	0	0.700181			1.76428	0	4051.49	607.561	608.019
	F06	29.6	V8	151.877	37.9693		Manual	Droplets Analyzed Manually	DQ	Unknown	Unknown	ddPCR Multiplex Supermix	Cy5	759.387	151.877	60750.9	41.4943	34.4542	15033	447	14586	0	3.19947			3.6769	2.72205	2		5200			4.63429	60.9384	V2	1.59974			1.83845	1.36102	61.5346			65.0665	58.0026	8176.6	-196.035	52.9219
	F06	29.6	V2	94.939	23.7347		Manual	Droplets Analyzed Manually	DQ	Unknown	Unknown	ddPCR Multiplex Supermix	Cy5.5	474.695	94.939	37975.6	26.513	20.9626	15033	281	14752	0								6000			1.73907	12.0222												7827.14	3896.75	3970.22
	F07	29.7	V1	0	0		Manual	Droplets Analyzed Manually	DQ	Unknown	Unknown	ddPCR Multiplex Supermix	FAM	0	0	0	0.190326	0	19802	0	19802	0	0					2		3500				74.1777	V2												611.744	611.744
	F07	29.7	V5	0.254094	0.0635236		Manual	Droplets Analyzed Manually	DQ	Unknown	Unknown	ddPCR Multiplex Supermix	HEX	1.27047	0.254094	101.638	0.303417	0.00266792	19802	1	19801	0	0.0425037			0.143859	0	2		2500				26.0612	V2	0.0212519			0.0719294	0	2.08096			6.93999	0	3721.92	615.983	616.14
	F07	29.7	V8	13.9943	3.49857		Manual	Droplets Analyzed Manually	DQ	Unknown	Unknown	ddPCR Multiplex Supermix	Cy5	69.9714	13.9943	5597.71	4.50988	2.65147	19802	55	19747	0	2.3409			3.25701	1.42479	2		5200			5.62541	326.762	V2	1.17045			1.6285	0.712396	53.9266			63.65	44.2032	8255.66	-195.39	-171.917
	F07	29.7	V2	11.9563	2.98908		Manual	Droplets Analyzed Manually	DQ	Unknown	Unknown	ddPCR Multiplex Supermix	Cy5.5	59.7816	11.9563	4782.53	3.93027	2.212	19802	47	19755	0								6000			2.05844	14.9833												8227.42	3758.84	3769.45
	F08	29.8	V1	0.61419	0.153548		Manual	Droplets Analyzed Manually	DQ	Unknown	Unknown	ddPCR Multiplex Supermix	FAM	3.07095	0.61419	245.676	0.491879	0.0232612	16385	2	16383	0	0.114171			0.292504	0	2		3500			2.43043	50.1551	V2	0.0570853			0.146252	0	5.40025			13.3799	0	6178.86	617.451	618.13
	F08	29.8	V5	0	0		Manual	Droplets Analyzed Manually	DQ	Unknown	Unknown	ddPCR Multiplex Supermix	HEX	0	0	0	0.230021	0	16385	0	16385	0	0					2		2500				26.4895	V2												604.63	604.63
	F08	29.8	V8	8.2979	2.07448		Manual	Droplets Analyzed Manually	DQ	Unknown	Unknown	ddPCR Multiplex Supermix	Cy5	41.4895	8.2979	3319.16	2.9624	1.38491	16385	27	16358	0	1.54248			2.3226	0.762357	2		5200			6.44498	238.806	V2	0.77124			1.1613	0.381178	43.5424			55.9754	31.1093	8049.13	-195.932	-182.346
	F08	29.8	V2	10.7592	2.68979		Manual	Droplets Analyzed Manually	DQ	Unknown	Unknown	ddPCR Multiplex Supermix	Cy5.5	53.7958	10.7592	4303.67	3.68609	1.89194	16385	35	16350	0								6000			2.20507	12.9081												8233.58	3823.71	3833.13
	F09	29.9	V1	0.602641	0.15066		Manual	Droplets Analyzed Manually	DQ	Unknown	Unknown	ddPCR Multiplex Supermix	FAM	3.0132	0.602641	241.056	0.482628	0.0228239	16699	2	16697	0	0.0424359			0.107763	0	2		3500			24.0823	76.5197	V2	0.0212179			0.0538814	0	2.07771			5.20974	0	6814.22	625.942	626.684
	F09	29.9	V5	0	0		Manual	Droplets Analyzed Manually	DQ	Unknown	Unknown	ddPCR Multiplex Supermix	HEX	0	0	0	0.225696	0	16699	0	16699	0	0					2		2500				25.2841	V2												611.965	611.965
	F09	29.9	V8	24.7676	6.19191		Manual	Droplets Analyzed Manually	DQ	Unknown	Unknown	ddPCR Multiplex Supermix	Cy5	123.838	24.7676	9907.06	7.63644	4.943	16699	82	16617	0.0409866	1.74405			2.26312	1.22499	2		5200			6.31613	322.814	V2	0.872026			1.13156	0.612493	46.5819			53.9877	39.1762	8339.51	-197.124	-155.205
	F09	29.9	V2	28.4024	7.10061		Manual	Droplets Analyzed Manually	DQ	Unknown	Unknown	ddPCR Multiplex Supermix	Cy5.5	142.012	28.4024	11361	8.64113	5.75605	16699	94	16605	0.0409866								6000			1.95238	12.7728												8152.92	3905.4	3929.31
	F10	29.10	V1	0.320771	0.0801926		Manual	Droplets Analyzed Manually	DQ	Unknown	Unknown	ddPCR Multiplex Supermix	FAM	1.60385	0.320771	128.308	0.383046	0.00336799	15686	1	15685	0	0.00998668			0.0336687	0	2		3500				68.7054	V2	0.00499334			0.0168344	0	0.496853			1.66922	0	7148.22	623.916	624.332
	F10	29.10	V5	0.962373	0.240593		Manual	Droplets Analyzed Manually	DQ	Unknown	Unknown	ddPCR Multiplex Supermix	HEX	4.81186	0.962373	384.949	0.637753	0.0570966	15686	3	15683	0	0.029962			0.0663565	0	2		2500			34.9149	24.3357	V2	0.014981			0.0331782	0	1.47599			3.24239	0	3665.6	607.274	607.859
	F10	29.10	V8	54.1784	13.5446		Manual	Droplets Analyzed Manually	DQ	Unknown	Unknown	ddPCR Multiplex Supermix	Cy5	270.892	54.1784	21671.4	15.5945	11.4981	15686	168	15518	0.0713158	1.68676			2.03315	1.34037	2		5200			5.45247	127.76	V2	0.843379			1.01657	0.670185	45.7518			50.8487	40.6549	8209.47	-197.515	-107.475
	F10	29.10	V2	64.2397	16.0599		Manual	Droplets Analyzed Manually	DQ	Unknown	Unknown	ddPCR Multiplex Supermix	Cy5.5	321.198	64.2397	25695.9	18.2933	13.8305	15686	199	15487	0.0713158								6000			3.46154	12.8464												8817.2	3933.02	3994.99
	F11	30.1	V1	0.898232	0.224558		Manual	Droplets Analyzed Manually	DQ	Unknown	Unknown	ddPCR Multiplex Supermix	FAM	4.49116	0.898232	359.293	0.595241	0.0532915	16806	3	16803	0	0.00795095			0.0175625	0	2		3500			2.81434	86.1435	V2	0.00397547			0.00878126	0	0.395973			0.872753	0	5836.94	617.335	618.267
	F11	30.1	V5	1.19768	0.29942		Manual	Droplets Analyzed Manually	DQ	Unknown	Unknown	ddPCR Multiplex Supermix	HEX	5.98839	1.19768	479.071	0.706071	0.0903424	16806	4	16802	0	0.0106016			0.021529	0	2		2500			13.953	26.3551	V2	0.00530079			0.0107645	0	0.527284			1.06791	0	3843.56	611.131	611.901
	F11	30.1	V8	208.126	52.0316		Manual	Droplets Analyzed Manually	DQ	Unknown	Unknown	ddPCR Multiplex Supermix	Cy5	1040.63	208.126	83250.5	55.9459	48.1294	16806	681	16125	0	1.84229			2.03417	1.6504	2		5200			5.60762	43.3769	V2	0.921144			1.01709	0.825202	47.9477			50.5472	45.3482	7834.23	-194.027	131.288
	F11	30.1	V2	225.943	56.4858		Manual	Droplets Analyzed Manually	DQ	Unknown	Unknown	ddPCR Multiplex Supermix	Cy5.5	1129.72	225.943	90377.4	60.5682	52.4167	16806	738	16068	0								6000			2.84088	11.2115												7923.43	3898.28	4075.04
	F12	30.2	V1	0.324432	0.0811079		Manual	Droplets Analyzed Manually	DQ	Unknown	Unknown	ddPCR Multiplex Supermix	FAM	1.62216	0.324432	129.773	0.387418	0.00340643	15509	1	15508	0	0.0226635			0.0765252	0	2		3500				89.6973	V2	0.0113317			0.0382626	0	1.12048			3.75355	0	6832.7	608.203	608.604
	F12	30.2	V5	0	0		Manual	Droplets Analyzed Manually	DQ	Unknown	Unknown	ddPCR Multiplex Supermix	HEX	0	0	0	0.243015	0	15509	0	15509	0	0					2		2500				25.07	V2												588.492	588.492
	F12	30.2	V8	19.8287	4.95718		Manual	Droplets Analyzed Manually	DQ	Unknown	Unknown	ddPCR Multiplex Supermix	Cy5	99.1435	19.8287	7931.48	6.31283	3.8118	15509	61	15448	0	1.38515			1.83981	0.930494	2		5200			5.70193	151.363	V2	0.692576			0.919906	0.465247	40.9185			48.8537	32.9832	8150.49	-197.645	-164.81
	F12	30.2	V2	28.6304	7.15759		Manual	Droplets Analyzed Manually	DQ	Unknown	Unknown	ddPCR Multiplex Supermix	Cy5.5	143.152	28.6304	11452.1	8.76624	5.75996	15509	88	15421	0								6000			4.42977	13.8068												8829.43	3833.36	3861.71
	G01	30.3	V1	0.323057	0.0807642		Manual	Droplets Analyzed Manually	DQ	Unknown	Unknown	ddPCR Multiplex Supermix	FAM	1.61528	0.323057	129.223	0.385776	0.00339199	15575	1	15574	0	0.00993598			0.0334976	0	2		3500				67.0231	V2	0.00496799			0.0167488	0	0.494343			1.6608	0	7078.55	601.943	602.359
	G01	30.3	V5	1.29235	0.323088		Manual	Droplets Analyzed Manually	DQ	Unknown	Unknown	ddPCR Multiplex Supermix	HEX	6.46176	1.29235	516.94	0.761893	0.097483	15575	4	15571	0	0.0397477			0.0809867	0	2		2500			8.26119	25.3914	V2	0.0198739			0.0404933	0	1.94866			3.93103	0	3699.81	608.926	609.72
	G01	30.3	V8	50.6493	12.6623		Manual	Droplets Analyzed Manually	DQ	Unknown	Unknown	ddPCR Multiplex Supermix	Cy5	253.247	50.6493	20259.7	14.6509	10.6768	15575	156	15419	0	1.55778			1.88392	1.23163	2		5200			6.32889	321.636	V2	0.778888			0.941961	0.615815	43.7851			48.9384	38.6318	8390.48	-187.582	-101.663
	G01	30.3	V2	65.0277	16.2569		Manual	Droplets Analyzed Manually	DQ	Unknown	Unknown	ddPCR Multiplex Supermix	Cy5.5	325.138	65.0277	26011.1	18.512	14.0058	15575	200	15375	0								6000			3.48749	14.6548												8921.49	3509.47	3578.97
	G02	30.4	V1	0.296552	0.074138		Manual	Droplets Analyzed Manually	DQ	Unknown	Unknown	ddPCR Multiplex Supermix	FAM	1.48276	0.296552	118.621	0.354122	0.00311371	16967	1	16966	0	0.00598334			0.0201622	0	2		3500				69.448	V2	0.00299167			0.0100811	0	0.298275			1.00299	0	6578.12	643.584	643.934
	G02	30.4	V5	0.296552	0.074138		Manual	Droplets Analyzed Manually	DQ	Unknown	Unknown	ddPCR Multiplex Supermix	HEX	1.48276	0.296552	118.621	0.354122	0.00311371	16967	1	16966	0	0.00598334			0.0201622	0	2		2500				24.2876	V2	0.00299167			0.0100811	0	0.298275			1.00299	0	3478.92	668.513	668.679
	G02	30.4	V8	93.6848	23.4212		Manual	Droplets Analyzed Manually	DQ	Unknown	Unknown	ddPCR Multiplex Supermix	Cy5	468.424	93.6848	37473.9	26.0187	20.8291	16967	313	16654	0.0688533	1.89022			2.18232	1.59812	2		5200			4.17237	101.15	V2	0.94511			1.09116	0.79906	48.589			52.4493	44.7288	8208.99	-196.44	-41.3806
	G02	30.4	V2	99.1258	24.7815		Manual	Droplets Analyzed Manually	DQ	Unknown	Unknown	ddPCR Multiplex Supermix	Cy5.5	495.629	99.1258	39650.3	27.4541	22.1145	16967	331	16636	0.0688533								6000			4.11452	11.2777												9118.18	4028.04	4127.35
	G03	30.5	V1	0.298629	0.0746572		Manual	Droplets Analyzed Manually	DQ	Unknown	Unknown	ddPCR Multiplex Supermix	FAM	1.49314	0.298629	119.452	0.356603	0.00313551	16849	1	16848	0	0.00353109			0.0118953	0	2		3500				76.904	V2	0.00176554			0.00594763	0	0.176243			0.592979	0	6943.58	603.154	603.53
	G03	30.5	V5	0.597275	0.149319		Manual	Droplets Analyzed Manually	DQ	Unknown	Unknown	ddPCR Multiplex Supermix	HEX	2.98638	0.597275	238.91	0.478331	0.0226207	16849	2	16847	0	0.00706238			0.0178553	0	2		2500			19.0323	27.4623	V2	0.00353119			0.00892763	0	0.351877			0.88773	0	3697.2	599.34	599.708
	G03	30.5	V8	158.653	39.6634		Manual	Droplets Analyzed Manually	DQ	Unknown	Unknown	ddPCR Multiplex Supermix	Cy5	793.267	158.653	63461.4	43.0675	36.2685	16849	523	16326	0.295619	1.87597			2.09986	1.65208	2		5200			4.21947	49.4628	V2	0.937986			1.04993	0.826041	48.4			51.3806	45.4194	8079.41	-188.758	67.8898
	G03	30.5	V2	169.143	42.2857		Manual	Droplets Analyzed Manually	DQ	Unknown	Unknown	ddPCR Multiplex Supermix	Cy5.5	845.714	169.143	67657.1	45.8025	38.7787	16849	557	16292	0.295619								6000			3.67636	13.5326												8665.71	3655.74	3821.36
	G04	30.6	V1	0.968176	0.242044		Manual	Droplets Analyzed Manually	DQ	Unknown	Unknown	ddPCR Multiplex Supermix	FAM	4.84088	0.968176	387.27	0.641599	0.0574409	15592	3	15589	0	0.00823385			0.0181882	0	2		3500			2.14463	67.5918	V2	0.00411693			0.0090941	0	0.410005			0.903649	0	5989.53	600.541	601.578
	G04	30.6	V5	0	0		Manual	Droplets Analyzed Manually	DQ	Unknown	Unknown	ddPCR Multiplex Supermix	HEX	0	0	0	0.241721	0	15592	0	15592	0	0					2		2500				25.6738	V2												584.565	584.565
	G04	30.6	V8	205.837	51.4594		Manual	Droplets Analyzed Manually	DQ	Unknown	Unknown	ddPCR Multiplex Supermix	Cy5	1029.19	205.837	82335	55.5005	47.4311	15592	625	14967	0	1.75055			1.93863	1.56246	2		5200			5.44549	68.2163	V2	0.875273			0.969315	0.781231	46.6744			49.3486	44.0002	8154.1	-190.665	143.832
	G04	30.6	V2	235.169	58.7924		Manual	Droplets Analyzed Manually	DQ	Unknown	Unknown	ddPCR Multiplex Supermix	Cy5.5	1175.85	235.169	94067.8	63.1187	54.4808	15592	712	14880	0								6000			4.00227	13.006												8875.93	3695.88	3932.42
	G05	30.7	V1	0.298806	0.0747015		Manual	Droplets Analyzed Manually	DQ	Unknown	Unknown	ddPCR Multiplex Supermix	FAM	1.49403	0.298806	119.522	0.356815	0.00313737	16839	1	16838	0	0.00508192			0.0171228	0	2		3500				76.2493	V2	0.00254096			0.0085614	0	0.253452			0.852448	0	6837.6	594.003	594.374
	G05	30.7	V5	0.896472	0.224118		Manual	Droplets Analyzed Manually	DQ	Unknown	Unknown	ddPCR Multiplex Supermix	HEX	4.48236	0.896472	358.589	0.594074	0.053187	16839	3	16836	0	0.0152467			0.0337072	0	2		2500			9.11617	25.3789	V2	0.00762334			0.0168536	0	0.756566			1.66568	0	3836.5	593.67	594.247
	G05	30.7	V8	95.6216	23.9054		Manual	Droplets Analyzed Manually	DQ	Unknown	Unknown	ddPCR Multiplex Supermix	Cy5	478.108	95.6216	38248.6	26.5398	21.2765	16839	317	16522	0	1.62628			1.86747	1.38509	2		5200			5.18568	121.144	V2	0.813139			0.933733	0.692544	44.847			48.5153	41.1787	8146.08	-190.94	-33.9924
	G05	30.7	V2	117.596	29.3989		Manual	Droplets Analyzed Manually	DQ	Unknown	Unknown	ddPCR Multiplex Supermix	Cy5.5	587.979	117.596	47038.3	32.3239	26.4807	16839	389	16450	0								6000			3.61314	14.5572												8842.72	3658.78	3778.53
	G06	30.8	V1	0.644231	0.161058		Manual	Droplets Analyzed Manually	DQ	Unknown	Unknown	ddPCR Multiplex Supermix	FAM	3.22116	0.644231	257.693	0.515941	0.0243989	15621	2	15619	0	0.00910983			0.0230377	0	2		3500			413.314	63.8781	V2	0.00455491			0.0115188	0	0.453426			1.14352	0	6865.04	605.812	606.614
	G06	30.8	V5	0	0		Manual	Droplets Analyzed Manually	DQ	Unknown	Unknown	ddPCR Multiplex Supermix	HEX	0	0	0	0.241272	0	15621	0	15621	0	0					2		2500				27.2305	V2												591.124	591.124
	G06	30.8	V8	108.088	27.0221		Manual	Droplets Analyzed Manually	DQ	Unknown	Unknown	ddPCR Multiplex Supermix	Cy5	540.441	108.088	43235.3	29.9322	24.1186	15621	332	15289	0	1.52843			1.74698	1.30989	2		5200			6.48863	286.824	V2	0.764217			0.873488	0.654947	43.3176			46.8284	39.8069	8205.78	-193.533	-15.0183
	G06	30.8	V2	141.437	35.3591		Manual	Droplets Analyzed Manually	DQ	Unknown	Unknown	ddPCR Multiplex Supermix	Cy5.5	707.183	141.437	56574.6	38.6942	32.0329	15621	433	15188	0								6000			4.43006	13.6058												8922.67	3732.52	3876.39
	G07	30.9	V1	1.27382	0.318454		Manual	Droplets Analyzed Manually	DQ	Unknown	Unknown	ddPCR Multiplex Supermix	FAM	6.36908	1.27382	509.526	0.692103	0.111959	19752	5	19747	0	0.00279114			0.00533532	0.000246957	2		3500			13.5012	58.3639	V2	0.00139557			0.00266766	0.000123479	0.139362			0.266217	0.0125077	6699.35	596.172	597.717
	G07	30.9	V5	2.54795	0.636989		Manual	Droplets Analyzed Manually	DQ	Unknown	Unknown	ddPCR Multiplex Supermix	HEX	12.7398	2.54795	1019.18	1.12221	0.317116	19752	10	19742	0	0.00558298			0.00911634	0.00204962	2		2500			9.51485	26.1312	V2	0.00279149			0.00455817	0.00102481	0.278372			0.454058	0.102686	3685.51	583.58	585.15
	G07	30.9	V8	708.085	177.021		Manual	Droplets Analyzed Manually	DQ	Unknown	Unknown	ddPCR Multiplex Supermix	Cy5	3540.43	708.085	283234	183.859	170.22	19752	2593	17159	0	1.55153			1.63154	1.47152	2		5200			6.60039	57.0992	V2	0.775764			0.815771	0.735758	43.6862			44.9549	42.4175	8065.46	-191.781	892.212
	G07	30.9	V2	912.758	228.19		Manual	Droplets Analyzed Manually	DQ	Unknown	Unknown	ddPCR Multiplex Supermix	Cy5.5	4563.79	912.758	365103	236.038	220.39	19752	3277	16475	0								6000			1.83124	10.0717												7907.9	3774.44	4460.21
	G08	30.10	V1	1.46951	0.367377		Manual	Droplets Analyzed Manually	DQ	Unknown	Unknown	ddPCR Multiplex Supermix	FAM	7.34754	1.46951	587.803	0.798447	0.129157	17122	5	17117	0	0.0424486			0.0814957	0.00340139	2		3500			21.0951	75.8862	V2	0.0212243			0.0407479	0.00170069	2.07832			3.95037	0.206268	7105.51	612.492	614.389
	G08	30.10	V5	0	0		Manual	Droplets Analyzed Manually	DQ	Unknown	Unknown	ddPCR Multiplex Supermix	HEX	0	0	0	0.220119	0	17122	0	17122	0	0					2		2500				26.6793	V2												596.161	596.161
	G08	30.10	V8	44.8659	11.2165		Manual	Droplets Analyzed Manually	DQ	Unknown	Unknown	ddPCR Multiplex Supermix	Cy5	224.33	44.8659	17946.4	13.0009	9.43458	17122	152	16970	0	1.29601			1.56063	1.03138	2		5200			5.13881	110.904	V2	0.648004			0.780317	0.515692	39.3205			44.1923	34.4488	8176.74	-195.08	-120.759
	G08	30.10	V2	69.2371	17.3093		Manual	Droplets Analyzed Manually	DQ	Unknown	Unknown	ddPCR Multiplex Supermix	Cy5.5	346.186	69.2371	27694.8	19.5291	15.0934	17122	234	16888	0								6000			3.27443	13.0921												8776.82	3797.79	3865.83
	G09	31.1	V1	0.935938	0.233984		Manual	Droplets Analyzed Manually	DQ	Unknown	Unknown	ddPCR Multiplex Supermix	FAM	4.67969	0.935938	374.375	0.620232	0.0555284	16129	3	16126	0	0.0439355			0.0974647	0	2		3500			18.1317	70.0889	V2	0.0219677			0.0487323	0	2.14955			4.71219	0	7039.24	628.76	629.952
	G09	31.1	V5	0.935938	0.233984		Manual	Droplets Analyzed Manually	DQ	Unknown	Unknown	ddPCR Multiplex Supermix	HEX	4.67969	0.935938	374.375	0.620232	0.0555284	16129	3	16126	0	0.0439355			0.0974647	0	2		2500			8.41469	27.0126	V2	0.0219677			0.0487323	0	2.14955			4.71219	0	3725.15	613.118	613.697
	G09	31.1	V8	54.8896	13.7224		Manual	Droplets Analyzed Manually	DQ	Unknown	Unknown	ddPCR Multiplex Supermix	Cy5	274.448	54.8896	21955.8	15.7572	11.6909	16129	175	15954	0.121204	2.57667			3.15398	1.99936	2		5200			4.61548	118.578	V2	1.28833			1.57699	0.99968	56.3001			61.8125	50.7877	8263.21	-198.515	-106.706
[truncated: 3,647 more rows]
[truncated: 30 more columns]

## Sheet: Fig S9
Clade	Plate	Well	DNA	Fraction	Date	Conc(copies/µL)	Status	Status Reason	Experiment	SampleType	TargetType	Supermix	DyeName(s)	Copies/20µLWell	TotalConfMax	TotalConfMin	PoissonConfMax	PoissonConfMin	Accepted Droplets	Positives	Negatives	Copies/uL linked molecules	CNV	TotalCNVMax	TotalCNVMin	PoissonCNVMax	PoissonCNVMin	ReferenceCopies	UnknownCopies	Threshold1	Threshold2	Threshold3	ThresholdSigmaAbove	ThresholdSigmaBelow	ReferenceUsed	Ratio	TotalRatioMax	TotalRatioMin	PoissonRatioMax	PoissonRatioMin	Fractional Abundance	TotalFractionalAbundanceMax	TotalFractionalAbundanceMin	PoissonFractionalAbundanceMax	PoissonFractionalAbundanceMin	MeanAmplitudeOfPositives	MeanAmplitudeOfNegatives	MeanAmplitudeTotal	ExperimentComments
[truncated: 739 more rows]
[truncated: 34 more columns]

[truncated: 1 more sheets: Fig S10 ]
